# Supplementary material for: MicrobioLink: An Integrated Computational Pipeline to Infer Functional Effects of Microbiome–Host Interactions
Source: Cells. 2020 May 21;9(5):1278. doi: 10.3390/cells9051278 (PMC7291277; doi:10.3390/cells9051278)
Supplement: Supplementary file 1 [file cells-09-01278-s001.zip]

Archive with 15 entries (14 files):
- Supplementary table 7.xlsx
- __MACOSX/
- __MACOSX/._Supplementary table 7.xlsx
- Supplementary table 6.xlsx
- __MACOSX/._Supplementary table 6.xlsx
- Supplementary table 1.xlsx
- __MACOSX/._Supplementary table 1.xlsx
- Supplementary table 3.xlsx
- __MACOSX/._Supplementary table 3.xlsx
- Supplementary table 2.xlsx
- __MACOSX/._Supplementary table 2.xlsx
- Supplementary table 5.xlsx
- __MACOSX/._Supplementary table 5.xlsx
- Supplementary table 4.xlsx
- __MACOSX/._Supplementary table 4.xlsx
