# Supplementary material for: MicrobioLink: An Integrated Computational Pipeline to Infer Functional Effects of Microbiome–Host Interactions
Source: Cells. 2020 May 21;9(5):1278. doi: 10.3390/cells9051278 (PMC7291277; doi:10.3390/cells9051278)
Supplement: Supplementary file 1 [file cells-09-01278-s001.zip › Supplementary table 7.xlsx]

## Sheet: 1.Complete enrichment results
GOID	GOTerm	Ontology Source	Term PValue	Term PValue Corrected with Bonferroni step down	Group PValue	Group PValue Corrected with Bonferroni step down	GOLevels	GOGroups	% Associated Genes	Nr. Genes	Associated Genes Found
GO:0050789	regulation of biological process	GO_BiologicalProcess-EBI-UniProt-GOA_17.02.2020_00h00	0	0	0	0	[2]	Group22	0.31	40	[ANO9, ATF1, ATG7, ATM, BCR, BNIP3L, CEBPA, CSF2RB, CTCF, E2F1, EGFR, ESR1, FGFR3, FOXO3, GSK3B, HBP1, IFNAR1, IL27RA, JAK3, KIT, MAPK3, PARP1, PCNA, PDGFRA, PDGFRB, PPP2R5C, PRKCZ, PTK2, PTPRC, RPS6KA4, RPS6KA5, SP1, SPI1, SRC, STAT1, STAT2, SUMO1, TELO2, YWHAQ, ZHX1]
GO:0050794	regulation of cellular process	GO_BiologicalProcess-EBI-UniProt-GOA_17.02.2020_00h00	0	0	0	0	[3]	Group22	0.33	40	[ANO9, ATF1, ATG7, ATM, BCR, BNIP3L, CEBPA, CSF2RB, CTCF, E2F1, EGFR, ESR1, FGFR3, FOXO3, GSK3B, HBP1, IFNAR1, IL27RA, JAK3, KIT, MAPK3, PARP1, PCNA, PDGFRA, PDGFRB, PPP2R5C, PRKCZ, PTK2, PTPRC, RPS6KA4, RPS6KA5, SP1, SPI1, SRC, STAT1, STAT2, SUMO1, TELO2, YWHAQ, ZHX1]
GO:0019222	regulation of metabolic process	GO_BiologicalProcess-EBI-UniProt-GOA_17.02.2020_00h00	0	0	0	0	[3]	Group05	0.5	39	[ANO9, ATF1, ATG7, ATM, BCR, BNIP3L, CEBPA, CTCF, E2F1, EGFR, ESR1, FGFR3, FOXO3, GSK3B, HBP1, IFNAR1, IL27RA, JAK3, KIT, MAPK3, PARP1, PCNA, PDGFRA, PDGFRB, PPP2R5C, PRKCZ, PTK2, PTPRC, RPS6KA4, RPS6KA5, SP1, SPI1, SRC, STAT1, STAT2, SUMO1, TELO2, YWHAQ, ZHX1]
GO:0019222	regulation of metabolic process	GO_BiologicalProcess-EBI-UniProt-GOA_17.02.2020_00h00	0	0	0	0	[3]	Group22	0.5	39	[ANO9, ATF1, ATG7, ATM, BCR, BNIP3L, CEBPA, CTCF, E2F1, EGFR, ESR1, FGFR3, FOXO3, GSK3B, HBP1, IFNAR1, IL27RA, JAK3, KIT, MAPK3, PARP1, PCNA, PDGFRA, PDGFRB, PPP2R5C, PRKCZ, PTK2, PTPRC, RPS6KA4, RPS6KA5, SP1, SPI1, SRC, STAT1, STAT2, SUMO1, TELO2, YWHAQ, ZHX1]
GO:0019222	regulation of metabolic process	GO_BiologicalProcess-EBI-UniProt-GOA_17.02.2020_00h00	0	0	0	0	[3]	Group48	0.5	39	[ANO9, ATF1, ATG7, ATM, BCR, BNIP3L, CEBPA, CTCF, E2F1, EGFR, ESR1, FGFR3, FOXO3, GSK3B, HBP1, IFNAR1, IL27RA, JAK3, KIT, MAPK3, PARP1, PCNA, PDGFRA, PDGFRB, PPP2R5C, PRKCZ, PTK2, PTPRC, RPS6KA4, RPS6KA5, SP1, SPI1, SRC, STAT1, STAT2, SUMO1, TELO2, YWHAQ, ZHX1]
GO:0031323	regulation of cellular metabolic process	GO_BiologicalProcess-EBI-UniProt-GOA_17.02.2020_00h00	0	0	0	0	[4]	Group05	0.54	39	[ANO9, ATF1, ATG7, ATM, BCR, BNIP3L, CEBPA, CTCF, E2F1, EGFR, ESR1, FGFR3, FOXO3, GSK3B, HBP1, IFNAR1, IL27RA, JAK3, KIT, MAPK3, PARP1, PCNA, PDGFRA, PDGFRB, PPP2R5C, PRKCZ, PTK2, PTPRC, RPS6KA4, RPS6KA5, SP1, SPI1, SRC, STAT1, STAT2, SUMO1, TELO2, YWHAQ, ZHX1]
GO:0031323	regulation of cellular metabolic process	GO_BiologicalProcess-EBI-UniProt-GOA_17.02.2020_00h00	0	0	0	0	[4]	Group22	0.54	39	[ANO9, ATF1, ATG7, ATM, BCR, BNIP3L, CEBPA, CTCF, E2F1, EGFR, ESR1, FGFR3, FOXO3, GSK3B, HBP1, IFNAR1, IL27RA, JAK3, KIT, MAPK3, PARP1, PCNA, PDGFRA, PDGFRB, PPP2R5C, PRKCZ, PTK2, PTPRC, RPS6KA4, RPS6KA5, SP1, SPI1, SRC, STAT1, STAT2, SUMO1, TELO2, YWHAQ, ZHX1]
GO:0031323	regulation of cellular metabolic process	GO_BiologicalProcess-EBI-UniProt-GOA_17.02.2020_00h00	0	0	0	0	[4]	Group48	0.54	39	[ANO9, ATF1, ATG7, ATM, BCR, BNIP3L, CEBPA, CTCF, E2F1, EGFR, ESR1, FGFR3, FOXO3, GSK3B, HBP1, IFNAR1, IL27RA, JAK3, KIT, MAPK3, PARP1, PCNA, PDGFRA, PDGFRB, PPP2R5C, PRKCZ, PTK2, PTPRC, RPS6KA4, RPS6KA5, SP1, SPI1, SRC, STAT1, STAT2, SUMO1, TELO2, YWHAQ, ZHX1]
GO:0051171	regulation of nitrogen compound metabolic process	GO_BiologicalProcess-EBI-UniProt-GOA_17.02.2020_00h00	0	0	0	0	[4]	Group22	0.54	37	[ATF1, ATG7, ATM, BCR, CEBPA, CTCF, E2F1, EGFR, ESR1, FGFR3, FOXO3, GSK3B, HBP1, IFNAR1, IL27RA, JAK3, KIT, MAPK3, PARP1, PCNA, PDGFRA, PDGFRB, PPP2R5C, PRKCZ, PTK2, PTPRC, RPS6KA4, RPS6KA5, SP1, SPI1, SRC, STAT1, STAT2, SUMO1, TELO2, YWHAQ, ZHX1]
GO:0051171	regulation of nitrogen compound metabolic process	GO_BiologicalProcess-EBI-UniProt-GOA_17.02.2020_00h00	0	0	0	0	[4]	Group48	0.54	37	[ATF1, ATG7, ATM, BCR, CEBPA, CTCF, E2F1, EGFR, ESR1, FGFR3, FOXO3, GSK3B, HBP1, IFNAR1, IL27RA, JAK3, KIT, MAPK3, PARP1, PCNA, PDGFRA, PDGFRB, PPP2R5C, PRKCZ, PTK2, PTPRC, RPS6KA4, RPS6KA5, SP1, SPI1, SRC, STAT1, STAT2, SUMO1, TELO2, YWHAQ, ZHX1]
GO:0051171	regulation of nitrogen compound metabolic process	GO_BiologicalProcess-EBI-UniProt-GOA_17.02.2020_00h00	0	0	0.11	0.11	[4]	Group49	0.54	37	[ATF1, ATG7, ATM, BCR, CEBPA, CTCF, E2F1, EGFR, ESR1, FGFR3, FOXO3, GSK3B, HBP1, IFNAR1, IL27RA, JAK3, KIT, MAPK3, PARP1, PCNA, PDGFRA, PDGFRB, PPP2R5C, PRKCZ, PTK2, PTPRC, RPS6KA4, RPS6KA5, SP1, SPI1, SRC, STAT1, STAT2, SUMO1, TELO2, YWHAQ, ZHX1]
GO:0080090	regulation of primary metabolic process	GO_BiologicalProcess-EBI-UniProt-GOA_17.02.2020_00h00	0	0	0	0	[4]	Group22	0.52	37	[ANO9, ATF1, ATG7, ATM, CEBPA, CTCF, E2F1, EGFR, ESR1, FGFR3, FOXO3, GSK3B, HBP1, IFNAR1, IL27RA, JAK3, KIT, MAPK3, PARP1, PCNA, PDGFRA, PDGFRB, PPP2R5C, PRKCZ, PTK2, PTPRC, RPS6KA4, RPS6KA5, SP1, SPI1, SRC, STAT1, STAT2, SUMO1, TELO2, YWHAQ, ZHX1]
GO:0080090	regulation of primary metabolic process	GO_BiologicalProcess-EBI-UniProt-GOA_17.02.2020_00h00	0	0	0	0	[4]	Group48	0.52	37	[ANO9, ATF1, ATG7, ATM, CEBPA, CTCF, E2F1, EGFR, ESR1, FGFR3, FOXO3, GSK3B, HBP1, IFNAR1, IL27RA, JAK3, KIT, MAPK3, PARP1, PCNA, PDGFRA, PDGFRB, PPP2R5C, PRKCZ, PTK2, PTPRC, RPS6KA4, RPS6KA5, SP1, SPI1, SRC, STAT1, STAT2, SUMO1, TELO2, YWHAQ, ZHX1]
GO:0007154	cell communication	GO_BiologicalProcess-EBI-UniProt-GOA_17.02.2020_00h00	0	0	0	0	[2]	Group48	0.56	36	[ATG7, ATM, BCR, BNIP3L, CEBPA, CSF2RB, E2F1, EGFR, ESR1, FGFR3, FOXO3, GSK3B, HBP1, IFNAR1, IL27RA, JAK3, KIT, MAP1LC3B, MAPK3, PARP1, PCNA, PDGFRA, PDGFRB, PPP2R5C, PRKCZ, PTK2, PTPRC, RPS6KA4, RPS6KA5, SP1, SPI1, SRC, STAT1, STAT2, SUMO1, YWHAQ]
GO:0048518	positive regulation of biological process	GO_BiologicalProcess-EBI-UniProt-GOA_17.02.2020_00h00	0	0	0	0	[3]	Group22	0.5	36	[ATF1, ATG7, ATM, BCR, BNIP3L, CEBPA, CTCF, E2F1, EGFR, ESR1, FGFR3, FOXO3, GSK3B, HBP1, IFNAR1, IL27RA, JAK3, KIT, MAPK3, PARP1, PCNA, PDGFRA, PDGFRB, PRKCZ, PTK2, PTPRC, RPS6KA4, RPS6KA5, SP1, SPI1, SRC, STAT1, STAT2, SUMO1, TELO2, YWHAQ]
GO:0048518	positive regulation of biological process	GO_BiologicalProcess-EBI-UniProt-GOA_17.02.2020_00h00	0	0	0	0	[3]	Group48	0.5	36	[ATF1, ATG7, ATM, BCR, BNIP3L, CEBPA, CTCF, E2F1, EGFR, ESR1, FGFR3, FOXO3, GSK3B, HBP1, IFNAR1, IL27RA, JAK3, KIT, MAPK3, PARP1, PCNA, PDGFRA, PDGFRB, PRKCZ, PTK2, PTPRC, RPS6KA4, RPS6KA5, SP1, SPI1, SRC, STAT1, STAT2, SUMO1, TELO2, YWHAQ]
GO:0048518	positive regulation of biological process	GO_BiologicalProcess-EBI-UniProt-GOA_17.02.2020_00h00	0	0	0.11	0.11	[3]	Group49	0.5	36	[ATF1, ATG7, ATM, BCR, BNIP3L, CEBPA, CTCF, E2F1, EGFR, ESR1, FGFR3, FOXO3, GSK3B, HBP1, IFNAR1, IL27RA, JAK3, KIT, MAPK3, PARP1, PCNA, PDGFRA, PDGFRB, PRKCZ, PTK2, PTPRC, RPS6KA4, RPS6KA5, SP1, SPI1, SRC, STAT1, STAT2, SUMO1, TELO2, YWHAQ]
GO:0048519	negative regulation of biological process	GO_BiologicalProcess-EBI-UniProt-GOA_17.02.2020_00h00	0	0	0	0	[3]	Group05	0.57	36	[ANO9, ATG7, ATM, BCR, BNIP3L, CEBPA, CTCF, E2F1, EGFR, ESR1, FGFR3, FOXO3, GSK3B, HBP1, IFNAR1, IL27RA, JAK3, KIT, PARP1, PCNA, PDGFRA, PDGFRB, PPP2R5C, PRKCZ, PTK2, PTPRC, RPS6KA4, RPS6KA5, SP1, SPI1, SRC, STAT1, SUMO1, TELO2, YWHAQ, ZHX1]
GO:0048519	negative regulation of biological process	GO_BiologicalProcess-EBI-UniProt-GOA_17.02.2020_00h00	0	0	0	0	[3]	Group16	0.57	36	[ANO9, ATG7, ATM, BCR, BNIP3L, CEBPA, CTCF, E2F1, EGFR, ESR1, FGFR3, FOXO3, GSK3B, HBP1, IFNAR1, IL27RA, JAK3, KIT, PARP1, PCNA, PDGFRA, PDGFRB, PPP2R5C, PRKCZ, PTK2, PTPRC, RPS6KA4, RPS6KA5, SP1, SPI1, SRC, STAT1, SUMO1, TELO2, YWHAQ, ZHX1]
GO:0048519	negative regulation of biological process	GO_BiologicalProcess-EBI-UniProt-GOA_17.02.2020_00h00	0	0	0	0	[3]	Group22	0.57	36	[ANO9, ATG7, ATM, BCR, BNIP3L, CEBPA, CTCF, E2F1, EGFR, ESR1, FGFR3, FOXO3, GSK3B, HBP1, IFNAR1, IL27RA, JAK3, KIT, PARP1, PCNA, PDGFRA, PDGFRB, PPP2R5C, PRKCZ, PTK2, PTPRC, RPS6KA4, RPS6KA5, SP1, SPI1, SRC, STAT1, SUMO1, TELO2, YWHAQ, ZHX1]
GO:0051716	cellular response to stimulus	GO_BiologicalProcess-EBI-UniProt-GOA_17.02.2020_00h00	0	0	0	0	[2]	Group48	0.47	36	[ATG7, ATM, BCR, BNIP3L, CEBPA, CSF2RB, E2F1, EGFR, ESR1, FGFR3, FOXO3, GSK3B, HBP1, IFNAR1, IL27RA, JAK3, KIT, MAP1LC3B, MAPK3, PARP1, PCNA, PDGFRA, PDGFRB, PPP2R5C, PRKCZ, PTK2, PTPRC, RPS6KA4, RPS6KA5, SP1, SPI1, SRC, STAT1, STAT2, SUMO1, YWHAQ]
GO:0060255	regulation of macromolecule metabolic process	GO_BiologicalProcess-EBI-UniProt-GOA_17.02.2020_00h00	0	0	0	0	[4]	Group22	0.5	36	[ATF1, ATG7, ATM, CEBPA, CTCF, E2F1, EGFR, ESR1, FGFR3, FOXO3, GSK3B, HBP1, IFNAR1, IL27RA, JAK3, KIT, MAPK3, PARP1, PCNA, PDGFRA, PDGFRB, PPP2R5C, PRKCZ, PTK2, PTPRC, RPS6KA4, RPS6KA5, SP1, SPI1, SRC, STAT1, STAT2, SUMO1, TELO2, YWHAQ, ZHX1]
GO:0060255	regulation of macromolecule metabolic process	GO_BiologicalProcess-EBI-UniProt-GOA_17.02.2020_00h00	0	0	0	0	[4]	Group48	0.5	36	[ATF1, ATG7, ATM, CEBPA, CTCF, E2F1, EGFR, ESR1, FGFR3, FOXO3, GSK3B, HBP1, IFNAR1, IL27RA, JAK3, KIT, MAPK3, PARP1, PCNA, PDGFRA, PDGFRB, PPP2R5C, PRKCZ, PTK2, PTPRC, RPS6KA4, RPS6KA5, SP1, SPI1, SRC, STAT1, STAT2, SUMO1, TELO2, YWHAQ, ZHX1]
GO:0042221	response to chemical	GO_BiologicalProcess-EBI-UniProt-GOA_17.02.2020_00h00	0	0	0	0	[2]	Group26	0.66	35	[ATF1, ATG7, ATM, BCR, BNIP3L, CEBPA, CSF2RB, E2F1, EGFR, ESR1, FGFR3, FOXO3, GSK3B, HBP1, IFNAR1, IL27RA, JAK3, KIT, MAPK3, PARP1, PCNA, PDGFRA, PDGFRB, PRKCZ, PTK2, RPS6KA4, RPS6KA5, SP1, SPI1, SRC, STAT1, STAT2, SUMO1, TELO2, YWHAQ]
GO:0042221	response to chemical	GO_BiologicalProcess-EBI-UniProt-GOA_17.02.2020_00h00	0	0	0	0	[2]	Group48	0.66	35	[ATF1, ATG7, ATM, BCR, BNIP3L, CEBPA, CSF2RB, E2F1, EGFR, ESR1, FGFR3, FOXO3, GSK3B, HBP1, IFNAR1, IL27RA, JAK3, KIT, MAPK3, PARP1, PCNA, PDGFRA, PDGFRB, PRKCZ, PTK2, RPS6KA4, RPS6KA5, SP1, SPI1, SRC, STAT1, STAT2, SUMO1, TELO2, YWHAQ]
GO:0044237	cellular metabolic process	GO_BiologicalProcess-EBI-UniProt-GOA_17.02.2020_00h00	0	0	0.11	0.11	[2]	Group49	0.41	35	[ANO9, ATG7, ATM, BCR, BNIP3L, CEBPA, CSF2RB, CTCF, E2F1, EGFR, ESR1, FGFR3, FOXO3, GSK3B, HBP1, IFNAR1, JAK3, KIT, MAP1LC3B, MAPK3, PARP1, PCNA, PDGFRA, PDGFRB, PPP2R5C, PRKCZ, PTK2, PTPRC, RPS6KA4, RPS6KA5, SP1, SPI1, SRC, SUMO1, TELO2]
GO:0007165	signal transduction	GO_BiologicalProcess-EBI-UniProt-GOA_17.02.2020_00h00	0	0	0	0	[2, 3, 4]	Group30	0.57	34	[ATM, BCR, BNIP3L, CEBPA, CSF2RB, E2F1, EGFR, ESR1, FGFR3, FOXO3, GSK3B, HBP1, IFNAR1, IL27RA, JAK3, KIT, MAPK3, PARP1, PCNA, PDGFRA, PDGFRB, PPP2R5C, PRKCZ, PTK2, PTPRC, RPS6KA4, RPS6KA5, SP1, SPI1, SRC, STAT1, STAT2, SUMO1, YWHAQ]
GO:0007165	signal transduction	GO_BiologicalProcess-EBI-UniProt-GOA_17.02.2020_00h00	0	0	0	0	[2, 3, 4]	Group48	0.57	34	[ATM, BCR, BNIP3L, CEBPA, CSF2RB, E2F1, EGFR, ESR1, FGFR3, FOXO3, GSK3B, HBP1, IFNAR1, IL27RA, JAK3, KIT, MAPK3, PARP1, PCNA, PDGFRA, PDGFRB, PPP2R5C, PRKCZ, PTK2, PTPRC, RPS6KA4, RPS6KA5, SP1, SPI1, SRC, STAT1, STAT2, SUMO1, YWHAQ]
GO:0007165	signal transduction	GO_BiologicalProcess-EBI-UniProt-GOA_17.02.2020_00h00	0	0	0.11	0.11	[2, 3, 4]	Group49	0.57	34	[ATM, BCR, BNIP3L, CEBPA, CSF2RB, E2F1, EGFR, ESR1, FGFR3, FOXO3, GSK3B, HBP1, IFNAR1, IL27RA, JAK3, KIT, MAPK3, PARP1, PCNA, PDGFRA, PDGFRB, PPP2R5C, PRKCZ, PTK2, PTPRC, RPS6KA4, RPS6KA5, SP1, SPI1, SRC, STAT1, STAT2, SUMO1, YWHAQ]
GO:0010033	response to organic substance	GO_BiologicalProcess-EBI-UniProt-GOA_17.02.2020_00h00	0	0	0	0	[3]	Group26	0.91	34	[ATF1, ATG7, ATM, BCR, CEBPA, CSF2RB, E2F1, EGFR, ESR1, FGFR3, FOXO3, GSK3B, HBP1, IFNAR1, IL27RA, JAK3, KIT, MAPK3, PARP1, PCNA, PDGFRA, PDGFRB, PRKCZ, PTK2, RPS6KA4, RPS6KA5, SP1, SPI1, SRC, STAT1, STAT2, SUMO1, TELO2, YWHAQ]
GO:0010033	response to organic substance	GO_BiologicalProcess-EBI-UniProt-GOA_17.02.2020_00h00	0	0	0	0	[3]	Group48	0.91	34	[ATF1, ATG7, ATM, BCR, CEBPA, CSF2RB, E2F1, EGFR, ESR1, FGFR3, FOXO3, GSK3B, HBP1, IFNAR1, IL27RA, JAK3, KIT, MAPK3, PARP1, PCNA, PDGFRA, PDGFRB, PRKCZ, PTK2, RPS6KA4, RPS6KA5, SP1, SPI1, SRC, STAT1, STAT2, SUMO1, TELO2, YWHAQ]
GO:0010033	response to organic substance	GO_BiologicalProcess-EBI-UniProt-GOA_17.02.2020_00h00	0	0	0.11	0.11	[3]	Group49	0.91	34	[ATF1, ATG7, ATM, BCR, CEBPA, CSF2RB, E2F1, EGFR, ESR1, FGFR3, FOXO3, GSK3B, HBP1, IFNAR1, IL27RA, JAK3, KIT, MAPK3, PARP1, PCNA, PDGFRA, PDGFRB, PRKCZ, PTK2, RPS6KA4, RPS6KA5, SP1, SPI1, SRC, STAT1, STAT2, SUMO1, TELO2, YWHAQ]
GO:0044238	primary metabolic process	GO_BiologicalProcess-EBI-UniProt-GOA_17.02.2020_00h00	0	0	0	0	[2]	Group23	0.41	34	[ANO9, ATG7, ATM, BCR, BNIP3L, CEBPA, CSF2RB, CTCF, E2F1, EGFR, ESR1, FGFR3, FOXO3, GSK3B, HBP1, IFNAR1, JAK3, KIT, MAPK3, PARP1, PCNA, PDGFRA, PDGFRB, PPP2R5C, PRKCZ, PTK2, PTPRC, RPS6KA4, RPS6KA5, SP1, SPI1, SRC, SUMO1, TELO2]
GO:0044238	primary metabolic process	GO_BiologicalProcess-EBI-UniProt-GOA_17.02.2020_00h00	0	0	0.11	0.11	[2]	Group49	0.41	34	[ANO9, ATG7, ATM, BCR, BNIP3L, CEBPA, CSF2RB, CTCF, E2F1, EGFR, ESR1, FGFR3, FOXO3, GSK3B, HBP1, IFNAR1, JAK3, KIT, MAPK3, PARP1, PCNA, PDGFRA, PDGFRB, PPP2R5C, PRKCZ, PTK2, PTPRC, RPS6KA4, RPS6KA5, SP1, SPI1, SRC, SUMO1, TELO2]
GO:0048522	positive regulation of cellular process	GO_BiologicalProcess-EBI-UniProt-GOA_17.02.2020_00h00	0	0	0	0	[4]	Group48	0.53	34	[ATF1, ATG7, ATM, BNIP3L, CEBPA, CTCF, E2F1, EGFR, ESR1, FGFR3, FOXO3, GSK3B, IFNAR1, IL27RA, JAK3, KIT, MAPK3, PARP1, PCNA, PDGFRA, PDGFRB, PRKCZ, PTK2, PTPRC, RPS6KA4, RPS6KA5, SP1, SPI1, SRC, STAT1, STAT2, SUMO1, TELO2, YWHAQ]
GO:0048522	positive regulation of cellular process	GO_BiologicalProcess-EBI-UniProt-GOA_17.02.2020_00h00	0	0	0.11	0.11	[4]	Group49	0.53	34	[ATF1, ATG7, ATM, BNIP3L, CEBPA, CTCF, E2F1, EGFR, ESR1, FGFR3, FOXO3, GSK3B, IFNAR1, IL27RA, JAK3, KIT, MAPK3, PARP1, PCNA, PDGFRA, PDGFRB, PRKCZ, PTK2, PTPRC, RPS6KA4, RPS6KA5, SP1, SPI1, SRC, STAT1, STAT2, SUMO1, TELO2, YWHAQ]
GO:0048523	negative regulation of cellular process	GO_BiologicalProcess-EBI-UniProt-GOA_17.02.2020_00h00	0	0	0	0	[4]	Group05	0.6	34	[ANO9, ATG7, ATM, BCR, BNIP3L, CEBPA, CTCF, E2F1, EGFR, ESR1, FOXO3, GSK3B, HBP1, IFNAR1, IL27RA, JAK3, KIT, PARP1, PCNA, PDGFRA, PDGFRB, PPP2R5C, PRKCZ, PTK2, PTPRC, RPS6KA5, SP1, SPI1, SRC, STAT1, SUMO1, TELO2, YWHAQ, ZHX1]
GO:0048523	negative regulation of cellular process	GO_BiologicalProcess-EBI-UniProt-GOA_17.02.2020_00h00	0	0	0	0	[4]	Group16	0.6	34	[ANO9, ATG7, ATM, BCR, BNIP3L, CEBPA, CTCF, E2F1, EGFR, ESR1, FOXO3, GSK3B, HBP1, IFNAR1, IL27RA, JAK3, KIT, PARP1, PCNA, PDGFRA, PDGFRB, PPP2R5C, PRKCZ, PTK2, PTPRC, RPS6KA5, SP1, SPI1, SRC, STAT1, SUMO1, TELO2, YWHAQ, ZHX1]
GO:0048523	negative regulation of cellular process	GO_BiologicalProcess-EBI-UniProt-GOA_17.02.2020_00h00	0	0	0	0	[4]	Group46	0.6	34	[ANO9, ATG7, ATM, BCR, BNIP3L, CEBPA, CTCF, E2F1, EGFR, ESR1, FOXO3, GSK3B, HBP1, IFNAR1, IL27RA, JAK3, KIT, PARP1, PCNA, PDGFRA, PDGFRB, PPP2R5C, PRKCZ, PTK2, PTPRC, RPS6KA5, SP1, SPI1, SRC, STAT1, SUMO1, TELO2, YWHAQ, ZHX1]
GO:0048523	negative regulation of cellular process	GO_BiologicalProcess-EBI-UniProt-GOA_17.02.2020_00h00	0	0	0	0	[4]	Group48	0.6	34	[ANO9, ATG7, ATM, BCR, BNIP3L, CEBPA, CTCF, E2F1, EGFR, ESR1, FOXO3, GSK3B, HBP1, IFNAR1, IL27RA, JAK3, KIT, PARP1, PCNA, PDGFRA, PDGFRB, PPP2R5C, PRKCZ, PTK2, PTPRC, RPS6KA5, SP1, SPI1, SRC, STAT1, SUMO1, TELO2, YWHAQ, ZHX1]
GO:0048523	negative regulation of cellular process	GO_BiologicalProcess-EBI-UniProt-GOA_17.02.2020_00h00	0	0	0.11	0.11	[4]	Group49	0.6	34	[ANO9, ATG7, ATM, BCR, BNIP3L, CEBPA, CTCF, E2F1, EGFR, ESR1, FOXO3, GSK3B, HBP1, IFNAR1, IL27RA, JAK3, KIT, PARP1, PCNA, PDGFRA, PDGFRB, PPP2R5C, PRKCZ, PTK2, PTPRC, RPS6KA5, SP1, SPI1, SRC, STAT1, SUMO1, TELO2, YWHAQ, ZHX1]
GO:0071704	organic substance metabolic process	GO_BiologicalProcess-EBI-UniProt-GOA_17.02.2020_00h00	0	0	0	0	[2]	Group23	0.39	34	[ANO9, ATG7, ATM, BCR, BNIP3L, CEBPA, CSF2RB, CTCF, E2F1, EGFR, ESR1, FGFR3, FOXO3, GSK3B, HBP1, IFNAR1, JAK3, KIT, MAPK3, PARP1, PCNA, PDGFRA, PDGFRB, PPP2R5C, PRKCZ, PTK2, PTPRC, RPS6KA4, RPS6KA5, SP1, SPI1, SRC, SUMO1, TELO2]
GO:0071704	organic substance metabolic process	GO_BiologicalProcess-EBI-UniProt-GOA_17.02.2020_00h00	0	0	0.11	0.11	[2]	Group49	0.39	34	[ANO9, ATG7, ATM, BCR, BNIP3L, CEBPA, CSF2RB, CTCF, E2F1, EGFR, ESR1, FGFR3, FOXO3, GSK3B, HBP1, IFNAR1, JAK3, KIT, MAPK3, PARP1, PCNA, PDGFRA, PDGFRB, PPP2R5C, PRKCZ, PTK2, PTPRC, RPS6KA4, RPS6KA5, SP1, SPI1, SRC, SUMO1, TELO2]
GO:0006807	nitrogen compound metabolic process	GO_BiologicalProcess-EBI-UniProt-GOA_17.02.2020_00h00	0	0	0.11	0.11	[2]	Group49	0.42	33	[ANO9, ATG7, ATM, BCR, BNIP3L, CEBPA, CSF2RB, CTCF, E2F1, EGFR, ESR1, FGFR3, FOXO3, GSK3B, IFNAR1, JAK3, KIT, MAPK3, PARP1, PCNA, PDGFRA, PDGFRB, PPP2R5C, PRKCZ, PTK2, PTPRC, RPS6KA4, RPS6KA5, SP1, SPI1, SRC, SUMO1, TELO2]
GO:0009893	positive regulation of metabolic process	GO_BiologicalProcess-EBI-UniProt-GOA_17.02.2020_00h00	0	0	0	0	[4]	Group11	0.74	33	[ATF1, ATG7, ATM, BNIP3L, CEBPA, CTCF, E2F1, EGFR, ESR1, FGFR3, FOXO3, GSK3B, IFNAR1, IL27RA, KIT, MAPK3, PARP1, PCNA, PDGFRA, PDGFRB, PRKCZ, PTK2, PTPRC, RPS6KA4, RPS6KA5, SP1, SPI1, SRC, STAT1, STAT2, SUMO1, TELO2, YWHAQ]
GO:0009893	positive regulation of metabolic process	GO_BiologicalProcess-EBI-UniProt-GOA_17.02.2020_00h00	0	0	0	0	[4]	Group25	0.74	33	[ATF1, ATG7, ATM, BNIP3L, CEBPA, CTCF, E2F1, EGFR, ESR1, FGFR3, FOXO3, GSK3B, IFNAR1, IL27RA, KIT, MAPK3, PARP1, PCNA, PDGFRA, PDGFRB, PRKCZ, PTK2, PTPRC, RPS6KA4, RPS6KA5, SP1, SPI1, SRC, STAT1, STAT2, SUMO1, TELO2, YWHAQ]
GO:0009893	positive regulation of metabolic process	GO_BiologicalProcess-EBI-UniProt-GOA_17.02.2020_00h00	0	0	0	0	[4]	Group48	0.74	33	[ATF1, ATG7, ATM, BNIP3L, CEBPA, CTCF, E2F1, EGFR, ESR1, FGFR3, FOXO3, GSK3B, IFNAR1, IL27RA, KIT, MAPK3, PARP1, PCNA, PDGFRA, PDGFRB, PRKCZ, PTK2, PTPRC, RPS6KA4, RPS6KA5, SP1, SPI1, SRC, STAT1, STAT2, SUMO1, TELO2, YWHAQ]
GO:0031325	positive regulation of cellular metabolic process	GO_BiologicalProcess-EBI-UniProt-GOA_17.02.2020_00h00	0	0	0	0	[5]	Group11	0.8	33	[ATF1, ATG7, ATM, BNIP3L, CEBPA, CTCF, E2F1, EGFR, ESR1, FGFR3, FOXO3, GSK3B, IFNAR1, IL27RA, KIT, MAPK3, PARP1, PCNA, PDGFRA, PDGFRB, PRKCZ, PTK2, PTPRC, RPS6KA4, RPS6KA5, SP1, SPI1, SRC, STAT1, STAT2, SUMO1, TELO2, YWHAQ]
GO:0031325	positive regulation of cellular metabolic process	GO_BiologicalProcess-EBI-UniProt-GOA_17.02.2020_00h00	0	0	0	0	[5]	Group25	0.8	33	[ATF1, ATG7, ATM, BNIP3L, CEBPA, CTCF, E2F1, EGFR, ESR1, FGFR3, FOXO3, GSK3B, IFNAR1, IL27RA, KIT, MAPK3, PARP1, PCNA, PDGFRA, PDGFRB, PRKCZ, PTK2, PTPRC, RPS6KA4, RPS6KA5, SP1, SPI1, SRC, STAT1, STAT2, SUMO1, TELO2, YWHAQ]
GO:0031325	positive regulation of cellular metabolic process	GO_BiologicalProcess-EBI-UniProt-GOA_17.02.2020_00h00	0	0	0	0	[5]	Group48	0.8	33	[ATF1, ATG7, ATM, BNIP3L, CEBPA, CTCF, E2F1, EGFR, ESR1, FGFR3, FOXO3, GSK3B, IFNAR1, IL27RA, KIT, MAPK3, PARP1, PCNA, PDGFRA, PDGFRB, PRKCZ, PTK2, PTPRC, RPS6KA4, RPS6KA5, SP1, SPI1, SRC, STAT1, STAT2, SUMO1, TELO2, YWHAQ]
GO:0043170	macromolecule metabolic process	GO_BiologicalProcess-EBI-UniProt-GOA_17.02.2020_00h00	0	0	0.11	0.11	[3]	Group49	0.47	33	[ANO9, ATG7, ATM, BCR, BNIP3L, CEBPA, CSF2RB, CTCF, E2F1, EGFR, ESR1, FGFR3, FOXO3, GSK3B, IFNAR1, JAK3, KIT, MAPK3, PARP1, PCNA, PDGFRA, PDGFRB, PPP2R5C, PRKCZ, PTK2, PTPRC, RPS6KA4, RPS6KA5, SP1, SPI1, SRC, SUMO1, TELO2]
GO:0044260	cellular macromolecule metabolic process	GO_BiologicalProcess-EBI-UniProt-GOA_17.02.2020_00h00	0	0	0.11	0.11	[3, 4]	Group49	0.56	33	[ANO9, ATG7, ATM, BCR, BNIP3L, CEBPA, CSF2RB, CTCF, E2F1, EGFR, ESR1, FGFR3, FOXO3, GSK3B, IFNAR1, JAK3, KIT, MAPK3, PARP1, PCNA, PDGFRA, PDGFRB, PPP2R5C, PRKCZ, PTK2, PTPRC, RPS6KA4, RPS6KA5, SP1, SPI1, SRC, SUMO1, TELO2]
GO:0009889	regulation of biosynthetic process	GO_BiologicalProcess-EBI-UniProt-GOA_17.02.2020_00h00	0	0	0	0	[4]	Group48	0.62	32	[ANO9, ATF1, ATG7, ATM, CEBPA, CTCF, E2F1, EGFR, ESR1, FOXO3, GSK3B, HBP1, IFNAR1, JAK3, KIT, MAPK3, PARP1, PCNA, PDGFRB, PRKCZ, PTPRC, RPS6KA4, RPS6KA5, SP1, SPI1, SRC, STAT1, STAT2, SUMO1, TELO2, YWHAQ, ZHX1]
GO:0010604	positive regulation of macromolecule metabolic process	GO_BiologicalProcess-EBI-UniProt-GOA_17.02.2020_00h00	0	0	0	0	[5]	Group25	0.78	32	[ATF1, ATG7, ATM, CEBPA, CTCF, E2F1, EGFR, ESR1, FGFR3, FOXO3, GSK3B, IFNAR1, IL27RA, KIT, MAPK3, PARP1, PCNA, PDGFRA, PDGFRB, PRKCZ, PTK2, PTPRC, RPS6KA4, RPS6KA5, SP1, SPI1, SRC, STAT1, STAT2, SUMO1, TELO2, YWHAQ]
GO:0010604	positive regulation of macromolecule metabolic process	GO_BiologicalProcess-EBI-UniProt-GOA_17.02.2020_00h00	0	0	0	0	[5]	Group48	0.78	32	[ATF1, ATG7, ATM, CEBPA, CTCF, E2F1, EGFR, ESR1, FGFR3, FOXO3, GSK3B, IFNAR1, IL27RA, KIT, MAPK3, PARP1, PCNA, PDGFRA, PDGFRB, PRKCZ, PTK2, PTPRC, RPS6KA4, RPS6KA5, SP1, SPI1, SRC, STAT1, STAT2, SUMO1, TELO2, YWHAQ]
GO:0010604	positive regulation of macromolecule metabolic process	GO_BiologicalProcess-EBI-UniProt-GOA_17.02.2020_00h00	0	0	0.11	0.11	[5]	Group49	0.78	32	[ATF1, ATG7, ATM, CEBPA, CTCF, E2F1, EGFR, ESR1, FGFR3, FOXO3, GSK3B, IFNAR1, IL27RA, KIT, MAPK3, PARP1, PCNA, PDGFRA, PDGFRB, PRKCZ, PTK2, PTPRC, RPS6KA4, RPS6KA5, SP1, SPI1, SRC, STAT1, STAT2, SUMO1, TELO2, YWHAQ]
GO:0031326	regulation of cellular biosynthetic process	GO_BiologicalProcess-EBI-UniProt-GOA_17.02.2020_00h00	0	0	0	0	[5]	Group48	0.63	32	[ANO9, ATF1, ATG7, ATM, CEBPA, CTCF, E2F1, EGFR, ESR1, FOXO3, GSK3B, HBP1, IFNAR1, JAK3, KIT, MAPK3, PARP1, PCNA, PDGFRB, PRKCZ, PTPRC, RPS6KA4, RPS6KA5, SP1, SPI1, SRC, STAT1, STAT2, SUMO1, TELO2, YWHAQ, ZHX1]
GO:0051173	positive regulation of nitrogen compound metabolic process	GO_BiologicalProcess-EBI-UniProt-GOA_17.02.2020_00h00	0	0	0	0	[5]	Group25	0.82	32	[ATF1, ATG7, ATM, CEBPA, CTCF, E2F1, EGFR, ESR1, FGFR3, FOXO3, GSK3B, IFNAR1, IL27RA, KIT, MAPK3, PARP1, PCNA, PDGFRA, PDGFRB, PRKCZ, PTK2, PTPRC, RPS6KA4, RPS6KA5, SP1, SPI1, SRC, STAT1, STAT2, SUMO1, TELO2, YWHAQ]
GO:0051173	positive regulation of nitrogen compound metabolic process	GO_BiologicalProcess-EBI-UniProt-GOA_17.02.2020_00h00	0	0	0	0	[5]	Group48	0.82	32	[ATF1, ATG7, ATM, CEBPA, CTCF, E2F1, EGFR, ESR1, FGFR3, FOXO3, GSK3B, IFNAR1, IL27RA, KIT, MAPK3, PARP1, PCNA, PDGFRA, PDGFRB, PRKCZ, PTK2, PTPRC, RPS6KA4, RPS6KA5, SP1, SPI1, SRC, STAT1, STAT2, SUMO1, TELO2, YWHAQ]
GO:0051173	positive regulation of nitrogen compound metabolic process	GO_BiologicalProcess-EBI-UniProt-GOA_17.02.2020_00h00	0	0	0.11	0.11	[5]	Group49	0.82	32	[ATF1, ATG7, ATM, CEBPA, CTCF, E2F1, EGFR, ESR1, FGFR3, FOXO3, GSK3B, IFNAR1, IL27RA, KIT, MAPK3, PARP1, PCNA, PDGFRA, PDGFRB, PRKCZ, PTK2, PTPRC, RPS6KA4, RPS6KA5, SP1, SPI1, SRC, STAT1, STAT2, SUMO1, TELO2, YWHAQ]
GO:0070887	cellular response to chemical stimulus	GO_BiologicalProcess-EBI-UniProt-GOA_17.02.2020_00h00	0	0	0	0	[3]	Group30	0.88	32	[ATG7, ATM, BCR, BNIP3L, CEBPA, CSF2RB, E2F1, EGFR, ESR1, FGFR3, FOXO3, GSK3B, IFNAR1, IL27RA, JAK3, KIT, MAPK3, PARP1, PCNA, PDGFRA, PDGFRB, PRKCZ, PTK2, RPS6KA4, RPS6KA5, SP1, SPI1, SRC, STAT1, STAT2, SUMO1, YWHAQ]
GO:0070887	cellular response to chemical stimulus	GO_BiologicalProcess-EBI-UniProt-GOA_17.02.2020_00h00	0	0	0	0	[3]	Group48	0.88	32	[ATG7, ATM, BCR, BNIP3L, CEBPA, CSF2RB, E2F1, EGFR, ESR1, FGFR3, FOXO3, GSK3B, IFNAR1, IL27RA, JAK3, KIT, MAPK3, PARP1, PCNA, PDGFRA, PDGFRB, PRKCZ, PTK2, RPS6KA4, RPS6KA5, SP1, SPI1, SRC, STAT1, STAT2, SUMO1, YWHAQ]
GO:0070887	cellular response to chemical stimulus	GO_BiologicalProcess-EBI-UniProt-GOA_17.02.2020_00h00	0	0	0.11	0.11	[3]	Group49	0.88	32	[ATG7, ATM, BCR, BNIP3L, CEBPA, CSF2RB, E2F1, EGFR, ESR1, FGFR3, FOXO3, GSK3B, IFNAR1, IL27RA, JAK3, KIT, MAPK3, PARP1, PCNA, PDGFRA, PDGFRB, PRKCZ, PTK2, RPS6KA4, RPS6KA5, SP1, SPI1, SRC, STAT1, STAT2, SUMO1, YWHAQ]
GO:0016043	cellular component organization	GO_BiologicalProcess-EBI-UniProt-GOA_17.02.2020_00h00	0	0	0	0	[2]	Group04	0.48	31	[ANO9, ATF1, ATG7, ATM, BCR, BNIP3L, CEBPA, CTCF, E2F1, EGFR, ESR1, GSK3B, HBP1, IFNAR1, KIT, MAP1LC3B, MAPK3, PARP1, PCNA, PDGFRA, PDGFRB, PRKCZ, PTK2, PTPRC, RPS6KA4, RPS6KA5, SPI1, SRC, SUMO1, TELO2, YWHAQ]
GO:0016043	cellular component organization	GO_BiologicalProcess-EBI-UniProt-GOA_17.02.2020_00h00	0	0	0	0	[2]	Group11	0.48	31	[ANO9, ATF1, ATG7, ATM, BCR, BNIP3L, CEBPA, CTCF, E2F1, EGFR, ESR1, GSK3B, HBP1, IFNAR1, KIT, MAP1LC3B, MAPK3, PARP1, PCNA, PDGFRA, PDGFRB, PRKCZ, PTK2, PTPRC, RPS6KA4, RPS6KA5, SPI1, SRC, SUMO1, TELO2, YWHAQ]
GO:0016043	cellular component organization	GO_BiologicalProcess-EBI-UniProt-GOA_17.02.2020_00h00	0	0	0	0	[2]	Group23	0.48	31	[ANO9, ATF1, ATG7, ATM, BCR, BNIP3L, CEBPA, CTCF, E2F1, EGFR, ESR1, GSK3B, HBP1, IFNAR1, KIT, MAP1LC3B, MAPK3, PARP1, PCNA, PDGFRA, PDGFRB, PRKCZ, PTK2, PTPRC, RPS6KA4, RPS6KA5, SPI1, SRC, SUMO1, TELO2, YWHAQ]
GO:0048583	regulation of response to stimulus	GO_BiologicalProcess-EBI-UniProt-GOA_17.02.2020_00h00	0	0	0	0	[3]	Group16	0.6	31	[ATG7, ATM, BCR, CEBPA, E2F1, EGFR, ESR1, FGFR3, FOXO3, GSK3B, HBP1, IFNAR1, IL27RA, JAK3, KIT, MAPK3, PARP1, PCNA, PDGFRA, PDGFRB, PPP2R5C, PRKCZ, PTK2, PTPRC, RPS6KA5, SP1, SRC, STAT1, SUMO1, TELO2, YWHAQ]
GO:0048583	regulation of response to stimulus	GO_BiologicalProcess-EBI-UniProt-GOA_17.02.2020_00h00	0	0	0	0	[3]	Group23	0.6	31	[ATG7, ATM, BCR, CEBPA, E2F1, EGFR, ESR1, FGFR3, FOXO3, GSK3B, HBP1, IFNAR1, IL27RA, JAK3, KIT, MAPK3, PARP1, PCNA, PDGFRA, PDGFRB, PPP2R5C, PRKCZ, PTK2, PTPRC, RPS6KA5, SP1, SRC, STAT1, SUMO1, TELO2, YWHAQ]
GO:0048583	regulation of response to stimulus	GO_BiologicalProcess-EBI-UniProt-GOA_17.02.2020_00h00	0	0	0	0	[3]	Group46	0.6	31	[ATG7, ATM, BCR, CEBPA, E2F1, EGFR, ESR1, FGFR3, FOXO3, GSK3B, HBP1, IFNAR1, IL27RA, JAK3, KIT, MAPK3, PARP1, PCNA, PDGFRA, PDGFRB, PPP2R5C, PRKCZ, PTK2, PTPRC, RPS6KA5, SP1, SRC, STAT1, SUMO1, TELO2, YWHAQ]
GO:0048583	regulation of response to stimulus	GO_BiologicalProcess-EBI-UniProt-GOA_17.02.2020_00h00	0	0	0	0	[3]	Group48	0.6	31	[ATG7, ATM, BCR, CEBPA, E2F1, EGFR, ESR1, FGFR3, FOXO3, GSK3B, HBP1, IFNAR1, IL27RA, JAK3, KIT, MAPK3, PARP1, PCNA, PDGFRA, PDGFRB, PPP2R5C, PRKCZ, PTK2, PTPRC, RPS6KA5, SP1, SRC, STAT1, SUMO1, TELO2, YWHAQ]
GO:0048583	regulation of response to stimulus	GO_BiologicalProcess-EBI-UniProt-GOA_17.02.2020_00h00	0	0	0.11	0.11	[3]	Group49	0.6	31	[ATG7, ATM, BCR, CEBPA, E2F1, EGFR, ESR1, FGFR3, FOXO3, GSK3B, HBP1, IFNAR1, IL27RA, JAK3, KIT, MAPK3, PARP1, PCNA, PDGFRA, PDGFRB, PPP2R5C, PRKCZ, PTK2, PTPRC, RPS6KA5, SP1, SRC, STAT1, SUMO1, TELO2, YWHAQ]
GO:0010556	regulation of macromolecule biosynthetic process	GO_BiologicalProcess-EBI-UniProt-GOA_17.02.2020_00h00	0	0	0	0	[5]	Group48	0.61	30	[ATF1, ATG7, ATM, CEBPA, CTCF, E2F1, EGFR, ESR1, FOXO3, GSK3B, HBP1, JAK3, KIT, MAPK3, PARP1, PCNA, PDGFRB, PRKCZ, PTPRC, RPS6KA4, RPS6KA5, SP1, SPI1, SRC, STAT1, STAT2, SUMO1, TELO2, YWHAQ, ZHX1]
GO:0071310	cellular response to organic substance	GO_BiologicalProcess-EBI-UniProt-GOA_17.02.2020_00h00	0	0	0	0	[4]	Group30	1	30	[ATG7, ATM, BCR, CEBPA, CSF2RB, E2F1, EGFR, ESR1, FGFR3, FOXO3, GSK3B, IFNAR1, IL27RA, JAK3, KIT, MAPK3, PARP1, PDGFRA, PDGFRB, PRKCZ, PTK2, RPS6KA4, RPS6KA5, SP1, SPI1, SRC, STAT1, STAT2, SUMO1, YWHAQ]
GO:0071310	cellular response to organic substance	GO_BiologicalProcess-EBI-UniProt-GOA_17.02.2020_00h00	0	0	0	0	[4]	Group48	1	30	[ATG7, ATM, BCR, CEBPA, CSF2RB, E2F1, EGFR, ESR1, FGFR3, FOXO3, GSK3B, IFNAR1, IL27RA, JAK3, KIT, MAPK3, PARP1, PDGFRA, PDGFRB, PRKCZ, PTK2, RPS6KA4, RPS6KA5, SP1, SPI1, SRC, STAT1, STAT2, SUMO1, YWHAQ]
GO:0071310	cellular response to organic substance	GO_BiologicalProcess-EBI-UniProt-GOA_17.02.2020_00h00	0	0	0.11	0.11	[4]	Group49	1	30	[ATG7, ATM, BCR, CEBPA, CSF2RB, E2F1, EGFR, ESR1, FGFR3, FOXO3, GSK3B, IFNAR1, IL27RA, JAK3, KIT, MAPK3, PARP1, PDGFRA, PDGFRB, PRKCZ, PTK2, RPS6KA4, RPS6KA5, SP1, SPI1, SRC, STAT1, STAT2, SUMO1, YWHAQ]
GO:1901564	organonitrogen compound metabolic process	GO_BiologicalProcess-EBI-UniProt-GOA_17.02.2020_00h00	0	0	0.11	0.11	[3]	Group49	0.49	30	[ANO9, ATG7, ATM, BCR, BNIP3L, CEBPA, CSF2RB, E2F1, EGFR, ESR1, FGFR3, GSK3B, IFNAR1, JAK3, KIT, MAPK3, PARP1, PCNA, PDGFRA, PDGFRB, PPP2R5C, PRKCZ, PTK2, PTPRC, RPS6KA4, RPS6KA5, SPI1, SRC, SUMO1, TELO2]
GO:0007275	multicellular organism development	GO_BiologicalProcess-EBI-UniProt-GOA_17.02.2020_00h00	0	0	0	0	[2, 3]	Group46	0.49	29	[ANO9, ATF1, ATM, BCR, CEBPA, E2F1, EGFR, ESR1, FGFR3, FOXO3, GSK3B, JAK3, KIT, MAPK3, PARP1, PCNA, PDGFRA, PDGFRB, PRKCZ, PTK2, PTPRC, RPS6KA5, SP1, SPI1, SRC, STAT1, SUMO1, TELO2, YWHAQ]
GO:0007275	multicellular organism development	GO_BiologicalProcess-EBI-UniProt-GOA_17.02.2020_00h00	0	0	0.11	0.11	[2, 3]	Group49	0.49	29	[ANO9, ATF1, ATM, BCR, CEBPA, E2F1, EGFR, ESR1, FGFR3, FOXO3, GSK3B, JAK3, KIT, MAPK3, PARP1, PCNA, PDGFRA, PDGFRB, PRKCZ, PTK2, PTPRC, RPS6KA5, SP1, SPI1, SRC, STAT1, SUMO1, TELO2, YWHAQ]
GO:0010468	regulation of gene expression	GO_BiologicalProcess-EBI-UniProt-GOA_17.02.2020_00h00	0	0	0	0	[5]	Group48	0.55	29	[ATF1, ATM, CEBPA, CTCF, E2F1, EGFR, ESR1, FOXO3, GSK3B, HBP1, IFNAR1, KIT, MAPK3, PARP1, PCNA, PDGFRA, PRKCZ, PTPRC, RPS6KA4, RPS6KA5, SP1, SPI1, SRC, STAT1, STAT2, SUMO1, TELO2, YWHAQ, ZHX1]
GO:0019538	protein metabolic process	GO_BiologicalProcess-EBI-UniProt-GOA_17.02.2020_00h00	0	0	0.11	0.11	[3, 4]	Group49	0.58	29	[ANO9, ATG7, ATM, BCR, BNIP3L, CSF2RB, E2F1, EGFR, ESR1, FGFR3, GSK3B, IFNAR1, JAK3, KIT, MAPK3, PARP1, PCNA, PDGFRA, PDGFRB, PPP2R5C, PRKCZ, PTK2, PTPRC, RPS6KA4, RPS6KA5, SPI1, SRC, SUMO1, TELO2]
GO:0030154	cell differentiation	GO_BiologicalProcess-EBI-UniProt-GOA_17.02.2020_00h00	0	0	0	0	[3]	Group46	0.66	29	[ANO9, ATF1, ATM, BCR, CEBPA, E2F1, EGFR, ESR1, FGFR3, FOXO3, GSK3B, JAK3, KIT, MAPK3, PARP1, PCNA, PDGFRA, PDGFRB, PRKCZ, PTK2, PTPRC, RPS6KA5, SPI1, SRC, STAT1, SUMO1, TELO2, YWHAQ, ZHX1]
GO:0030154	cell differentiation	GO_BiologicalProcess-EBI-UniProt-GOA_17.02.2020_00h00	0	0	0.11	0.11	[3]	Group49	0.66	29	[ANO9, ATF1, ATM, BCR, CEBPA, E2F1, EGFR, ESR1, FGFR3, FOXO3, GSK3B, JAK3, KIT, MAPK3, PARP1, PCNA, PDGFRA, PDGFRB, PRKCZ, PTK2, PTPRC, RPS6KA5, SPI1, SRC, STAT1, SUMO1, TELO2, YWHAQ, ZHX1]
GO:0048731	system development	GO_BiologicalProcess-EBI-UniProt-GOA_17.02.2020_00h00	0	0	0	0	[3, 4]	Group46	0.56	29	[ANO9, ATF1, ATM, BCR, CEBPA, E2F1, EGFR, ESR1, FGFR3, FOXO3, GSK3B, JAK3, KIT, MAPK3, PARP1, PCNA, PDGFRA, PDGFRB, PRKCZ, PTK2, PTPRC, RPS6KA5, SP1, SPI1, SRC, STAT1, SUMO1, TELO2, YWHAQ]
GO:0048731	system development	GO_BiologicalProcess-EBI-UniProt-GOA_17.02.2020_00h00	0	0	0.11	0.11	[3, 4]	Group49	0.56	29	[ANO9, ATF1, ATM, BCR, CEBPA, E2F1, EGFR, ESR1, FGFR3, FOXO3, GSK3B, JAK3, KIT, MAPK3, PARP1, PCNA, PDGFRA, PDGFRB, PRKCZ, PTK2, PTPRC, RPS6KA5, SP1, SPI1, SRC, STAT1, SUMO1, TELO2, YWHAQ]
GO:0048856	anatomical structure development	GO_BiologicalProcess-EBI-UniProt-GOA_17.02.2020_00h00	0	0	0	0	[2]	Group46	0.46	29	[ANO9, ATF1, ATM, BCR, CEBPA, E2F1, EGFR, ESR1, FGFR3, FOXO3, GSK3B, JAK3, KIT, MAPK3, PARP1, PCNA, PDGFRA, PDGFRB, PRKCZ, PTK2, PTPRC, RPS6KA5, SP1, SPI1, SRC, STAT1, SUMO1, TELO2, YWHAQ]
GO:0048856	anatomical structure development	GO_BiologicalProcess-EBI-UniProt-GOA_17.02.2020_00h00	0	0	0.11	0.11	[2]	Group49	0.46	29	[ANO9, ATF1, ATM, BCR, CEBPA, E2F1, EGFR, ESR1, FGFR3, FOXO3, GSK3B, JAK3, KIT, MAPK3, PARP1, PCNA, PDGFRA, PDGFRB, PRKCZ, PTK2, PTPRC, RPS6KA5, SP1, SPI1, SRC, STAT1, SUMO1, TELO2, YWHAQ]
GO:0048869	cellular developmental process	GO_BiologicalProcess-EBI-UniProt-GOA_17.02.2020_00h00	0	0	0	0	[2]	Group46	0.64	29	[ANO9, ATF1, ATM, BCR, CEBPA, E2F1, EGFR, ESR1, FGFR3, FOXO3, GSK3B, JAK3, KIT, MAPK3, PARP1, PCNA, PDGFRA, PDGFRB, PRKCZ, PTK2, PTPRC, RPS6KA5, SPI1, SRC, STAT1, SUMO1, TELO2, YWHAQ, ZHX1]
GO:0048869	cellular developmental process	GO_BiologicalProcess-EBI-UniProt-GOA_17.02.2020_00h00	0	0	0.11	0.11	[2]	Group49	0.64	29	[ANO9, ATF1, ATM, BCR, CEBPA, E2F1, EGFR, ESR1, FGFR3, FOXO3, GSK3B, JAK3, KIT, MAPK3, PARP1, PCNA, PDGFRA, PDGFRB, PRKCZ, PTK2, PTPRC, RPS6KA5, SPI1, SRC, STAT1, SUMO1, TELO2, YWHAQ, ZHX1]
GO:0065008	regulation of biological quality	GO_BiologicalProcess-EBI-UniProt-GOA_17.02.2020_00h00	0	0	0	0	[2]	Group14	0.59	29	[ANO9, ATM, BCR, BNIP3L, CEBPA, E2F1, EGFR, ESR1, FOXO3, GSK3B, HBP1, IFNAR1, JAK3, KIT, MAPK3, PARP1, PCNA, PDGFRA, PDGFRB, PRKCZ, PTK2, PTPRC, SP1, SPI1, SRC, STAT1, SUMO1, TELO2, YWHAQ]
GO:0065008	regulation of biological quality	GO_BiologicalProcess-EBI-UniProt-GOA_17.02.2020_00h00	0	0	0	0	[2]	Group16	0.59	29	[ANO9, ATM, BCR, BNIP3L, CEBPA, E2F1, EGFR, ESR1, FOXO3, GSK3B, HBP1, IFNAR1, JAK3, KIT, MAPK3, PARP1, PCNA, PDGFRA, PDGFRB, PRKCZ, PTK2, PTPRC, SP1, SPI1, SRC, STAT1, SUMO1, TELO2, YWHAQ]
GO:0065008	regulation of biological quality	GO_BiologicalProcess-EBI-UniProt-GOA_17.02.2020_00h00	0	0	0	0	[2]	Group26	0.59	29	[ANO9, ATM, BCR, BNIP3L, CEBPA, E2F1, EGFR, ESR1, FOXO3, GSK3B, HBP1, IFNAR1, JAK3, KIT, MAPK3, PARP1, PCNA, PDGFRA, PDGFRB, PRKCZ, PTK2, PTPRC, SP1, SPI1, SRC, STAT1, SUMO1, TELO2, YWHAQ]
GO:0065008	regulation of biological quality	GO_BiologicalProcess-EBI-UniProt-GOA_17.02.2020_00h00	0	0	0	0	[2]	Group39	0.59	29	[ANO9, ATM, BCR, BNIP3L, CEBPA, E2F1, EGFR, ESR1, FOXO3, GSK3B, HBP1, IFNAR1, JAK3, KIT, MAPK3, PARP1, PCNA, PDGFRA, PDGFRB, PRKCZ, PTK2, PTPRC, SP1, SPI1, SRC, STAT1, SUMO1, TELO2, YWHAQ]
GO:0065008	regulation of biological quality	GO_BiologicalProcess-EBI-UniProt-GOA_17.02.2020_00h00	0	0	0	0	[2]	Group45	0.59	29	[ANO9, ATM, BCR, BNIP3L, CEBPA, E2F1, EGFR, ESR1, FOXO3, GSK3B, HBP1, IFNAR1, JAK3, KIT, MAPK3, PARP1, PCNA, PDGFRA, PDGFRB, PRKCZ, PTK2, PTPRC, SP1, SPI1, SRC, STAT1, SUMO1, TELO2, YWHAQ]
GO:0065008	regulation of biological quality	GO_BiologicalProcess-EBI-UniProt-GOA_17.02.2020_00h00	0	0	0	0	[2]	Group46	0.59	29	[ANO9, ATM, BCR, BNIP3L, CEBPA, E2F1, EGFR, ESR1, FOXO3, GSK3B, HBP1, IFNAR1, JAK3, KIT, MAPK3, PARP1, PCNA, PDGFRA, PDGFRB, PRKCZ, PTK2, PTPRC, SP1, SPI1, SRC, STAT1, SUMO1, TELO2, YWHAQ]
GO:0065008	regulation of biological quality	GO_BiologicalProcess-EBI-UniProt-GOA_17.02.2020_00h00	0	0	0.11	0.11	[2]	Group49	0.59	29	[ANO9, ATM, BCR, BNIP3L, CEBPA, E2F1, EGFR, ESR1, FOXO3, GSK3B, HBP1, IFNAR1, JAK3, KIT, MAPK3, PARP1, PCNA, PDGFRA, PDGFRB, PRKCZ, PTK2, PTPRC, SP1, SPI1, SRC, STAT1, SUMO1, TELO2, YWHAQ]
GO:0019219	regulation of nucleobase-containing compound metabolic process	GO_BiologicalProcess-EBI-UniProt-GOA_17.02.2020_00h00	0	0	0	0	[5]	Group48	0.58	28	[ATF1, ATM, CEBPA, CTCF, E2F1, EGFR, ESR1, FOXO3, HBP1, IL27RA, KIT, MAPK3, PARP1, PCNA, PDGFRB, PRKCZ, PTPRC, RPS6KA4, RPS6KA5, SP1, SPI1, SRC, STAT1, STAT2, SUMO1, TELO2, YWHAQ, ZHX1]
GO:0043412	macromolecule modification	GO_BiologicalProcess-EBI-UniProt-GOA_17.02.2020_00h00	0	0	0.11	0.11	[4]	Group49	0.72	28	[ANO9, ATG7, ATM, BCR, CSF2RB, CTCF, EGFR, ESR1, FGFR3, GSK3B, IFNAR1, JAK3, KIT, MAPK3, PARP1, PCNA, PDGFRA, PDGFRB, PPP2R5C, PRKCZ, PTK2, PTPRC, RPS6KA4, RPS6KA5, SPI1, SRC, SUMO1, TELO2]
GO:0044267	cellular protein metabolic process	GO_BiologicalProcess-EBI-UniProt-GOA_17.02.2020_00h00	0	0	0.11	0.11	[4, 5]	Group49	0.64	28	[ANO9, ATG7, ATM, BCR, BNIP3L, CSF2RB, EGFR, ESR1, FGFR3, GSK3B, IFNAR1, JAK3, KIT, MAPK3, PARP1, PCNA, PDGFRA, PDGFRB, PPP2R5C, PRKCZ, PTK2, PTPRC, RPS6KA4, RPS6KA5, SPI1, SRC, SUMO1, TELO2]
GO:0051239	regulation of multicellular organismal process	GO_BiologicalProcess-EBI-UniProt-GOA_17.02.2020_00h00	0	0	0	0	[3]	Group17	0.72	28	[ATF1, BCR, CEBPA, E2F1, EGFR, ESR1, FOXO3, GSK3B, HBP1, IFNAR1, IL27RA, JAK3, KIT, MAPK3, PARP1, PDGFRA, PDGFRB, PRKCZ, PTK2, PTPRC, RPS6KA4, RPS6KA5, SP1, SPI1, SRC, STAT1, SUMO1, YWHAQ]
GO:0051239	regulation of multicellular organismal process	GO_BiologicalProcess-EBI-UniProt-GOA_17.02.2020_00h00	0	0	0	0	[3]	Group30	0.72	28	[ATF1, BCR, CEBPA, E2F1, EGFR, ESR1, FOXO3, GSK3B, HBP1, IFNAR1, IL27RA, JAK3, KIT, MAPK3, PARP1, PDGFRA, PDGFRB, PRKCZ, PTK2, PTPRC, RPS6KA4, RPS6KA5, SP1, SPI1, SRC, STAT1, SUMO1, YWHAQ]
GO:0051239	regulation of multicellular organismal process	GO_BiologicalProcess-EBI-UniProt-GOA_17.02.2020_00h00	0	0	0	0	[3]	Group35	0.72	28	[ATF1, BCR, CEBPA, E2F1, EGFR, ESR1, FOXO3, GSK3B, HBP1, IFNAR1, IL27RA, JAK3, KIT, MAPK3, PARP1, PDGFRA, PDGFRB, PRKCZ, PTK2, PTPRC, RPS6KA4, RPS6KA5, SP1, SPI1, SRC, STAT1, SUMO1, YWHAQ]
GO:0051239	regulation of multicellular organismal process	GO_BiologicalProcess-EBI-UniProt-GOA_17.02.2020_00h00	0	0	0	0	[3]	Group46	0.72	28	[ATF1, BCR, CEBPA, E2F1, EGFR, ESR1, FOXO3, GSK3B, HBP1, IFNAR1, IL27RA, JAK3, KIT, MAPK3, PARP1, PDGFRA, PDGFRB, PRKCZ, PTK2, PTPRC, RPS6KA4, RPS6KA5, SP1, SPI1, SRC, STAT1, SUMO1, YWHAQ]
GO:0051239	regulation of multicellular organismal process	GO_BiologicalProcess-EBI-UniProt-GOA_17.02.2020_00h00	0	0	0	0	[3]	Group48	0.72	28	[ATF1, BCR, CEBPA, E2F1, EGFR, ESR1, FOXO3, GSK3B, HBP1, IFNAR1, IL27RA, JAK3, KIT, MAPK3, PARP1, PDGFRA, PDGFRB, PRKCZ, PTK2, PTPRC, RPS6KA4, RPS6KA5, SP1, SPI1, SRC, STAT1, SUMO1, YWHAQ]
GO:0051239	regulation of multicellular organismal process	GO_BiologicalProcess-EBI-UniProt-GOA_17.02.2020_00h00	0	0	0.11	0.11	[3]	Group49	0.72	28	[ATF1, BCR, CEBPA, E2F1, EGFR, ESR1, FOXO3, GSK3B, HBP1, IFNAR1, IL27RA, JAK3, KIT, MAPK3, PARP1, PDGFRA, PDGFRB, PRKCZ, PTK2, PTPRC, RPS6KA4, RPS6KA5, SP1, SPI1, SRC, STAT1, SUMO1, YWHAQ]
GO:0065009	regulation of molecular function	GO_BiologicalProcess-EBI-UniProt-GOA_17.02.2020_00h00	0	0	0	0	[2]	Group04	0.66	28	[ANO9, BCR, CEBPA, CTCF, E2F1, EGFR, ESR1, FGFR3, GSK3B, HBP1, IFNAR1, KIT, MAPK3, PARP1, PCNA, PDGFRA, PDGFRB, PPP2R5C, PRKCZ, PTK2, PTPRC, RPS6KA4, RPS6KA5, SP1, SRC, SUMO1, TELO2, YWHAQ]
GO:0065009	regulation of molecular function	GO_BiologicalProcess-EBI-UniProt-GOA_17.02.2020_00h00	0	0	0	0	[2]	Group23	0.66	28	[ANO9, BCR, CEBPA, CTCF, E2F1, EGFR, ESR1, FGFR3, GSK3B, HBP1, IFNAR1, KIT, MAPK3, PARP1, PCNA, PDGFRA, PDGFRB, PPP2R5C, PRKCZ, PTK2, PTPRC, RPS6KA4, RPS6KA5, SP1, SRC, SUMO1, TELO2, YWHAQ]
GO:0065009	regulation of molecular function	GO_BiologicalProcess-EBI-UniProt-GOA_17.02.2020_00h00	0	0	0.11	0.11	[2]	Group49	0.66	28	[ANO9, BCR, CEBPA, CTCF, E2F1, EGFR, ESR1, FGFR3, GSK3B, HBP1, IFNAR1, KIT, MAPK3, PARP1, PCNA, PDGFRA, PDGFRB, PPP2R5C, PRKCZ, PTK2, PTPRC, RPS6KA4, RPS6KA5, SP1, SRC, SUMO1, TELO2, YWHAQ]
GO:0006464	cellular protein modification process	GO_BiologicalProcess-EBI-UniProt-GOA_17.02.2020_00h00	0	0	0.11	0.11	[5, 6]	Group49	0.74	27	[ANO9, ATG7, ATM, BCR, CSF2RB, EGFR, ESR1, FGFR3, GSK3B, IFNAR1, JAK3, KIT, MAPK3, PARP1, PCNA, PDGFRA, PDGFRB, PPP2R5C, PRKCZ, PTK2, PTPRC, RPS6KA4, RPS6KA5, SPI1, SRC, SUMO1, TELO2]
GO:0007166	cell surface receptor signaling pathway	GO_BiologicalProcess-EBI-UniProt-GOA_17.02.2020_00h00	0	0	0	0	[3, 4, 5]	Group25	0.9	27	[ATM, BCR, CEBPA, CSF2RB, EGFR, FGFR3, FOXO3, GSK3B, HBP1, IFNAR1, IL27RA, JAK3, KIT, MAPK3, PARP1, PDGFRA, PDGFRB, PRKCZ, PTK2, PTPRC, RPS6KA4, RPS6KA5, SPI1, SRC, STAT1, STAT2, SUMO1]
GO:0007166	cell surface receptor signaling pathway	GO_BiologicalProcess-EBI-UniProt-GOA_17.02.2020_00h00	0	0	0	0	[3, 4, 5]	Group30	0.9	27	[ATM, BCR, CEBPA, CSF2RB, EGFR, FGFR3, FOXO3, GSK3B, HBP1, IFNAR1, IL27RA, JAK3, KIT, MAPK3, PARP1, PDGFRA, PDGFRB, PRKCZ, PTK2, PTPRC, RPS6KA4, RPS6KA5, SPI1, SRC, STAT1, STAT2, SUMO1]
GO:0007166	cell surface receptor signaling pathway	GO_BiologicalProcess-EBI-UniProt-GOA_17.02.2020_00h00	0	0	0	0	[3, 4, 5]	Group43	0.9	27	[ATM, BCR, CEBPA, CSF2RB, EGFR, FGFR3, FOXO3, GSK3B, HBP1, IFNAR1, IL27RA, JAK3, KIT, MAPK3, PARP1, PDGFRA, PDGFRB, PRKCZ, PTK2, PTPRC, RPS6KA4, RPS6KA5, SPI1, SRC, STAT1, STAT2, SUMO1]
GO:0007166	cell surface receptor signaling pathway	GO_BiologicalProcess-EBI-UniProt-GOA_17.02.2020_00h00	0	0	0	0	[3, 4, 5]	Group48	0.9	27	[ATM, BCR, CEBPA, CSF2RB, EGFR, FGFR3, FOXO3, GSK3B, HBP1, IFNAR1, IL27RA, JAK3, KIT, MAPK3, PARP1, PDGFRA, PDGFRB, PRKCZ, PTK2, PTPRC, RPS6KA4, RPS6KA5, SPI1, SRC, STAT1, STAT2, SUMO1]
GO:0007166	cell surface receptor signaling pathway	GO_BiologicalProcess-EBI-UniProt-GOA_17.02.2020_00h00	0	0	0.11	0.11	[3, 4, 5]	Group49	0.9	27	[ATM, BCR, CEBPA, CSF2RB, EGFR, FGFR3, FOXO3, GSK3B, HBP1, IFNAR1, IL27RA, JAK3, KIT, MAPK3, PARP1, PDGFRA, PDGFRB, PRKCZ, PTK2, PTPRC, RPS6KA4, RPS6KA5, SPI1, SRC, STAT1, STAT2, SUMO1]
GO:0009892	negative regulation of metabolic process	GO_BiologicalProcess-EBI-UniProt-GOA_17.02.2020_00h00	0	0	0	0	[4]	Group16	0.74	27	[ANO9, ATG7, ATM, BCR, CEBPA, CTCF, E2F1, EGFR, ESR1, FOXO3, GSK3B, HBP1, IFNAR1, JAK3, PARP1, PCNA, PRKCZ, PTK2, PTPRC, RPS6KA5, SPI1, SRC, STAT1, SUMO1, TELO2, YWHAQ, ZHX1]
GO:0009892	negative regulation of metabolic process	GO_BiologicalProcess-EBI-UniProt-GOA_17.02.2020_00h00	0	0	0	0	[4]	Group48	0.74	27	[ANO9, ATG7, ATM, BCR, CEBPA, CTCF, E2F1, EGFR, ESR1, FOXO3, GSK3B, HBP1, IFNAR1, JAK3, PARP1, PCNA, PRKCZ, PTK2, PTPRC, RPS6KA5, SPI1, SRC, STAT1, SUMO1, TELO2, YWHAQ, ZHX1]
GO:0009966	regulation of signal transduction	GO_BiologicalProcess-EBI-UniProt-GOA_17.02.2020_00h00	0	0	0	0	[4, 5]	Group19	0.7	27	[ATM, BCR, E2F1, EGFR, ESR1, FGFR3, FOXO3, GSK3B, HBP1, IFNAR1, IL27RA, JAK3, KIT, MAPK3, PARP1, PDGFRA, PDGFRB, PPP2R5C, PRKCZ, PTK2, PTPRC, SP1, SRC, STAT1, SUMO1, TELO2, YWHAQ]
GO:0009966	regulation of signal transduction	GO_BiologicalProcess-EBI-UniProt-GOA_17.02.2020_00h00	0	0	0	0	[4, 5]	Group36	0.7	27	[ATM, BCR, E2F1, EGFR, ESR1, FGFR3, FOXO3, GSK3B, HBP1, IFNAR1, IL27RA, JAK3, KIT, MAPK3, PARP1, PDGFRA, PDGFRB, PPP2R5C, PRKCZ, PTK2, PTPRC, SP1, SRC, STAT1, SUMO1, TELO2, YWHAQ]
GO:0009966	regulation of signal transduction	GO_BiologicalProcess-EBI-UniProt-GOA_17.02.2020_00h00	0	0	0	0	[4, 5]	Group45	0.7	27	[ATM, BCR, E2F1, EGFR, ESR1, FGFR3, FOXO3, GSK3B, HBP1, IFNAR1, IL27RA, JAK3, KIT, MAPK3, PARP1, PDGFRA, PDGFRB, PPP2R5C, PRKCZ, PTK2, PTPRC, SP1, SRC, STAT1, SUMO1, TELO2, YWHAQ]
GO:0009966	regulation of signal transduction	GO_BiologicalProcess-EBI-UniProt-GOA_17.02.2020_00h00	0	0	0	0	[4, 5]	Group46	0.7	27	[ATM, BCR, E2F1, EGFR, ESR1, FGFR3, FOXO3, GSK3B, HBP1, IFNAR1, IL27RA, JAK3, KIT, MAPK3, PARP1, PDGFRA, PDGFRB, PPP2R5C, PRKCZ, PTK2, PTPRC, SP1, SRC, STAT1, SUMO1, TELO2, YWHAQ]
GO:0009966	regulation of signal transduction	GO_BiologicalProcess-EBI-UniProt-GOA_17.02.2020_00h00	0	0	0.11	0.11	[4, 5]	Group49	0.7	27	[ATM, BCR, E2F1, EGFR, ESR1, FGFR3, FOXO3, GSK3B, HBP1, IFNAR1, IL27RA, JAK3, KIT, MAPK3, PARP1, PDGFRA, PDGFRB, PPP2R5C, PRKCZ, PTK2, PTPRC, SP1, SRC, STAT1, SUMO1, TELO2, YWHAQ]
GO:0010646	regulation of cell communication	GO_BiologicalProcess-EBI-UniProt-GOA_17.02.2020_00h00	0	0	0	0	[4]	Group19	0.63	27	[ATM, BCR, E2F1, EGFR, ESR1, FGFR3, FOXO3, GSK3B, HBP1, IFNAR1, IL27RA, JAK3, KIT, MAPK3, PARP1, PDGFRA, PDGFRB, PPP2R5C, PRKCZ, PTK2, PTPRC, SP1, SRC, STAT1, SUMO1, TELO2, YWHAQ]
GO:0010646	regulation of cell communication	GO_BiologicalProcess-EBI-UniProt-GOA_17.02.2020_00h00	0	0	0	0	[4]	Group36	0.63	27	[ATM, BCR, E2F1, EGFR, ESR1, FGFR3, FOXO3, GSK3B, HBP1, IFNAR1, IL27RA, JAK3, KIT, MAPK3, PARP1, PDGFRA, PDGFRB, PPP2R5C, PRKCZ, PTK2, PTPRC, SP1, SRC, STAT1, SUMO1, TELO2, YWHAQ]
GO:0010646	regulation of cell communication	GO_BiologicalProcess-EBI-UniProt-GOA_17.02.2020_00h00	0	0	0	0	[4]	Group45	0.63	27	[ATM, BCR, E2F1, EGFR, ESR1, FGFR3, FOXO3, GSK3B, HBP1, IFNAR1, IL27RA, JAK3, KIT, MAPK3, PARP1, PDGFRA, PDGFRB, PPP2R5C, PRKCZ, PTK2, PTPRC, SP1, SRC, STAT1, SUMO1, TELO2, YWHAQ]
GO:0010646	regulation of cell communication	GO_BiologicalProcess-EBI-UniProt-GOA_17.02.2020_00h00	0	0	0	0	[4]	Group46	0.63	27	[ATM, BCR, E2F1, EGFR, ESR1, FGFR3, FOXO3, GSK3B, HBP1, IFNAR1, IL27RA, JAK3, KIT, MAPK3, PARP1, PDGFRA, PDGFRB, PPP2R5C, PRKCZ, PTK2, PTPRC, SP1, SRC, STAT1, SUMO1, TELO2, YWHAQ]
GO:0010646	regulation of cell communication	GO_BiologicalProcess-EBI-UniProt-GOA_17.02.2020_00h00	0	0	0.11	0.11	[4]	Group49	0.63	27	[ATM, BCR, E2F1, EGFR, ESR1, FGFR3, FOXO3, GSK3B, HBP1, IFNAR1, IL27RA, JAK3, KIT, MAPK3, PARP1, PDGFRA, PDGFRB, PPP2R5C, PRKCZ, PTK2, PTPRC, SP1, SRC, STAT1, SUMO1, TELO2, YWHAQ]
GO:0023051	regulation of signaling	GO_BiologicalProcess-EBI-UniProt-GOA_17.02.2020_00h00	0	0	0	0	[3]	Group19	0.63	27	[ATM, BCR, E2F1, EGFR, ESR1, FGFR3, FOXO3, GSK3B, HBP1, IFNAR1, IL27RA, JAK3, KIT, MAPK3, PARP1, PDGFRA, PDGFRB, PPP2R5C, PRKCZ, PTK2, PTPRC, SP1, SRC, STAT1, SUMO1, TELO2, YWHAQ]
GO:0023051	regulation of signaling	GO_BiologicalProcess-EBI-UniProt-GOA_17.02.2020_00h00	0	0	0	0	[3]	Group36	0.63	27	[ATM, BCR, E2F1, EGFR, ESR1, FGFR3, FOXO3, GSK3B, HBP1, IFNAR1, IL27RA, JAK3, KIT, MAPK3, PARP1, PDGFRA, PDGFRB, PPP2R5C, PRKCZ, PTK2, PTPRC, SP1, SRC, STAT1, SUMO1, TELO2, YWHAQ]
GO:0023051	regulation of signaling	GO_BiologicalProcess-EBI-UniProt-GOA_17.02.2020_00h00	0	0	0	0	[3]	Group45	0.63	27	[ATM, BCR, E2F1, EGFR, ESR1, FGFR3, FOXO3, GSK3B, HBP1, IFNAR1, IL27RA, JAK3, KIT, MAPK3, PARP1, PDGFRA, PDGFRB, PPP2R5C, PRKCZ, PTK2, PTPRC, SP1, SRC, STAT1, SUMO1, TELO2, YWHAQ]
GO:0023051	regulation of signaling	GO_BiologicalProcess-EBI-UniProt-GOA_17.02.2020_00h00	0	0	0	0	[3]	Group46	0.63	27	[ATM, BCR, E2F1, EGFR, ESR1, FGFR3, FOXO3, GSK3B, HBP1, IFNAR1, IL27RA, JAK3, KIT, MAPK3, PARP1, PDGFRA, PDGFRB, PPP2R5C, PRKCZ, PTK2, PTPRC, SP1, SRC, STAT1, SUMO1, TELO2, YWHAQ]
GO:0023051	regulation of signaling	GO_BiologicalProcess-EBI-UniProt-GOA_17.02.2020_00h00	0	0	0.11	0.11	[3]	Group49	0.63	27	[ATM, BCR, E2F1, EGFR, ESR1, FGFR3, FOXO3, GSK3B, HBP1, IFNAR1, IL27RA, JAK3, KIT, MAPK3, PARP1, PDGFRA, PDGFRB, PPP2R5C, PRKCZ, PTK2, PTPRC, SP1, SRC, STAT1, SUMO1, TELO2, YWHAQ]
GO:0036211	protein modification process	GO_BiologicalProcess-EBI-UniProt-GOA_17.02.2020_00h00	0	0	0.11	0.11	[4, 5]	Group49	0.74	27	[ANO9, ATG7, ATM, BCR, CSF2RB, EGFR, ESR1, FGFR3, GSK3B, IFNAR1, JAK3, KIT, MAPK3, PARP1, PCNA, PDGFRA, PDGFRB, PPP2R5C, PRKCZ, PTK2, PTPRC, RPS6KA4, RPS6KA5, SPI1, SRC, SUMO1, TELO2]
GO:0051246	regulation of protein metabolic process	GO_BiologicalProcess-EBI-UniProt-GOA_17.02.2020_00h00	0	0	0	0	[5]	Group25	0.77	27	[ATG7, ATM, CEBPA, CTCF, EGFR, FGFR3, FOXO3, GSK3B, IFNAR1, IL27RA, JAK3, KIT, MAPK3, PDGFRA, PDGFRB, PPP2R5C, PRKCZ, PTK2, PTPRC, RPS6KA4, RPS6KA5, SPI1, SRC, STAT2, SUMO1, TELO2, YWHAQ]
GO:0051246	regulation of protein metabolic process	GO_BiologicalProcess-EBI-UniProt-GOA_17.02.2020_00h00	0	0	0	0	[5]	Group30	0.77	27	[ATG7, ATM, CEBPA, CTCF, EGFR, FGFR3, FOXO3, GSK3B, IFNAR1, IL27RA, JAK3, KIT, MAPK3, PDGFRA, PDGFRB, PPP2R5C, PRKCZ, PTK2, PTPRC, RPS6KA4, RPS6KA5, SPI1, SRC, STAT2, SUMO1, TELO2, YWHAQ]
GO:0051246	regulation of protein metabolic process	GO_BiologicalProcess-EBI-UniProt-GOA_17.02.2020_00h00	0	0	0	0	[5]	Group43	0.77	27	[ATG7, ATM, CEBPA, CTCF, EGFR, FGFR3, FOXO3, GSK3B, IFNAR1, IL27RA, JAK3, KIT, MAPK3, PDGFRA, PDGFRB, PPP2R5C, PRKCZ, PTK2, PTPRC, RPS6KA4, RPS6KA5, SPI1, SRC, STAT2, SUMO1, TELO2, YWHAQ]
GO:0051246	regulation of protein metabolic process	GO_BiologicalProcess-EBI-UniProt-GOA_17.02.2020_00h00	0	0	0	0	[5]	Group48	0.77	27	[ATG7, ATM, CEBPA, CTCF, EGFR, FGFR3, FOXO3, GSK3B, IFNAR1, IL27RA, JAK3, KIT, MAPK3, PDGFRA, PDGFRB, PPP2R5C, PRKCZ, PTK2, PTPRC, RPS6KA4, RPS6KA5, SPI1, SRC, STAT2, SUMO1, TELO2, YWHAQ]
GO:0051246	regulation of protein metabolic process	GO_BiologicalProcess-EBI-UniProt-GOA_17.02.2020_00h00	0	0	0.11	0.11	[5]	Group49	0.77	27	[ATG7, ATM, CEBPA, CTCF, EGFR, FGFR3, FOXO3, GSK3B, IFNAR1, IL27RA, JAK3, KIT, MAPK3, PDGFRA, PDGFRB, PPP2R5C, PRKCZ, PTK2, PTPRC, RPS6KA4, RPS6KA5, SPI1, SRC, STAT2, SUMO1, TELO2, YWHAQ]
GO:0006950	response to stress	GO_BiologicalProcess-EBI-UniProt-GOA_17.02.2020_00h00	0	0	0	0	[2]	Group10	0.6	26	[ATG7, ATM, BNIP3L, E2F1, EGFR, FOXO3, GSK3B, IFNAR1, IL27RA, JAK3, KIT, MAP1LC3B, MAPK3, PARP1, PCNA, PDGFRA, PDGFRB, PRKCZ, PTPRC, RPS6KA4, RPS6KA5, SP1, SRC, STAT1, STAT2, SUMO1]
GO:0006950	response to stress	GO_BiologicalProcess-EBI-UniProt-GOA_17.02.2020_00h00	0	0	0	0	[2]	Group18	0.6	26	[ATG7, ATM, BNIP3L, E2F1, EGFR, FOXO3, GSK3B, IFNAR1, IL27RA, JAK3, KIT, MAP1LC3B, MAPK3, PARP1, PCNA, PDGFRA, PDGFRB, PRKCZ, PTPRC, RPS6KA4, RPS6KA5, SP1, SRC, STAT1, STAT2, SUMO1]
GO:0006950	response to stress	GO_BiologicalProcess-EBI-UniProt-GOA_17.02.2020_00h00	0	0	0.11	0.11	[2]	Group49	0.6	26	[ATG7, ATM, BNIP3L, E2F1, EGFR, FOXO3, GSK3B, IFNAR1, IL27RA, JAK3, KIT, MAP1LC3B, MAPK3, PARP1, PCNA, PDGFRA, PDGFRB, PRKCZ, PTPRC, RPS6KA4, RPS6KA5, SP1, SRC, STAT1, STAT2, SUMO1]
GO:0031324	negative regulation of cellular metabolic process	GO_BiologicalProcess-EBI-UniProt-GOA_17.02.2020_00h00	0	0	0	0	[5]	Group16	0.8	26	[ANO9, ATG7, ATM, BCR, CEBPA, CTCF, E2F1, ESR1, FOXO3, GSK3B, HBP1, IFNAR1, JAK3, PARP1, PCNA, PRKCZ, PTK2, PTPRC, RPS6KA5, SPI1, SRC, STAT1, SUMO1, TELO2, YWHAQ, ZHX1]
GO:0031324	negative regulation of cellular metabolic process	GO_BiologicalProcess-EBI-UniProt-GOA_17.02.2020_00h00	0	0	0	0	[5]	Group48	0.8	26	[ANO9, ATG7, ATM, BCR, CEBPA, CTCF, E2F1, ESR1, FOXO3, GSK3B, HBP1, IFNAR1, JAK3, PARP1, PCNA, PRKCZ, PTK2, PTPRC, RPS6KA5, SPI1, SRC, STAT1, SUMO1, TELO2, YWHAQ, ZHX1]
GO:0032268	regulation of cellular protein metabolic process	GO_BiologicalProcess-EBI-UniProt-GOA_17.02.2020_00h00	0	0	0	0	[5, 6]	Group25	0.78	26	[ATG7, ATM, CEBPA, CTCF, EGFR, FGFR3, FOXO3, GSK3B, IFNAR1, IL27RA, KIT, MAPK3, PDGFRA, PDGFRB, PPP2R5C, PRKCZ, PTK2, PTPRC, RPS6KA4, RPS6KA5, SPI1, SRC, STAT2, SUMO1, TELO2, YWHAQ]
GO:0032268	regulation of cellular protein metabolic process	GO_BiologicalProcess-EBI-UniProt-GOA_17.02.2020_00h00	0	0	0	0	[5, 6]	Group43	0.78	26	[ATG7, ATM, CEBPA, CTCF, EGFR, FGFR3, FOXO3, GSK3B, IFNAR1, IL27RA, KIT, MAPK3, PDGFRA, PDGFRB, PPP2R5C, PRKCZ, PTK2, PTPRC, RPS6KA4, RPS6KA5, SPI1, SRC, STAT2, SUMO1, TELO2, YWHAQ]
GO:0032268	regulation of cellular protein metabolic process	GO_BiologicalProcess-EBI-UniProt-GOA_17.02.2020_00h00	0	0	0	0	[5, 6]	Group48	0.78	26	[ATG7, ATM, CEBPA, CTCF, EGFR, FGFR3, FOXO3, GSK3B, IFNAR1, IL27RA, KIT, MAPK3, PDGFRA, PDGFRB, PPP2R5C, PRKCZ, PTK2, PTPRC, RPS6KA4, RPS6KA5, SPI1, SRC, STAT2, SUMO1, TELO2, YWHAQ]
GO:0032268	regulation of cellular protein metabolic process	GO_BiologicalProcess-EBI-UniProt-GOA_17.02.2020_00h00	0	0	0.11	0.11	[5, 6]	Group49	0.78	26	[ATG7, ATM, CEBPA, CTCF, EGFR, FGFR3, FOXO3, GSK3B, IFNAR1, IL27RA, KIT, MAPK3, PDGFRA, PDGFRB, PPP2R5C, PRKCZ, PTK2, PTPRC, RPS6KA4, RPS6KA5, SPI1, SRC, STAT2, SUMO1, TELO2, YWHAQ]
GO:0048513	animal organ development	GO_BiologicalProcess-EBI-UniProt-GOA_17.02.2020_00h00	0	0	0	0	[3, 4, 5]	Group14	0.68	26	[ANO9, ATM, BCR, CEBPA, E2F1, EGFR, ESR1, FGFR3, FOXO3, GSK3B, JAK3, KIT, MAPK3, PARP1, PCNA, PDGFRA, PDGFRB, PTK2, PTPRC, SP1, SPI1, SRC, STAT1, SUMO1, TELO2, YWHAQ]
GO:0048513	animal organ development	GO_BiologicalProcess-EBI-UniProt-GOA_17.02.2020_00h00	0	0	0	0	[3, 4, 5]	Group34	0.68	26	[ANO9, ATM, BCR, CEBPA, E2F1, EGFR, ESR1, FGFR3, FOXO3, GSK3B, JAK3, KIT, MAPK3, PARP1, PCNA, PDGFRA, PDGFRB, PTK2, PTPRC, SP1, SPI1, SRC, STAT1, SUMO1, TELO2, YWHAQ]
GO:0048513	animal organ development	GO_BiologicalProcess-EBI-UniProt-GOA_17.02.2020_00h00	0	0	0	0	[3, 4, 5]	Group46	0.68	26	[ANO9, ATM, BCR, CEBPA, E2F1, EGFR, ESR1, FGFR3, FOXO3, GSK3B, JAK3, KIT, MAPK3, PARP1, PCNA, PDGFRA, PDGFRB, PTK2, PTPRC, SP1, SPI1, SRC, STAT1, SUMO1, TELO2, YWHAQ]
GO:0048513	animal organ development	GO_BiologicalProcess-EBI-UniProt-GOA_17.02.2020_00h00	0	0	0	0	[3, 4, 5]	Group47	0.68	26	[ANO9, ATM, BCR, CEBPA, E2F1, EGFR, ESR1, FGFR3, FOXO3, GSK3B, JAK3, KIT, MAPK3, PARP1, PCNA, PDGFRA, PDGFRB, PTK2, PTPRC, SP1, SPI1, SRC, STAT1, SUMO1, TELO2, YWHAQ]
GO:0048513	animal organ development	GO_BiologicalProcess-EBI-UniProt-GOA_17.02.2020_00h00	0	0	0.11	0.11	[3, 4, 5]	Group49	0.68	26	[ANO9, ATM, BCR, CEBPA, E2F1, EGFR, ESR1, FGFR3, FOXO3, GSK3B, JAK3, KIT, MAPK3, PARP1, PCNA, PDGFRA, PDGFRB, PTK2, PTPRC, SP1, SPI1, SRC, STAT1, SUMO1, TELO2, YWHAQ]
GO:1901700	response to oxygen-containing compound	GO_BiologicalProcess-EBI-UniProt-GOA_17.02.2020_00h00	0	0	0	0	[3]	Group26	1.26	26	[ATG7, ATM, BCR, CSF2RB, E2F1, EGFR, ESR1, FOXO3, GSK3B, HBP1, IFNAR1, JAK3, MAPK3, PARP1, PCNA, PDGFRA, PDGFRB, PRKCZ, PTK2, SP1, SPI1, SRC, STAT1, STAT2, SUMO1, TELO2]
GO:1901700	response to oxygen-containing compound	GO_BiologicalProcess-EBI-UniProt-GOA_17.02.2020_00h00	0	0	0	0	[3]	Group46	1.26	26	[ATG7, ATM, BCR, CSF2RB, E2F1, EGFR, ESR1, FOXO3, GSK3B, HBP1, IFNAR1, JAK3, MAPK3, PARP1, PCNA, PDGFRA, PDGFRB, PRKCZ, PTK2, SP1, SPI1, SRC, STAT1, STAT2, SUMO1, TELO2]
GO:1901700	response to oxygen-containing compound	GO_BiologicalProcess-EBI-UniProt-GOA_17.02.2020_00h00	0	0	0	0	[3]	Group47	1.26	26	[ATG7, ATM, BCR, CSF2RB, E2F1, EGFR, ESR1, FOXO3, GSK3B, HBP1, IFNAR1, JAK3, MAPK3, PARP1, PCNA, PDGFRA, PDGFRB, PRKCZ, PTK2, SP1, SPI1, SRC, STAT1, STAT2, SUMO1, TELO2]
GO:1901700	response to oxygen-containing compound	GO_BiologicalProcess-EBI-UniProt-GOA_17.02.2020_00h00	0	0	0	0	[3]	Group48	1.26	26	[ATG7, ATM, BCR, CSF2RB, E2F1, EGFR, ESR1, FOXO3, GSK3B, HBP1, IFNAR1, JAK3, MAPK3, PARP1, PCNA, PDGFRA, PDGFRB, PRKCZ, PTK2, SP1, SPI1, SRC, STAT1, STAT2, SUMO1, TELO2]
GO:1901700	response to oxygen-containing compound	GO_BiologicalProcess-EBI-UniProt-GOA_17.02.2020_00h00	0	0	0.11	0.11	[3]	Group49	1.26	26	[ATG7, ATM, BCR, CSF2RB, E2F1, EGFR, ESR1, FOXO3, GSK3B, HBP1, IFNAR1, JAK3, MAPK3, PARP1, PCNA, PDGFRA, PDGFRB, PRKCZ, PTK2, SP1, SPI1, SRC, STAT1, STAT2, SUMO1, TELO2]
GO:0006996	organelle organization	GO_BiologicalProcess-EBI-UniProt-GOA_17.02.2020_00h00	0	0	0	0	[3]	Group04	0.62	25	[ANO9, ATG7, ATM, BCR, BNIP3L, CEBPA, CTCF, E2F1, ESR1, GSK3B, KIT, MAP1LC3B, PARP1, PCNA, PDGFRA, PDGFRB, PRKCZ, PTK2, RPS6KA4, RPS6KA5, SPI1, SRC, SUMO1, TELO2, YWHAQ]
GO:0050793	regulation of developmental process	GO_BiologicalProcess-EBI-UniProt-GOA_17.02.2020_00h00	0	0	0	0	[3]	Group35	0.77	25	[ATF1, BCR, CEBPA, E2F1, EGFR, ESR1, FGFR3, FOXO3, GSK3B, IL27RA, JAK3, KIT, PARP1, PDGFRA, PDGFRB, PRKCZ, PTK2, PTPRC, SP1, SPI1, SRC, STAT1, STAT2, SUMO1, YWHAQ]
GO:0050793	regulation of developmental process	GO_BiologicalProcess-EBI-UniProt-GOA_17.02.2020_00h00	0	0	0	0	[3]	Group36	0.77	25	[ATF1, BCR, CEBPA, E2F1, EGFR, ESR1, FGFR3, FOXO3, GSK3B, IL27RA, JAK3, KIT, PARP1, PDGFRA, PDGFRB, PRKCZ, PTK2, PTPRC, SP1, SPI1, SRC, STAT1, STAT2, SUMO1, YWHAQ]
GO:0050793	regulation of developmental process	GO_BiologicalProcess-EBI-UniProt-GOA_17.02.2020_00h00	0	0	0	0	[3]	Group46	0.77	25	[ATF1, BCR, CEBPA, E2F1, EGFR, ESR1, FGFR3, FOXO3, GSK3B, IL27RA, JAK3, KIT, PARP1, PDGFRA, PDGFRB, PRKCZ, PTK2, PTPRC, SP1, SPI1, SRC, STAT1, STAT2, SUMO1, YWHAQ]
GO:0050793	regulation of developmental process	GO_BiologicalProcess-EBI-UniProt-GOA_17.02.2020_00h00	0	0	0	0	[3]	Group48	0.77	25	[ATF1, BCR, CEBPA, E2F1, EGFR, ESR1, FGFR3, FOXO3, GSK3B, IL27RA, JAK3, KIT, PARP1, PDGFRA, PDGFRB, PRKCZ, PTK2, PTPRC, SP1, SPI1, SRC, STAT1, STAT2, SUMO1, YWHAQ]
GO:0050793	regulation of developmental process	GO_BiologicalProcess-EBI-UniProt-GOA_17.02.2020_00h00	0	0	0.11	0.11	[3]	Group49	0.77	25	[ATF1, BCR, CEBPA, E2F1, EGFR, ESR1, FGFR3, FOXO3, GSK3B, IL27RA, JAK3, KIT, PARP1, PDGFRA, PDGFRB, PRKCZ, PTK2, PTPRC, SP1, SPI1, SRC, STAT1, STAT2, SUMO1, YWHAQ]
GO:0051252	regulation of RNA metabolic process	GO_BiologicalProcess-EBI-UniProt-GOA_17.02.2020_00h00	0	0	0	0	[5, 6]	Group47	0.55	25	[ATF1, ATM, CEBPA, CTCF, E2F1, EGFR, ESR1, FOXO3, HBP1, KIT, MAPK3, PARP1, PCNA, PRKCZ, RPS6KA4, RPS6KA5, SP1, SPI1, SRC, STAT1, STAT2, SUMO1, TELO2, YWHAQ, ZHX1]
GO:0051252	regulation of RNA metabolic process	GO_BiologicalProcess-EBI-UniProt-GOA_17.02.2020_00h00	0	0	0	0	[5, 6]	Group48	0.55	25	[ATF1, ATM, CEBPA, CTCF, E2F1, EGFR, ESR1, FOXO3, HBP1, KIT, MAPK3, PARP1, PCNA, PRKCZ, RPS6KA4, RPS6KA5, SP1, SPI1, SRC, STAT1, STAT2, SUMO1, TELO2, YWHAQ, ZHX1]
GO:0051252	regulation of RNA metabolic process	GO_BiologicalProcess-EBI-UniProt-GOA_17.02.2020_00h00	0	0	0.11	0.11	[5, 6]	Group49	0.55	25	[ATF1, ATM, CEBPA, CTCF, E2F1, EGFR, ESR1, FOXO3, HBP1, KIT, MAPK3, PARP1, PCNA, PRKCZ, RPS6KA4, RPS6KA5, SP1, SPI1, SRC, STAT1, STAT2, SUMO1, TELO2, YWHAQ, ZHX1]
GO:0009719	response to endogenous stimulus	GO_BiologicalProcess-EBI-UniProt-GOA_17.02.2020_00h00	0	0	0	0	[2]	Group10	1.23	24	[ATG7, ATM, E2F1, EGFR, ESR1, FGFR3, FOXO3, GSK3B, IFNAR1, JAK3, KIT, MAPK3, PARP1, PCNA, PDGFRA, PDGFRB, PRKCZ, PTK2, SP1, SRC, STAT1, STAT2, SUMO1, YWHAQ]
GO:0009719	response to endogenous stimulus	GO_BiologicalProcess-EBI-UniProt-GOA_17.02.2020_00h00	0	0	0	0	[2]	Group26	1.23	24	[ATG7, ATM, E2F1, EGFR, ESR1, FGFR3, FOXO3, GSK3B, IFNAR1, JAK3, KIT, MAPK3, PARP1, PCNA, PDGFRA, PDGFRB, PRKCZ, PTK2, SP1, SRC, STAT1, STAT2, SUMO1, YWHAQ]
GO:0009719	response to endogenous stimulus	GO_BiologicalProcess-EBI-UniProt-GOA_17.02.2020_00h00	0	0	0	0	[2]	Group36	1.23	24	[ATG7, ATM, E2F1, EGFR, ESR1, FGFR3, FOXO3, GSK3B, IFNAR1, JAK3, KIT, MAPK3, PARP1, PCNA, PDGFRA, PDGFRB, PRKCZ, PTK2, SP1, SRC, STAT1, STAT2, SUMO1, YWHAQ]
GO:0009719	response to endogenous stimulus	GO_BiologicalProcess-EBI-UniProt-GOA_17.02.2020_00h00	0	0	0	0	[2]	Group39	1.23	24	[ATG7, ATM, E2F1, EGFR, ESR1, FGFR3, FOXO3, GSK3B, IFNAR1, JAK3, KIT, MAPK3, PARP1, PCNA, PDGFRA, PDGFRB, PRKCZ, PTK2, SP1, SRC, STAT1, STAT2, SUMO1, YWHAQ]
GO:0009719	response to endogenous stimulus	GO_BiologicalProcess-EBI-UniProt-GOA_17.02.2020_00h00	0	0	0	0	[2]	Group46	1.23	24	[ATG7, ATM, E2F1, EGFR, ESR1, FGFR3, FOXO3, GSK3B, IFNAR1, JAK3, KIT, MAPK3, PARP1, PCNA, PDGFRA, PDGFRB, PRKCZ, PTK2, SP1, SRC, STAT1, STAT2, SUMO1, YWHAQ]
GO:0009719	response to endogenous stimulus	GO_BiologicalProcess-EBI-UniProt-GOA_17.02.2020_00h00	0	0	0	0	[2]	Group48	1.23	24	[ATG7, ATM, E2F1, EGFR, ESR1, FGFR3, FOXO3, GSK3B, IFNAR1, JAK3, KIT, MAPK3, PARP1, PCNA, PDGFRA, PDGFRB, PRKCZ, PTK2, SP1, SRC, STAT1, STAT2, SUMO1, YWHAQ]
GO:0009719	response to endogenous stimulus	GO_BiologicalProcess-EBI-UniProt-GOA_17.02.2020_00h00	0	0	0.11	0.11	[2]	Group49	1.23	24	[ATG7, ATM, E2F1, EGFR, ESR1, FGFR3, FOXO3, GSK3B, IFNAR1, JAK3, KIT, MAPK3, PARP1, PCNA, PDGFRA, PDGFRB, PRKCZ, PTK2, SP1, SRC, STAT1, STAT2, SUMO1, YWHAQ]
GO:0010605	negative regulation of macromolecule metabolic process	GO_BiologicalProcess-EBI-UniProt-GOA_17.02.2020_00h00	0	0	0	0	[5]	Group16	0.72	24	[ATG7, ATM, CEBPA, CTCF, E2F1, EGFR, ESR1, FOXO3, GSK3B, HBP1, IFNAR1, JAK3, PARP1, PCNA, PRKCZ, PTPRC, RPS6KA5, SPI1, SRC, STAT1, SUMO1, TELO2, YWHAQ, ZHX1]
GO:0010605	negative regulation of macromolecule metabolic process	GO_BiologicalProcess-EBI-UniProt-GOA_17.02.2020_00h00	0	0	0	0	[5]	Group48	0.72	24	[ATG7, ATM, CEBPA, CTCF, E2F1, EGFR, ESR1, FOXO3, GSK3B, HBP1, IFNAR1, JAK3, PARP1, PCNA, PRKCZ, PTPRC, RPS6KA5, SPI1, SRC, STAT1, SUMO1, TELO2, YWHAQ, ZHX1]
GO:0009605	response to external stimulus	GO_BiologicalProcess-EBI-UniProt-GOA_17.02.2020_00h00	0	0	0	0	[2]	Group10	0.76	23	[ATG7, ATM, BCR, BNIP3L, CSF2RB, EGFR, FOXO3, IFNAR1, IL27RA, JAK3, KIT, MAP1LC3B, MAPK3, PCNA, PDGFRA, PDGFRB, PTK2, PTPRC, RPS6KA5, SRC, STAT1, STAT2, SUMO1]
GO:0009605	response to external stimulus	GO_BiologicalProcess-EBI-UniProt-GOA_17.02.2020_00h00	0	0	0	0	[2]	Group18	0.76	23	[ATG7, ATM, BCR, BNIP3L, CSF2RB, EGFR, FOXO3, IFNAR1, IL27RA, JAK3, KIT, MAP1LC3B, MAPK3, PCNA, PDGFRA, PDGFRB, PTK2, PTPRC, RPS6KA5, SRC, STAT1, STAT2, SUMO1]
GO:0009605	response to external stimulus	GO_BiologicalProcess-EBI-UniProt-GOA_17.02.2020_00h00	0	0	0.11	0.11	[2]	Group49	0.76	23	[ATG7, ATM, BCR, BNIP3L, CSF2RB, EGFR, FOXO3, IFNAR1, IL27RA, JAK3, KIT, MAP1LC3B, MAPK3, PCNA, PDGFRA, PDGFRB, PTK2, PTPRC, RPS6KA5, SRC, STAT1, STAT2, SUMO1]
GO:0009891	positive regulation of biosynthetic process	GO_BiologicalProcess-EBI-UniProt-GOA_17.02.2020_00h00	0	0	0	0	[5]	Group47	0.89	23	[ATF1, ATM, CEBPA, CTCF, E2F1, EGFR, ESR1, FOXO3, IFNAR1, MAPK3, PARP1, PCNA, PDGFRB, PTPRC, RPS6KA4, RPS6KA5, SP1, SPI1, SRC, STAT1, STAT2, SUMO1, YWHAQ]
GO:0009891	positive regulation of biosynthetic process	GO_BiologicalProcess-EBI-UniProt-GOA_17.02.2020_00h00	0	0	0	0	[5]	Group48	0.89	23	[ATF1, ATM, CEBPA, CTCF, E2F1, EGFR, ESR1, FOXO3, IFNAR1, MAPK3, PARP1, PCNA, PDGFRB, PTPRC, RPS6KA4, RPS6KA5, SP1, SPI1, SRC, STAT1, STAT2, SUMO1, YWHAQ]
GO:0009891	positive regulation of biosynthetic process	GO_BiologicalProcess-EBI-UniProt-GOA_17.02.2020_00h00	0	0	0.11	0.11	[5]	Group49	0.89	23	[ATF1, ATM, CEBPA, CTCF, E2F1, EGFR, ESR1, FOXO3, IFNAR1, MAPK3, PARP1, PCNA, PDGFRB, PTPRC, RPS6KA4, RPS6KA5, SP1, SPI1, SRC, STAT1, STAT2, SUMO1, YWHAQ]
GO:0035556	intracellular signal transduction	GO_BiologicalProcess-EBI-UniProt-GOA_17.02.2020_00h00	0	0	0	0	[3, 4, 5]	Group30	1.1	23	[ATM, BCR, CSF2RB, E2F1, EGFR, FGFR3, FOXO3, GSK3B, IFNAR1, JAK3, KIT, MAPK3, PCNA, PDGFRA, PDGFRB, PRKCZ, PTK2, PTPRC, RPS6KA4, RPS6KA5, SRC, SUMO1, YWHAQ]
GO:0035556	intracellular signal transduction	GO_BiologicalProcess-EBI-UniProt-GOA_17.02.2020_00h00	0	0	0	0	[3, 4, 5]	Group31	1.1	23	[ATM, BCR, CSF2RB, E2F1, EGFR, FGFR3, FOXO3, GSK3B, IFNAR1, JAK3, KIT, MAPK3, PCNA, PDGFRA, PDGFRB, PRKCZ, PTK2, PTPRC, RPS6KA4, RPS6KA5, SRC, SUMO1, YWHAQ]
GO:0035556	intracellular signal transduction	GO_BiologicalProcess-EBI-UniProt-GOA_17.02.2020_00h00	0	0	0	0	[3, 4, 5]	Group45	1.1	23	[ATM, BCR, CSF2RB, E2F1, EGFR, FGFR3, FOXO3, GSK3B, IFNAR1, JAK3, KIT, MAPK3, PCNA, PDGFRA, PDGFRB, PRKCZ, PTK2, PTPRC, RPS6KA4, RPS6KA5, SRC, SUMO1, YWHAQ]
GO:0035556	intracellular signal transduction	GO_BiologicalProcess-EBI-UniProt-GOA_17.02.2020_00h00	0	0	0.11	0.11	[3, 4, 5]	Group49	1.1	23	[ATM, BCR, CSF2RB, E2F1, EGFR, FGFR3, FOXO3, GSK3B, IFNAR1, JAK3, KIT, MAPK3, PCNA, PDGFRA, PDGFRB, PRKCZ, PTK2, PTPRC, RPS6KA4, RPS6KA5, SRC, SUMO1, YWHAQ]
GO:0042127	regulation of cell population proliferation	GO_BiologicalProcess-EBI-UniProt-GOA_17.02.2020_00h00	0	0	0	0	[4]	Group36	1.08	23	[ATM, CEBPA, CTCF, E2F1, EGFR, ESR1, FGFR3, FOXO3, IFNAR1, JAK3, KIT, PDGFRA, PDGFRB, PPP2R5C, PRKCZ, PTK2, PTPRC, SP1, SRC, STAT1, STAT2, SUMO1, YWHAQ]
GO:0042127	regulation of cell population proliferation	GO_BiologicalProcess-EBI-UniProt-GOA_17.02.2020_00h00	0	0	0.11	0.11	[4]	Group49	1.08	23	[ATM, CEBPA, CTCF, E2F1, EGFR, ESR1, FGFR3, FOXO3, IFNAR1, JAK3, KIT, PDGFRA, PDGFRB, PPP2R5C, PRKCZ, PTK2, PTPRC, SP1, SRC, STAT1, STAT2, SUMO1, YWHAQ]
GO:0051128	regulation of cellular component organization	GO_BiologicalProcess-EBI-UniProt-GOA_17.02.2020_00h00	0	0	0	0	[4]	Group04	0.74	23	[ATF1, ATM, BNIP3L, CTCF, E2F1, EGFR, ESR1, GSK3B, IFNAR1, KIT, MAPK3, PARP1, PDGFRA, PDGFRB, PRKCZ, PTK2, RPS6KA4, RPS6KA5, SPI1, SRC, STAT2, SUMO1, YWHAQ]
GO:0051128	regulation of cellular component organization	GO_BiologicalProcess-EBI-UniProt-GOA_17.02.2020_00h00	0	0	0	0	[4]	Group11	0.74	23	[ATF1, ATM, BNIP3L, CTCF, E2F1, EGFR, ESR1, GSK3B, IFNAR1, KIT, MAPK3, PARP1, PDGFRA, PDGFRB, PRKCZ, PTK2, RPS6KA4, RPS6KA5, SPI1, SRC, STAT2, SUMO1, YWHAQ]
GO:0051128	regulation of cellular component organization	GO_BiologicalProcess-EBI-UniProt-GOA_17.02.2020_00h00	0	0	0	0	[4]	Group12	0.74	23	[ATF1, ATM, BNIP3L, CTCF, E2F1, EGFR, ESR1, GSK3B, IFNAR1, KIT, MAPK3, PARP1, PDGFRA, PDGFRB, PRKCZ, PTK2, RPS6KA4, RPS6KA5, SPI1, SRC, STAT2, SUMO1, YWHAQ]
GO:0051128	regulation of cellular component organization	GO_BiologicalProcess-EBI-UniProt-GOA_17.02.2020_00h00	0	0	0	0	[4]	Group48	0.74	23	[ATF1, ATM, BNIP3L, CTCF, E2F1, EGFR, ESR1, GSK3B, IFNAR1, KIT, MAPK3, PARP1, PDGFRA, PDGFRB, PRKCZ, PTK2, RPS6KA4, RPS6KA5, SPI1, SRC, STAT2, SUMO1, YWHAQ]
GO:0051172	negative regulation of nitrogen compound metabolic process	GO_BiologicalProcess-EBI-UniProt-GOA_17.02.2020_00h00	0	0	0	0	[5]	Group48	0.76	23	[ATM, CEBPA, CTCF, E2F1, EGFR, ESR1, FOXO3, GSK3B, HBP1, IFNAR1, JAK3, PARP1, PCNA, PRKCZ, PTPRC, RPS6KA5, SPI1, SRC, STAT1, SUMO1, TELO2, YWHAQ, ZHX1]
GO:0051174	regulation of phosphorus metabolic process	GO_BiologicalProcess-EBI-UniProt-GOA_17.02.2020_00h00	0	0	0	0	[5]	Group25	0.99	23	[ATM, CEBPA, EGFR, FGFR3, GSK3B, IFNAR1, IL27RA, KIT, MAPK3, PARP1, PDGFRA, PDGFRB, PPP2R5C, PRKCZ, PTK2, PTPRC, RPS6KA4, RPS6KA5, SRC, STAT2, SUMO1, TELO2, YWHAQ]
GO:0051174	regulation of phosphorus metabolic process	GO_BiologicalProcess-EBI-UniProt-GOA_17.02.2020_00h00	0	0	0	0	[5]	Group30	0.99	23	[ATM, CEBPA, EGFR, FGFR3, GSK3B, IFNAR1, IL27RA, KIT, MAPK3, PARP1, PDGFRA, PDGFRB, PPP2R5C, PRKCZ, PTK2, PTPRC, RPS6KA4, RPS6KA5, SRC, STAT2, SUMO1, TELO2, YWHAQ]
GO:0051174	regulation of phosphorus metabolic process	GO_BiologicalProcess-EBI-UniProt-GOA_17.02.2020_00h00	0	0	0	0	[5]	Group43	0.99	23	[ATM, CEBPA, EGFR, FGFR3, GSK3B, IFNAR1, IL27RA, KIT, MAPK3, PARP1, PDGFRA, PDGFRB, PPP2R5C, PRKCZ, PTK2, PTPRC, RPS6KA4, RPS6KA5, SRC, STAT2, SUMO1, TELO2, YWHAQ]
GO:0051174	regulation of phosphorus metabolic process	GO_BiologicalProcess-EBI-UniProt-GOA_17.02.2020_00h00	0	0	0.11	0.11	[5]	Group49	0.99	23	[ATM, CEBPA, EGFR, FGFR3, GSK3B, IFNAR1, IL27RA, KIT, MAPK3, PARP1, PDGFRA, PDGFRB, PPP2R5C, PRKCZ, PTK2, PTPRC, RPS6KA4, RPS6KA5, SRC, STAT2, SUMO1, TELO2, YWHAQ]
GO:0009890	negative regulation of biosynthetic process	GO_BiologicalProcess-EBI-UniProt-GOA_17.02.2020_00h00	0	0	0	0	[5]	Group48	1.07	22	[ANO9, ATG7, ATM, CEBPA, CTCF, E2F1, ESR1, FOXO3, GSK3B, HBP1, JAK3, PARP1, PCNA, PTPRC, RPS6KA5, SPI1, SRC, STAT1, SUMO1, TELO2, YWHAQ, ZHX1]
GO:0032879	regulation of localization	GO_BiologicalProcess-EBI-UniProt-GOA_17.02.2020_00h00	0	0	0	0	[3]	Group17	0.64	22	[ANO9, ATM, BCR, BNIP3L, E2F1, EGFR, FOXO3, GSK3B, IFNAR1, IL27RA, KIT, MAPK3, PARP1, PDGFRA, PDGFRB, PRKCZ, PTK2, PTPRC, SP1, SRC, SUMO1, YWHAQ]
GO:0032879	regulation of localization	GO_BiologicalProcess-EBI-UniProt-GOA_17.02.2020_00h00	0	0	0	0	[3]	Group31	0.64	22	[ANO9, ATM, BCR, BNIP3L, E2F1, EGFR, FOXO3, GSK3B, IFNAR1, IL27RA, KIT, MAPK3, PARP1, PDGFRA, PDGFRB, PRKCZ, PTK2, PTPRC, SP1, SRC, SUMO1, YWHAQ]
GO:0032879	regulation of localization	GO_BiologicalProcess-EBI-UniProt-GOA_17.02.2020_00h00	0	0	0	0	[3]	Group39	0.64	22	[ANO9, ATM, BCR, BNIP3L, E2F1, EGFR, FOXO3, GSK3B, IFNAR1, IL27RA, KIT, MAPK3, PARP1, PDGFRA, PDGFRB, PRKCZ, PTK2, PTPRC, SP1, SRC, SUMO1, YWHAQ]
GO:0032879	regulation of localization	GO_BiologicalProcess-EBI-UniProt-GOA_17.02.2020_00h00	0	0	0	0	[3]	Group45	0.64	22	[ANO9, ATM, BCR, BNIP3L, E2F1, EGFR, FOXO3, GSK3B, IFNAR1, IL27RA, KIT, MAPK3, PARP1, PDGFRA, PDGFRB, PRKCZ, PTK2, PTPRC, SP1, SRC, SUMO1, YWHAQ]
GO:0032879	regulation of localization	GO_BiologicalProcess-EBI-UniProt-GOA_17.02.2020_00h00	0	0	0	0	[3]	Group46	0.64	22	[ANO9, ATM, BCR, BNIP3L, E2F1, EGFR, FOXO3, GSK3B, IFNAR1, IL27RA, KIT, MAPK3, PARP1, PDGFRA, PDGFRB, PRKCZ, PTK2, PTPRC, SP1, SRC, SUMO1, YWHAQ]
GO:0032879	regulation of localization	GO_BiologicalProcess-EBI-UniProt-GOA_17.02.2020_00h00	0	0	0.11	0.11	[3]	Group49	0.64	22	[ANO9, ATM, BCR, BNIP3L, E2F1, EGFR, FOXO3, GSK3B, IFNAR1, IL27RA, KIT, MAPK3, PARP1, PDGFRA, PDGFRB, PRKCZ, PTK2, PTPRC, SP1, SRC, SUMO1, YWHAQ]
GO:0042592	homeostatic process	GO_BiologicalProcess-EBI-UniProt-GOA_17.02.2020_00h00	0	0	0	0	[3]	Group14	1.05	22	[ANO9, ATM, BCR, CEBPA, EGFR, ESR1, FOXO3, HBP1, IFNAR1, JAK3, KIT, MAPK3, PARP1, PCNA, PDGFRA, PDGFRB, PTPRC, SPI1, SRC, STAT1, TELO2, YWHAQ]
GO:0042592	homeostatic process	GO_BiologicalProcess-EBI-UniProt-GOA_17.02.2020_00h00	0	0	0	0	[3]	Group28	1.05	22	[ANO9, ATM, BCR, CEBPA, EGFR, ESR1, FOXO3, HBP1, IFNAR1, JAK3, KIT, MAPK3, PARP1, PCNA, PDGFRA, PDGFRB, PTPRC, SPI1, SRC, STAT1, TELO2, YWHAQ]
GO:0042592	homeostatic process	GO_BiologicalProcess-EBI-UniProt-GOA_17.02.2020_00h00	0	0	0	0	[3]	Group34	1.05	22	[ANO9, ATM, BCR, CEBPA, EGFR, ESR1, FOXO3, HBP1, IFNAR1, JAK3, KIT, MAPK3, PARP1, PCNA, PDGFRA, PDGFRB, PTPRC, SPI1, SRC, STAT1, TELO2, YWHAQ]
GO:0042592	homeostatic process	GO_BiologicalProcess-EBI-UniProt-GOA_17.02.2020_00h00	0	0	0	0	[3]	Group46	1.05	22	[ANO9, ATM, BCR, CEBPA, EGFR, ESR1, FOXO3, HBP1, IFNAR1, JAK3, KIT, MAPK3, PARP1, PCNA, PDGFRA, PDGFRB, PTPRC, SPI1, SRC, STAT1, TELO2, YWHAQ]
GO:0042592	homeostatic process	GO_BiologicalProcess-EBI-UniProt-GOA_17.02.2020_00h00	0	0	0.11	0.11	[3]	Group49	1.05	22	[ANO9, ATM, BCR, CEBPA, EGFR, ESR1, FOXO3, HBP1, IFNAR1, JAK3, KIT, MAPK3, PARP1, PCNA, PDGFRA, PDGFRB, PTPRC, SPI1, SRC, STAT1, TELO2, YWHAQ]
GO:0044093	positive regulation of molecular function	GO_BiologicalProcess-EBI-UniProt-GOA_17.02.2020_00h00	0	0	0	0	[3]	Group23	0.96	22	[BCR, EGFR, ESR1, FGFR3, GSK3B, HBP1, KIT, MAPK3, PARP1, PCNA, PDGFRA, PDGFRB, PPP2R5C, PRKCZ, PTK2, PTPRC, RPS6KA4, RPS6KA5, SRC, SUMO1, TELO2, YWHAQ]
GO:0044093	positive regulation of molecular function	GO_BiologicalProcess-EBI-UniProt-GOA_17.02.2020_00h00	0	0	0	0	[3]	Group29	0.96	22	[BCR, EGFR, ESR1, FGFR3, GSK3B, HBP1, KIT, MAPK3, PARP1, PCNA, PDGFRA, PDGFRB, PPP2R5C, PRKCZ, PTK2, PTPRC, RPS6KA4, RPS6KA5, SRC, SUMO1, TELO2, YWHAQ]
GO:0044093	positive regulation of molecular function	GO_BiologicalProcess-EBI-UniProt-GOA_17.02.2020_00h00	0	0	0	0	[3]	Group43	0.96	22	[BCR, EGFR, ESR1, FGFR3, GSK3B, HBP1, KIT, MAPK3, PARP1, PCNA, PDGFRA, PDGFRB, PPP2R5C, PRKCZ, PTK2, PTPRC, RPS6KA4, RPS6KA5, SRC, SUMO1, TELO2, YWHAQ]
GO:0044093	positive regulation of molecular function	GO_BiologicalProcess-EBI-UniProt-GOA_17.02.2020_00h00	0	0	0.11	0.11	[3]	Group49	0.96	22	[BCR, EGFR, ESR1, FGFR3, GSK3B, HBP1, KIT, MAPK3, PARP1, PCNA, PDGFRA, PDGFRB, PPP2R5C, PRKCZ, PTK2, PTPRC, RPS6KA4, RPS6KA5, SRC, SUMO1, TELO2, YWHAQ]
GO:0048584	positive regulation of response to stimulus	GO_BiologicalProcess-EBI-UniProt-GOA_17.02.2020_00h00	0	0	0	0	[4]	Group43	0.72	22	[ATM, CEBPA, E2F1, EGFR, ESR1, FGFR3, FOXO3, GSK3B, IL27RA, KIT, MAPK3, PARP1, PCNA, PDGFRA, PDGFRB, PRKCZ, PTK2, PTPRC, RPS6KA5, SRC, TELO2, YWHAQ]
GO:0048584	positive regulation of response to stimulus	GO_BiologicalProcess-EBI-UniProt-GOA_17.02.2020_00h00	0	0	0	0	[4]	Group46	0.72	22	[ATM, CEBPA, E2F1, EGFR, ESR1, FGFR3, FOXO3, GSK3B, IL27RA, KIT, MAPK3, PARP1, PCNA, PDGFRA, PDGFRB, PRKCZ, PTK2, PTPRC, RPS6KA5, SRC, TELO2, YWHAQ]
GO:0048584	positive regulation of response to stimulus	GO_BiologicalProcess-EBI-UniProt-GOA_17.02.2020_00h00	0	0	0	0	[4]	Group48	0.72	22	[ATM, CEBPA, E2F1, EGFR, ESR1, FGFR3, FOXO3, GSK3B, IL27RA, KIT, MAPK3, PARP1, PCNA, PDGFRA, PDGFRB, PRKCZ, PTK2, PTPRC, RPS6KA5, SRC, TELO2, YWHAQ]
GO:0048584	positive regulation of response to stimulus	GO_BiologicalProcess-EBI-UniProt-GOA_17.02.2020_00h00	0	0	0.11	0.11	[4]	Group49	0.72	22	[ATM, CEBPA, E2F1, EGFR, ESR1, FGFR3, FOXO3, GSK3B, IL27RA, KIT, MAPK3, PARP1, PCNA, PDGFRA, PDGFRB, PRKCZ, PTK2, PTPRC, RPS6KA5, SRC, TELO2, YWHAQ]
GO:0006793	phosphorus metabolic process	GO_BiologicalProcess-EBI-UniProt-GOA_17.02.2020_00h00	0	0	0	0	[3]	Group25	0.8	21	[ATM, BCR, CSF2RB, EGFR, FGFR3, GSK3B, IFNAR1, JAK3, KIT, MAPK3, PDGFRA, PDGFRB, PPP2R5C, PRKCZ, PTK2, PTPRC, RPS6KA4, RPS6KA5, SRC, SUMO1, TELO2]
GO:0006793	phosphorus metabolic process	GO_BiologicalProcess-EBI-UniProt-GOA_17.02.2020_00h00	0	0	0	0	[3]	Group30	0.8	21	[ATM, BCR, CSF2RB, EGFR, FGFR3, GSK3B, IFNAR1, JAK3, KIT, MAPK3, PDGFRA, PDGFRB, PPP2R5C, PRKCZ, PTK2, PTPRC, RPS6KA4, RPS6KA5, SRC, SUMO1, TELO2]
GO:0006793	phosphorus metabolic process	GO_BiologicalProcess-EBI-UniProt-GOA_17.02.2020_00h00	0	0	0	0	[3]	Group38	0.8	21	[ATM, BCR, CSF2RB, EGFR, FGFR3, GSK3B, IFNAR1, JAK3, KIT, MAPK3, PDGFRA, PDGFRB, PPP2R5C, PRKCZ, PTK2, PTPRC, RPS6KA4, RPS6KA5, SRC, SUMO1, TELO2]
GO:0006793	phosphorus metabolic process	GO_BiologicalProcess-EBI-UniProt-GOA_17.02.2020_00h00	0	0	0	0	[3]	Group43	0.8	21	[ATM, BCR, CSF2RB, EGFR, FGFR3, GSK3B, IFNAR1, JAK3, KIT, MAPK3, PDGFRA, PDGFRB, PPP2R5C, PRKCZ, PTK2, PTPRC, RPS6KA4, RPS6KA5, SRC, SUMO1, TELO2]
GO:0006793	phosphorus metabolic process	GO_BiologicalProcess-EBI-UniProt-GOA_17.02.2020_00h00	0	0	0.11	0.11	[3]	Group49	0.8	21	[ATM, BCR, CSF2RB, EGFR, FGFR3, GSK3B, IFNAR1, JAK3, KIT, MAPK3, PDGFRA, PDGFRB, PPP2R5C, PRKCZ, PTK2, PTPRC, RPS6KA4, RPS6KA5, SRC, SUMO1, TELO2]
GO:0006796	phosphate-containing compound metabolic process	GO_BiologicalProcess-EBI-UniProt-GOA_17.02.2020_00h00	0	0	0	0	[4]	Group25	0.82	21	[ATM, BCR, CSF2RB, EGFR, FGFR3, GSK3B, IFNAR1, JAK3, KIT, MAPK3, PDGFRA, PDGFRB, PPP2R5C, PRKCZ, PTK2, PTPRC, RPS6KA4, RPS6KA5, SRC, SUMO1, TELO2]
GO:0006796	phosphate-containing compound metabolic process	GO_BiologicalProcess-EBI-UniProt-GOA_17.02.2020_00h00	0	0	0	0	[4]	Group30	0.82	21	[ATM, BCR, CSF2RB, EGFR, FGFR3, GSK3B, IFNAR1, JAK3, KIT, MAPK3, PDGFRA, PDGFRB, PPP2R5C, PRKCZ, PTK2, PTPRC, RPS6KA4, RPS6KA5, SRC, SUMO1, TELO2]
GO:0006796	phosphate-containing compound metabolic process	GO_BiologicalProcess-EBI-UniProt-GOA_17.02.2020_00h00	0	0	0	0	[4]	Group38	0.82	21	[ATM, BCR, CSF2RB, EGFR, FGFR3, GSK3B, IFNAR1, JAK3, KIT, MAPK3, PDGFRA, PDGFRB, PPP2R5C, PRKCZ, PTK2, PTPRC, RPS6KA4, RPS6KA5, SRC, SUMO1, TELO2]
GO:0006796	phosphate-containing compound metabolic process	GO_BiologicalProcess-EBI-UniProt-GOA_17.02.2020_00h00	0	0	0	0	[4]	Group43	0.82	21	[ATM, BCR, CSF2RB, EGFR, FGFR3, GSK3B, IFNAR1, JAK3, KIT, MAPK3, PDGFRA, PDGFRB, PPP2R5C, PRKCZ, PTK2, PTPRC, RPS6KA4, RPS6KA5, SRC, SUMO1, TELO2]
GO:0006796	phosphate-containing compound metabolic process	GO_BiologicalProcess-EBI-UniProt-GOA_17.02.2020_00h00	0	0	0.11	0.11	[4]	Group49	0.82	21	[ATM, BCR, CSF2RB, EGFR, FGFR3, GSK3B, IFNAR1, JAK3, KIT, MAPK3, PDGFRA, PDGFRB, PPP2R5C, PRKCZ, PTK2, PTPRC, RPS6KA4, RPS6KA5, SRC, SUMO1, TELO2]
GO:0010941	regulation of cell death	GO_BiologicalProcess-EBI-UniProt-GOA_17.02.2020_00h00	0	0	0	0	[4]	Group13	0.96	21	[ANO9, ATG7, ATM, BNIP3L, E2F1, EGFR, ESR1, FOXO3, GSK3B, IFNAR1, JAK3, KIT, PARP1, PDGFRB, PRKCZ, PTK2, PTPRC, SRC, STAT1, SUMO1, YWHAQ]
GO:0010941	regulation of cell death	GO_BiologicalProcess-EBI-UniProt-GOA_17.02.2020_00h00	0	0	0	0	[4]	Group35	0.96	21	[ANO9, ATG7, ATM, BNIP3L, E2F1, EGFR, ESR1, FOXO3, GSK3B, IFNAR1, JAK3, KIT, PARP1, PDGFRB, PRKCZ, PTK2, PTPRC, SRC, STAT1, SUMO1, YWHAQ]
GO:0010941	regulation of cell death	GO_BiologicalProcess-EBI-UniProt-GOA_17.02.2020_00h00	0	0	0	0	[4]	Group36	0.96	21	[ANO9, ATG7, ATM, BNIP3L, E2F1, EGFR, ESR1, FOXO3, GSK3B, IFNAR1, JAK3, KIT, PARP1, PDGFRB, PRKCZ, PTK2, PTPRC, SRC, STAT1, SUMO1, YWHAQ]
GO:0010941	regulation of cell death	GO_BiologicalProcess-EBI-UniProt-GOA_17.02.2020_00h00	0	0	0	0	[4]	Group37	0.96	21	[ANO9, ATG7, ATM, BNIP3L, E2F1, EGFR, ESR1, FOXO3, GSK3B, IFNAR1, JAK3, KIT, PARP1, PDGFRB, PRKCZ, PTK2, PTPRC, SRC, STAT1, SUMO1, YWHAQ]
GO:0010941	regulation of cell death	GO_BiologicalProcess-EBI-UniProt-GOA_17.02.2020_00h00	0	0	0	0	[4]	Group39	0.96	21	[ANO9, ATG7, ATM, BNIP3L, E2F1, EGFR, ESR1, FOXO3, GSK3B, IFNAR1, JAK3, KIT, PARP1, PDGFRB, PRKCZ, PTK2, PTPRC, SRC, STAT1, SUMO1, YWHAQ]
GO:0010941	regulation of cell death	GO_BiologicalProcess-EBI-UniProt-GOA_17.02.2020_00h00	0	0	0	0	[4]	Group42	0.96	21	[ANO9, ATG7, ATM, BNIP3L, E2F1, EGFR, ESR1, FOXO3, GSK3B, IFNAR1, JAK3, KIT, PARP1, PDGFRB, PRKCZ, PTK2, PTPRC, SRC, STAT1, SUMO1, YWHAQ]
GO:0010941	regulation of cell death	GO_BiologicalProcess-EBI-UniProt-GOA_17.02.2020_00h00	0	0	0	0	[4]	Group45	0.96	21	[ANO9, ATG7, ATM, BNIP3L, E2F1, EGFR, ESR1, FOXO3, GSK3B, IFNAR1, JAK3, KIT, PARP1, PDGFRB, PRKCZ, PTK2, PTPRC, SRC, STAT1, SUMO1, YWHAQ]
GO:0010941	regulation of cell death	GO_BiologicalProcess-EBI-UniProt-GOA_17.02.2020_00h00	0	0	0	0	[4]	Group46	0.96	21	[ANO9, ATG7, ATM, BNIP3L, E2F1, EGFR, ESR1, FOXO3, GSK3B, IFNAR1, JAK3, KIT, PARP1, PDGFRB, PRKCZ, PTK2, PTPRC, SRC, STAT1, SUMO1, YWHAQ]
GO:0010941	regulation of cell death	GO_BiologicalProcess-EBI-UniProt-GOA_17.02.2020_00h00	0	0	0.11	0.11	[4]	Group49	0.96	21	[ANO9, ATG7, ATM, BNIP3L, E2F1, EGFR, ESR1, FOXO3, GSK3B, IFNAR1, JAK3, KIT, PARP1, PDGFRB, PRKCZ, PTK2, PTPRC, SRC, STAT1, SUMO1, YWHAQ]
GO:0043067	regulation of programmed cell death	GO_BiologicalProcess-EBI-UniProt-GOA_17.02.2020_00h00	0	0	0	0	[5]	Group13	1.04	21	[ANO9, ATG7, ATM, BNIP3L, E2F1, EGFR, ESR1, FOXO3, GSK3B, IFNAR1, JAK3, KIT, PARP1, PDGFRB, PRKCZ, PTK2, PTPRC, SRC, STAT1, SUMO1, YWHAQ]
GO:0043067	regulation of programmed cell death	GO_BiologicalProcess-EBI-UniProt-GOA_17.02.2020_00h00	0	0	0	0	[5]	Group35	1.04	21	[ANO9, ATG7, ATM, BNIP3L, E2F1, EGFR, ESR1, FOXO3, GSK3B, IFNAR1, JAK3, KIT, PARP1, PDGFRB, PRKCZ, PTK2, PTPRC, SRC, STAT1, SUMO1, YWHAQ]
GO:0043067	regulation of programmed cell death	GO_BiologicalProcess-EBI-UniProt-GOA_17.02.2020_00h00	0	0	0	0	[5]	Group36	1.04	21	[ANO9, ATG7, ATM, BNIP3L, E2F1, EGFR, ESR1, FOXO3, GSK3B, IFNAR1, JAK3, KIT, PARP1, PDGFRB, PRKCZ, PTK2, PTPRC, SRC, STAT1, SUMO1, YWHAQ]
GO:0043067	regulation of programmed cell death	GO_BiologicalProcess-EBI-UniProt-GOA_17.02.2020_00h00	0	0	0	0	[5]	Group37	1.04	21	[ANO9, ATG7, ATM, BNIP3L, E2F1, EGFR, ESR1, FOXO3, GSK3B, IFNAR1, JAK3, KIT, PARP1, PDGFRB, PRKCZ, PTK2, PTPRC, SRC, STAT1, SUMO1, YWHAQ]
GO:0043067	regulation of programmed cell death	GO_BiologicalProcess-EBI-UniProt-GOA_17.02.2020_00h00	0	0	0	0	[5]	Group39	1.04	21	[ANO9, ATG7, ATM, BNIP3L, E2F1, EGFR, ESR1, FOXO3, GSK3B, IFNAR1, JAK3, KIT, PARP1, PDGFRB, PRKCZ, PTK2, PTPRC, SRC, STAT1, SUMO1, YWHAQ]
GO:0043067	regulation of programmed cell death	GO_BiologicalProcess-EBI-UniProt-GOA_17.02.2020_00h00	0	0	0	0	[5]	Group42	1.04	21	[ANO9, ATG7, ATM, BNIP3L, E2F1, EGFR, ESR1, FOXO3, GSK3B, IFNAR1, JAK3, KIT, PARP1, PDGFRB, PRKCZ, PTK2, PTPRC, SRC, STAT1, SUMO1, YWHAQ]
GO:0043067	regulation of programmed cell death	GO_BiologicalProcess-EBI-UniProt-GOA_17.02.2020_00h00	0	0	0	0	[5]	Group45	1.04	21	[ANO9, ATG7, ATM, BNIP3L, E2F1, EGFR, ESR1, FOXO3, GSK3B, IFNAR1, JAK3, KIT, PARP1, PDGFRB, PRKCZ, PTK2, PTPRC, SRC, STAT1, SUMO1, YWHAQ]
GO:0043067	regulation of programmed cell death	GO_BiologicalProcess-EBI-UniProt-GOA_17.02.2020_00h00	0	0	0	0	[5]	Group46	1.04	21	[ANO9, ATG7, ATM, BNIP3L, E2F1, EGFR, ESR1, FOXO3, GSK3B, IFNAR1, JAK3, KIT, PARP1, PDGFRB, PRKCZ, PTK2, PTPRC, SRC, STAT1, SUMO1, YWHAQ]
GO:0043067	regulation of programmed cell death	GO_BiologicalProcess-EBI-UniProt-GOA_17.02.2020_00h00	0	0	0.11	0.11	[5]	Group49	1.04	21	[ANO9, ATG7, ATM, BNIP3L, E2F1, EGFR, ESR1, FOXO3, GSK3B, IFNAR1, JAK3, KIT, PARP1, PDGFRB, PRKCZ, PTK2, PTPRC, SRC, STAT1, SUMO1, YWHAQ]
GO:0050790	regulation of catalytic activity	GO_BiologicalProcess-EBI-UniProt-GOA_17.02.2020_00h00	0	0	0	0	[3]	Group23	0.71	21	[BCR, CEBPA, EGFR, ESR1, FGFR3, GSK3B, HBP1, IFNAR1, KIT, MAPK3, PARP1, PCNA, PDGFRA, PDGFRB, PPP2R5C, PRKCZ, PTK2, PTPRC, SRC, SUMO1, TELO2]
GO:0050790	regulation of catalytic activity	GO_BiologicalProcess-EBI-UniProt-GOA_17.02.2020_00h00	0	0	0	0	[3]	Group29	0.71	21	[BCR, CEBPA, EGFR, ESR1, FGFR3, GSK3B, HBP1, IFNAR1, KIT, MAPK3, PARP1, PCNA, PDGFRA, PDGFRB, PPP2R5C, PRKCZ, PTK2, PTPRC, SRC, SUMO1, TELO2]
GO:0050790	regulation of catalytic activity	GO_BiologicalProcess-EBI-UniProt-GOA_17.02.2020_00h00	0	0	0	0	[3]	Group43	0.71	21	[BCR, CEBPA, EGFR, ESR1, FGFR3, GSK3B, HBP1, IFNAR1, KIT, MAPK3, PARP1, PCNA, PDGFRA, PDGFRB, PPP2R5C, PRKCZ, PTK2, PTPRC, SRC, SUMO1, TELO2]
GO:0050790	regulation of catalytic activity	GO_BiologicalProcess-EBI-UniProt-GOA_17.02.2020_00h00	0	0	0.11	0.11	[3]	Group49	0.71	21	[BCR, CEBPA, EGFR, ESR1, FGFR3, GSK3B, HBP1, IFNAR1, KIT, MAPK3, PARP1, PCNA, PDGFRA, PDGFRB, PPP2R5C, PRKCZ, PTK2, PTPRC, SRC, SUMO1, TELO2]
GO:0016310	phosphorylation	GO_BiologicalProcess-EBI-UniProt-GOA_17.02.2020_00h00	0	0	0	0	[5]	Group30	1.2	19	[ATM, BCR, CSF2RB, EGFR, FGFR3, GSK3B, IFNAR1, JAK3, KIT, MAPK3, PDGFRA, PDGFRB, PRKCZ, PTK2, RPS6KA4, RPS6KA5, SRC, SUMO1, TELO2]
GO:0016310	phosphorylation	GO_BiologicalProcess-EBI-UniProt-GOA_17.02.2020_00h00	0	0	0	0	[5]	Group38	1.2	19	[ATM, BCR, CSF2RB, EGFR, FGFR3, GSK3B, IFNAR1, JAK3, KIT, MAPK3, PDGFRA, PDGFRB, PRKCZ, PTK2, RPS6KA4, RPS6KA5, SRC, SUMO1, TELO2]
GO:0016310	phosphorylation	GO_BiologicalProcess-EBI-UniProt-GOA_17.02.2020_00h00	0	0	0	0	[5]	Group43	1.2	19	[ATM, BCR, CSF2RB, EGFR, FGFR3, GSK3B, IFNAR1, JAK3, KIT, MAPK3, PDGFRA, PDGFRB, PRKCZ, PTK2, RPS6KA4, RPS6KA5, SRC, SUMO1, TELO2]
GO:0016310	phosphorylation	GO_BiologicalProcess-EBI-UniProt-GOA_17.02.2020_00h00	0	0	0.11	0.11	[5]	Group49	1.2	19	[ATM, BCR, CSF2RB, EGFR, FGFR3, GSK3B, IFNAR1, JAK3, KIT, MAPK3, PDGFRA, PDGFRB, PRKCZ, PTK2, RPS6KA4, RPS6KA5, SRC, SUMO1, TELO2]
GO:0051240	positive regulation of multicellular organismal process	GO_BiologicalProcess-EBI-UniProt-GOA_17.02.2020_00h00	0	0	0	0	[4]	Group17	0.85	19	[ATF1, CEBPA, E2F1, EGFR, FOXO3, HBP1, IFNAR1, IL27RA, KIT, MAPK3, PARP1, PDGFRB, PRKCZ, PTK2, PTPRC, SP1, SRC, STAT1, YWHAQ]
GO:0051240	positive regulation of multicellular organismal process	GO_BiologicalProcess-EBI-UniProt-GOA_17.02.2020_00h00	0	0	0	0	[4]	Group35	0.85	19	[ATF1, CEBPA, E2F1, EGFR, FOXO3, HBP1, IFNAR1, IL27RA, KIT, MAPK3, PARP1, PDGFRB, PRKCZ, PTK2, PTPRC, SP1, SRC, STAT1, YWHAQ]
GO:0051240	positive regulation of multicellular organismal process	GO_BiologicalProcess-EBI-UniProt-GOA_17.02.2020_00h00	0	0	0	0	[4]	Group45	0.85	19	[ATF1, CEBPA, E2F1, EGFR, FOXO3, HBP1, IFNAR1, IL27RA, KIT, MAPK3, PARP1, PDGFRB, PRKCZ, PTK2, PTPRC, SP1, SRC, STAT1, YWHAQ]
GO:0051240	positive regulation of multicellular organismal process	GO_BiologicalProcess-EBI-UniProt-GOA_17.02.2020_00h00	0	0	0.11	0.11	[4]	Group49	0.85	19	[ATF1, CEBPA, E2F1, EGFR, FOXO3, HBP1, IFNAR1, IL27RA, KIT, MAPK3, PARP1, PDGFRB, PRKCZ, PTK2, PTPRC, SP1, SRC, STAT1, YWHAQ]
GO:0071495	cellular response to endogenous stimulus	GO_BiologicalProcess-EBI-UniProt-GOA_17.02.2020_00h00	0	0	0	0	[3]	Group26	1.22	19	[ATG7, ATM, E2F1, EGFR, ESR1, FGFR3, FOXO3, GSK3B, JAK3, KIT, MAPK3, PARP1, PDGFRA, PDGFRB, PRKCZ, PTK2, SP1, SRC, STAT1]
GO:0071495	cellular response to endogenous stimulus	GO_BiologicalProcess-EBI-UniProt-GOA_17.02.2020_00h00	0	0	0	0	[3]	Group35	1.22	19	[ATG7, ATM, E2F1, EGFR, ESR1, FGFR3, FOXO3, GSK3B, JAK3, KIT, MAPK3, PARP1, PDGFRA, PDGFRB, PRKCZ, PTK2, SP1, SRC, STAT1]
GO:0071495	cellular response to endogenous stimulus	GO_BiologicalProcess-EBI-UniProt-GOA_17.02.2020_00h00	0	0	0	0	[3]	Group36	1.22	19	[ATG7, ATM, E2F1, EGFR, ESR1, FGFR3, FOXO3, GSK3B, JAK3, KIT, MAPK3, PARP1, PDGFRA, PDGFRB, PRKCZ, PTK2, SP1, SRC, STAT1]
GO:0071495	cellular response to endogenous stimulus	GO_BiologicalProcess-EBI-UniProt-GOA_17.02.2020_00h00	0	0	0	0	[3]	Group39	1.22	19	[ATG7, ATM, E2F1, EGFR, ESR1, FGFR3, FOXO3, GSK3B, JAK3, KIT, MAPK3, PARP1, PDGFRA, PDGFRB, PRKCZ, PTK2, SP1, SRC, STAT1]
GO:0071495	cellular response to endogenous stimulus	GO_BiologicalProcess-EBI-UniProt-GOA_17.02.2020_00h00	0	0	0	0	[3]	Group46	1.22	19	[ATG7, ATM, E2F1, EGFR, ESR1, FGFR3, FOXO3, GSK3B, JAK3, KIT, MAPK3, PARP1, PDGFRA, PDGFRB, PRKCZ, PTK2, SP1, SRC, STAT1]
GO:0071495	cellular response to endogenous stimulus	GO_BiologicalProcess-EBI-UniProt-GOA_17.02.2020_00h00	0	0	0	0	[3]	Group48	1.22	19	[ATG7, ATM, E2F1, EGFR, ESR1, FGFR3, FOXO3, GSK3B, JAK3, KIT, MAPK3, PARP1, PDGFRA, PDGFRB, PRKCZ, PTK2, SP1, SRC, STAT1]
GO:0071495	cellular response to endogenous stimulus	GO_BiologicalProcess-EBI-UniProt-GOA_17.02.2020_00h00	0	0	0.11	0.11	[3]	Group49	1.22	19	[ATG7, ATM, E2F1, EGFR, ESR1, FGFR3, FOXO3, GSK3B, JAK3, KIT, MAPK3, PARP1, PDGFRA, PDGFRB, PRKCZ, PTK2, SP1, SRC, STAT1]
GO:1901701	cellular response to oxygen-containing compound	GO_BiologicalProcess-EBI-UniProt-GOA_17.02.2020_00h00	0	0	0	0	[4]	Group26	1.36	19	[ATM, BCR, E2F1, EGFR, ESR1, FOXO3, GSK3B, JAK3, MAPK3, PARP1, PCNA, PDGFRA, PDGFRB, PRKCZ, PTK2, SP1, SPI1, SRC, STAT1]
GO:1901701	cellular response to oxygen-containing compound	GO_BiologicalProcess-EBI-UniProt-GOA_17.02.2020_00h00	0	0	0	0	[4]	Group35	1.36	19	[ATM, BCR, E2F1, EGFR, ESR1, FOXO3, GSK3B, JAK3, MAPK3, PARP1, PCNA, PDGFRA, PDGFRB, PRKCZ, PTK2, SP1, SPI1, SRC, STAT1]
GO:1901701	cellular response to oxygen-containing compound	GO_BiologicalProcess-EBI-UniProt-GOA_17.02.2020_00h00	0	0	0	0	[4]	Group40	1.36	19	[ATM, BCR, E2F1, EGFR, ESR1, FOXO3, GSK3B, JAK3, MAPK3, PARP1, PCNA, PDGFRA, PDGFRB, PRKCZ, PTK2, SP1, SPI1, SRC, STAT1]
GO:1901701	cellular response to oxygen-containing compound	GO_BiologicalProcess-EBI-UniProt-GOA_17.02.2020_00h00	0	0	0	0	[4]	Group46	1.36	19	[ATM, BCR, E2F1, EGFR, ESR1, FOXO3, GSK3B, JAK3, MAPK3, PARP1, PCNA, PDGFRA, PDGFRB, PRKCZ, PTK2, SP1, SPI1, SRC, STAT1]
GO:1901701	cellular response to oxygen-containing compound	GO_BiologicalProcess-EBI-UniProt-GOA_17.02.2020_00h00	0	0	0	0	[4]	Group47	1.36	19	[ATM, BCR, E2F1, EGFR, ESR1, FOXO3, GSK3B, JAK3, MAPK3, PARP1, PCNA, PDGFRA, PDGFRB, PRKCZ, PTK2, SP1, SPI1, SRC, STAT1]
GO:1901701	cellular response to oxygen-containing compound	GO_BiologicalProcess-EBI-UniProt-GOA_17.02.2020_00h00	0	0	0.11	0.11	[4]	Group49	1.36	19	[ATM, BCR, E2F1, EGFR, ESR1, FOXO3, GSK3B, JAK3, MAPK3, PARP1, PCNA, PDGFRA, PDGFRB, PRKCZ, PTK2, SP1, SPI1, SRC, STAT1]
GO:1902531	regulation of intracellular signal transduction	GO_BiologicalProcess-EBI-UniProt-GOA_17.02.2020_00h00	0	0	0	0	[5, 6]	Group29	0.83	19	[ATM, BCR, EGFR, ESR1, FGFR3, GSK3B, KIT, MAPK3, PARP1, PDGFRA, PDGFRB, PPP2R5C, PRKCZ, PTK2, PTPRC, SRC, STAT1, TELO2, YWHAQ]
GO:1902531	regulation of intracellular signal transduction	GO_BiologicalProcess-EBI-UniProt-GOA_17.02.2020_00h00	0	0	0	0	[5, 6]	Group43	0.83	19	[ATM, BCR, EGFR, ESR1, FGFR3, GSK3B, KIT, MAPK3, PARP1, PDGFRA, PDGFRB, PPP2R5C, PRKCZ, PTK2, PTPRC, SRC, STAT1, TELO2, YWHAQ]
GO:1902531	regulation of intracellular signal transduction	GO_BiologicalProcess-EBI-UniProt-GOA_17.02.2020_00h00	0	0	0	0	[5, 6]	Group46	0.83	19	[ATM, BCR, EGFR, ESR1, FGFR3, GSK3B, KIT, MAPK3, PARP1, PDGFRA, PDGFRB, PPP2R5C, PRKCZ, PTK2, PTPRC, SRC, STAT1, TELO2, YWHAQ]
GO:1902531	regulation of intracellular signal transduction	GO_BiologicalProcess-EBI-UniProt-GOA_17.02.2020_00h00	0	0	0.11	0.11	[5, 6]	Group49	0.83	19	[ATM, BCR, EGFR, ESR1, FGFR3, GSK3B, KIT, MAPK3, PARP1, PDGFRA, PDGFRB, PPP2R5C, PRKCZ, PTK2, PTPRC, SRC, STAT1, TELO2, YWHAQ]
GO:0002682	regulation of immune system process	GO_BiologicalProcess-EBI-UniProt-GOA_17.02.2020_00h00	0	0	0	0	[3]	Group09	0.84	18	[ATM, BCR, CEBPA, ESR1, FOXO3, IL27RA, JAK3, KIT, MAPK3, PRKCZ, PTK2, PTPRC, RPS6KA5, SPI1, SRC, STAT1, SUMO1, YWHAQ]
GO:0002682	regulation of immune system process	GO_BiologicalProcess-EBI-UniProt-GOA_17.02.2020_00h00	0	0	0	0	[3]	Group24	0.84	18	[ATM, BCR, CEBPA, ESR1, FOXO3, IL27RA, JAK3, KIT, MAPK3, PRKCZ, PTK2, PTPRC, RPS6KA5, SPI1, SRC, STAT1, SUMO1, YWHAQ]
GO:0002682	regulation of immune system process	GO_BiologicalProcess-EBI-UniProt-GOA_17.02.2020_00h00	0	0	0.11	0.11	[3]	Group49	0.84	18	[ATM, BCR, CEBPA, ESR1, FOXO3, IL27RA, JAK3, KIT, MAPK3, PRKCZ, PTK2, PTPRC, RPS6KA5, SPI1, SRC, STAT1, SUMO1, YWHAQ]
GO:0009725	response to hormone	GO_BiologicalProcess-EBI-UniProt-GOA_17.02.2020_00h00	0	0	0	0	[3, 4]	Group13	1.44	18	[EGFR, ESR1, FOXO3, GSK3B, IFNAR1, JAK3, KIT, PARP1, PCNA, PDGFRB, PRKCZ, PTK2, SP1, SRC, STAT1, STAT2, SUMO1, YWHAQ]
GO:0009725	response to hormone	GO_BiologicalProcess-EBI-UniProt-GOA_17.02.2020_00h00	0	0	0	0	[3, 4]	Group35	1.44	18	[EGFR, ESR1, FOXO3, GSK3B, IFNAR1, JAK3, KIT, PARP1, PCNA, PDGFRB, PRKCZ, PTK2, SP1, SRC, STAT1, STAT2, SUMO1, YWHAQ]
GO:0009725	response to hormone	GO_BiologicalProcess-EBI-UniProt-GOA_17.02.2020_00h00	0	0	0	0	[3, 4]	Group36	1.44	18	[EGFR, ESR1, FOXO3, GSK3B, IFNAR1, JAK3, KIT, PARP1, PCNA, PDGFRB, PRKCZ, PTK2, SP1, SRC, STAT1, STAT2, SUMO1, YWHAQ]
GO:0009725	response to hormone	GO_BiologicalProcess-EBI-UniProt-GOA_17.02.2020_00h00	0	0	0	0	[3, 4]	Group39	1.44	18	[EGFR, ESR1, FOXO3, GSK3B, IFNAR1, JAK3, KIT, PARP1, PCNA, PDGFRB, PRKCZ, PTK2, SP1, SRC, STAT1, STAT2, SUMO1, YWHAQ]
GO:0009725	response to hormone	GO_BiologicalProcess-EBI-UniProt-GOA_17.02.2020_00h00	0	0	0	0	[3, 4]	Group42	1.44	18	[EGFR, ESR1, FOXO3, GSK3B, IFNAR1, JAK3, KIT, PARP1, PCNA, PDGFRB, PRKCZ, PTK2, SP1, SRC, STAT1, STAT2, SUMO1, YWHAQ]
GO:0009725	response to hormone	GO_BiologicalProcess-EBI-UniProt-GOA_17.02.2020_00h00	0	0	0.11	0.11	[3, 4]	Group49	1.44	18	[EGFR, ESR1, FOXO3, GSK3B, IFNAR1, JAK3, KIT, PARP1, PCNA, PDGFRB, PRKCZ, PTK2, SP1, SRC, STAT1, STAT2, SUMO1, YWHAQ]
GO:0009967	positive regulation of signal transduction	GO_BiologicalProcess-EBI-UniProt-GOA_17.02.2020_00h00	0	0	0	0	[5, 6]	Group42	0.83	18	[ATM, E2F1, EGFR, ESR1, FGFR3, GSK3B, IL27RA, KIT, MAPK3, PARP1, PDGFRA, PDGFRB, PRKCZ, PTK2, PTPRC, SRC, TELO2, YWHAQ]
GO:0009967	positive regulation of signal transduction	GO_BiologicalProcess-EBI-UniProt-GOA_17.02.2020_00h00	0	0	0	0	[5, 6]	Group43	0.83	18	[ATM, E2F1, EGFR, ESR1, FGFR3, GSK3B, IL27RA, KIT, MAPK3, PARP1, PDGFRA, PDGFRB, PRKCZ, PTK2, PTPRC, SRC, TELO2, YWHAQ]
GO:0009967	positive regulation of signal transduction	GO_BiologicalProcess-EBI-UniProt-GOA_17.02.2020_00h00	0	0	0	0	[5, 6]	Group45	0.83	18	[ATM, E2F1, EGFR, ESR1, FGFR3, GSK3B, IL27RA, KIT, MAPK3, PARP1, PDGFRA, PDGFRB, PRKCZ, PTK2, PTPRC, SRC, TELO2, YWHAQ]
GO:0009967	positive regulation of signal transduction	GO_BiologicalProcess-EBI-UniProt-GOA_17.02.2020_00h00	0	0	0.11	0.11	[5, 6]	Group49	0.83	18	[ATM, E2F1, EGFR, ESR1, FGFR3, GSK3B, IL27RA, KIT, MAPK3, PARP1, PDGFRA, PDGFRB, PRKCZ, PTK2, PTPRC, SRC, TELO2, YWHAQ]
GO:0010647	positive regulation of cell communication	GO_BiologicalProcess-EBI-UniProt-GOA_17.02.2020_00h00	0	0	0	0	[5]	Group42	0.76	18	[ATM, E2F1, EGFR, ESR1, FGFR3, GSK3B, IL27RA, KIT, MAPK3, PARP1, PDGFRA, PDGFRB, PRKCZ, PTK2, PTPRC, SRC, TELO2, YWHAQ]
GO:0010647	positive regulation of cell communication	GO_BiologicalProcess-EBI-UniProt-GOA_17.02.2020_00h00	0	0	0	0	[5]	Group43	0.76	18	[ATM, E2F1, EGFR, ESR1, FGFR3, GSK3B, IL27RA, KIT, MAPK3, PARP1, PDGFRA, PDGFRB, PRKCZ, PTK2, PTPRC, SRC, TELO2, YWHAQ]
GO:0010647	positive regulation of cell communication	GO_BiologicalProcess-EBI-UniProt-GOA_17.02.2020_00h00	0	0	0	0	[5]	Group45	0.76	18	[ATM, E2F1, EGFR, ESR1, FGFR3, GSK3B, IL27RA, KIT, MAPK3, PARP1, PDGFRA, PDGFRB, PRKCZ, PTK2, PTPRC, SRC, TELO2, YWHAQ]
GO:0010647	positive regulation of cell communication	GO_BiologicalProcess-EBI-UniProt-GOA_17.02.2020_00h00	0	0	0.11	0.11	[5]	Group49	0.76	18	[ATM, E2F1, EGFR, ESR1, FGFR3, GSK3B, IL27RA, KIT, MAPK3, PARP1, PDGFRA, PDGFRB, PRKCZ, PTK2, PTPRC, SRC, TELO2, YWHAQ]
GO:0023056	positive regulation of signaling	GO_BiologicalProcess-EBI-UniProt-GOA_17.02.2020_00h00	0	0	0	0	[4]	Group42	0.76	18	[ATM, E2F1, EGFR, ESR1, FGFR3, GSK3B, IL27RA, KIT, MAPK3, PARP1, PDGFRA, PDGFRB, PRKCZ, PTK2, PTPRC, SRC, TELO2, YWHAQ]
GO:0023056	positive regulation of signaling	GO_BiologicalProcess-EBI-UniProt-GOA_17.02.2020_00h00	0	0	0	0	[4]	Group43	0.76	18	[ATM, E2F1, EGFR, ESR1, FGFR3, GSK3B, IL27RA, KIT, MAPK3, PARP1, PDGFRA, PDGFRB, PRKCZ, PTK2, PTPRC, SRC, TELO2, YWHAQ]
GO:0023056	positive regulation of signaling	GO_BiologicalProcess-EBI-UniProt-GOA_17.02.2020_00h00	0	0	0	0	[4]	Group45	0.76	18	[ATM, E2F1, EGFR, ESR1, FGFR3, GSK3B, IL27RA, KIT, MAPK3, PARP1, PDGFRA, PDGFRB, PRKCZ, PTK2, PTPRC, SRC, TELO2, YWHAQ]
GO:0023056	positive regulation of signaling	GO_BiologicalProcess-EBI-UniProt-GOA_17.02.2020_00h00	0	0	0.11	0.11	[4]	Group49	0.76	18	[ATM, E2F1, EGFR, ESR1, FGFR3, GSK3B, IL27RA, KIT, MAPK3, PARP1, PDGFRA, PDGFRB, PRKCZ, PTK2, PTPRC, SRC, TELO2, YWHAQ]
GO:0043085	positive regulation of catalytic activity	GO_BiologicalProcess-EBI-UniProt-GOA_17.02.2020_00h00	0	0	0	0	[4]	Group23	0.96	18	[BCR, EGFR, ESR1, FGFR3, GSK3B, HBP1, KIT, MAPK3, PCNA, PDGFRA, PDGFRB, PPP2R5C, PRKCZ, PTK2, PTPRC, SRC, SUMO1, TELO2]
GO:0043085	positive regulation of catalytic activity	GO_BiologicalProcess-EBI-UniProt-GOA_17.02.2020_00h00	0	0	0	0	[4]	Group29	0.96	18	[BCR, EGFR, ESR1, FGFR3, GSK3B, HBP1, KIT, MAPK3, PCNA, PDGFRA, PDGFRB, PPP2R5C, PRKCZ, PTK2, PTPRC, SRC, SUMO1, TELO2]
GO:0043085	positive regulation of catalytic activity	GO_BiologicalProcess-EBI-UniProt-GOA_17.02.2020_00h00	0	0	0.11	0.11	[4]	Group49	0.96	18	[BCR, EGFR, ESR1, FGFR3, GSK3B, HBP1, KIT, MAPK3, PCNA, PDGFRA, PDGFRB, PPP2R5C, PRKCZ, PTK2, PTPRC, SRC, SUMO1, TELO2]
GO:0048468	cell development	GO_BiologicalProcess-EBI-UniProt-GOA_17.02.2020_00h00	0	0	0	0	[3, 4]	Group24	0.88	18	[ANO9, ATM, CEBPA, EGFR, ESR1, FOXO3, GSK3B, KIT, MAPK3, PDGFRA, PDGFRB, PRKCZ, PTK2, PTPRC, RPS6KA5, SRC, SUMO1, YWHAQ]
GO:0048468	cell development	GO_BiologicalProcess-EBI-UniProt-GOA_17.02.2020_00h00	0	0	0	0	[3, 4]	Group39	0.88	18	[ANO9, ATM, CEBPA, EGFR, ESR1, FOXO3, GSK3B, KIT, MAPK3, PDGFRA, PDGFRB, PRKCZ, PTK2, PTPRC, RPS6KA5, SRC, SUMO1, YWHAQ]
GO:0048468	cell development	GO_BiologicalProcess-EBI-UniProt-GOA_17.02.2020_00h00	0	0	0	0	[3, 4]	Group40	0.88	18	[ANO9, ATM, CEBPA, EGFR, ESR1, FOXO3, GSK3B, KIT, MAPK3, PDGFRA, PDGFRB, PRKCZ, PTK2, PTPRC, RPS6KA5, SRC, SUMO1, YWHAQ]
GO:0048468	cell development	GO_BiologicalProcess-EBI-UniProt-GOA_17.02.2020_00h00	0	0	0	0	[3, 4]	Group42	0.88	18	[ANO9, ATM, CEBPA, EGFR, ESR1, FOXO3, GSK3B, KIT, MAPK3, PDGFRA, PDGFRB, PRKCZ, PTK2, PTPRC, RPS6KA5, SRC, SUMO1, YWHAQ]
GO:0048468	cell development	GO_BiologicalProcess-EBI-UniProt-GOA_17.02.2020_00h00	0	0	0	0	[3, 4]	Group43	0.88	18	[ANO9, ATM, CEBPA, EGFR, ESR1, FOXO3, GSK3B, KIT, MAPK3, PDGFRA, PDGFRB, PRKCZ, PTK2, PTPRC, RPS6KA5, SRC, SUMO1, YWHAQ]
GO:0048468	cell development	GO_BiologicalProcess-EBI-UniProt-GOA_17.02.2020_00h00	0	0	0	0	[3, 4]	Group44	0.88	18	[ANO9, ATM, CEBPA, EGFR, ESR1, FOXO3, GSK3B, KIT, MAPK3, PDGFRA, PDGFRB, PRKCZ, PTK2, PTPRC, RPS6KA5, SRC, SUMO1, YWHAQ]
GO:0048468	cell development	GO_BiologicalProcess-EBI-UniProt-GOA_17.02.2020_00h00	0	0	0	0	[3, 4]	Group45	0.88	18	[ANO9, ATM, CEBPA, EGFR, ESR1, FOXO3, GSK3B, KIT, MAPK3, PDGFRA, PDGFRB, PRKCZ, PTK2, PTPRC, RPS6KA5, SRC, SUMO1, YWHAQ]
GO:0048468	cell development	GO_BiologicalProcess-EBI-UniProt-GOA_17.02.2020_00h00	0	0	0	0	[3, 4]	Group46	0.88	18	[ANO9, ATM, CEBPA, EGFR, ESR1, FOXO3, GSK3B, KIT, MAPK3, PDGFRA, PDGFRB, PRKCZ, PTK2, PTPRC, RPS6KA5, SRC, SUMO1, YWHAQ]
GO:0048468	cell development	GO_BiologicalProcess-EBI-UniProt-GOA_17.02.2020_00h00	0	0	0.11	0.11	[3, 4]	Group49	0.88	18	[ANO9, ATM, CEBPA, EGFR, ESR1, FOXO3, GSK3B, KIT, MAPK3, PDGFRA, PDGFRB, PRKCZ, PTK2, PTPRC, RPS6KA5, SRC, SUMO1, YWHAQ]
GO:0048585	negative regulation of response to stimulus	GO_BiologicalProcess-EBI-UniProt-GOA_17.02.2020_00h00	0	0	0	0	[4]	Group01	0.86	18	[ATG7, ATM, BCR, EGFR, ESR1, FOXO3, GSK3B, IFNAR1, IL27RA, JAK3, PDGFRA, PPP2R5C, PRKCZ, PTPRC, SP1, SRC, STAT1, SUMO1]
GO:0048585	negative regulation of response to stimulus	GO_BiologicalProcess-EBI-UniProt-GOA_17.02.2020_00h00	0	0	0	0	[4]	Group07	0.86	18	[ATG7, ATM, BCR, EGFR, ESR1, FOXO3, GSK3B, IFNAR1, IL27RA, JAK3, PDGFRA, PPP2R5C, PRKCZ, PTPRC, SP1, SRC, STAT1, SUMO1]
GO:0048585	negative regulation of response to stimulus	GO_BiologicalProcess-EBI-UniProt-GOA_17.02.2020_00h00	0	0	0	0	[4]	Group19	0.86	18	[ATG7, ATM, BCR, EGFR, ESR1, FOXO3, GSK3B, IFNAR1, IL27RA, JAK3, PDGFRA, PPP2R5C, PRKCZ, PTPRC, SP1, SRC, STAT1, SUMO1]
GO:0048585	negative regulation of response to stimulus	GO_BiologicalProcess-EBI-UniProt-GOA_17.02.2020_00h00	0	0	0.11	0.11	[4]	Group49	0.86	18	[ATG7, ATM, BCR, EGFR, ESR1, FOXO3, GSK3B, IFNAR1, IL27RA, JAK3, PDGFRA, PPP2R5C, PRKCZ, PTPRC, SP1, SRC, STAT1, SUMO1]
GO:0051336	regulation of hydrolase activity	GO_BiologicalProcess-EBI-UniProt-GOA_17.02.2020_00h00	0	0	0	0	[4]	Group23	1.1	18	[BCR, EGFR, ESR1, FGFR3, GSK3B, HBP1, IFNAR1, KIT, MAPK3, PCNA, PDGFRA, PDGFRB, PPP2R5C, PRKCZ, PTK2, PTPRC, SRC, SUMO1]
GO:0051336	regulation of hydrolase activity	GO_BiologicalProcess-EBI-UniProt-GOA_17.02.2020_00h00	0	0	0	0	[4]	Group29	1.1	18	[BCR, EGFR, ESR1, FGFR3, GSK3B, HBP1, IFNAR1, KIT, MAPK3, PCNA, PDGFRA, PDGFRB, PPP2R5C, PRKCZ, PTK2, PTPRC, SRC, SUMO1]
GO:0051336	regulation of hydrolase activity	GO_BiologicalProcess-EBI-UniProt-GOA_17.02.2020_00h00	0	0	0	0	[4]	Group31	1.1	18	[BCR, EGFR, ESR1, FGFR3, GSK3B, HBP1, IFNAR1, KIT, MAPK3, PCNA, PDGFRA, PDGFRB, PPP2R5C, PRKCZ, PTK2, PTPRC, SRC, SUMO1]
GO:0051336	regulation of hydrolase activity	GO_BiologicalProcess-EBI-UniProt-GOA_17.02.2020_00h00	0	0	0.11	0.11	[4]	Group49	1.1	18	[BCR, EGFR, ESR1, FGFR3, GSK3B, HBP1, IFNAR1, KIT, MAPK3, PCNA, PDGFRA, PDGFRB, PPP2R5C, PRKCZ, PTK2, PTPRC, SRC, SUMO1]
GO:0080134	regulation of response to stress	GO_BiologicalProcess-EBI-UniProt-GOA_17.02.2020_00h00	0	0	0	0	[4]	Group28	0.91	18	[ATG7, ATM, BCR, CEBPA, EGFR, ESR1, FOXO3, GSK3B, MAPK3, PARP1, PCNA, PDGFRA, PTK2, PTPRC, RPS6KA5, SRC, STAT1, SUMO1]
GO:0080134	regulation of response to stress	GO_BiologicalProcess-EBI-UniProt-GOA_17.02.2020_00h00	0	0	0	0	[4]	Group33	0.91	18	[ATG7, ATM, BCR, CEBPA, EGFR, ESR1, FOXO3, GSK3B, MAPK3, PARP1, PCNA, PDGFRA, PTK2, PTPRC, RPS6KA5, SRC, STAT1, SUMO1]
GO:0080134	regulation of response to stress	GO_BiologicalProcess-EBI-UniProt-GOA_17.02.2020_00h00	0	0	0	0	[4]	Group40	0.91	18	[ATG7, ATM, BCR, CEBPA, EGFR, ESR1, FOXO3, GSK3B, MAPK3, PARP1, PCNA, PDGFRA, PTK2, PTPRC, RPS6KA5, SRC, STAT1, SUMO1]
GO:0080134	regulation of response to stress	GO_BiologicalProcess-EBI-UniProt-GOA_17.02.2020_00h00	0	0	0	0	[4]	Group47	0.91	18	[ATG7, ATM, BCR, CEBPA, EGFR, ESR1, FOXO3, GSK3B, MAPK3, PARP1, PCNA, PDGFRA, PTK2, PTPRC, RPS6KA5, SRC, STAT1, SUMO1]
GO:0080134	regulation of response to stress	GO_BiologicalProcess-EBI-UniProt-GOA_17.02.2020_00h00	0	0	0.11	0.11	[4]	Group49	0.91	18	[ATG7, ATM, BCR, CEBPA, EGFR, ESR1, FOXO3, GSK3B, MAPK3, PARP1, PCNA, PDGFRA, PTK2, PTPRC, RPS6KA5, SRC, STAT1, SUMO1]
GO:2000026	regulation of multicellular organismal development	GO_BiologicalProcess-EBI-UniProt-GOA_17.02.2020_00h00	0	0	0	0	[4]	Group17	0.7	18	[ATF1, E2F1, EGFR, ESR1, FOXO3, GSK3B, IL27RA, JAK3, KIT, PDGFRB, PRKCZ, PTK2, PTPRC, SP1, SPI1, SRC, STAT1, YWHAQ]
GO:2000026	regulation of multicellular organismal development	GO_BiologicalProcess-EBI-UniProt-GOA_17.02.2020_00h00	0	0	0	0	[4]	Group35	0.7	18	[ATF1, E2F1, EGFR, ESR1, FOXO3, GSK3B, IL27RA, JAK3, KIT, PDGFRB, PRKCZ, PTK2, PTPRC, SP1, SPI1, SRC, STAT1, YWHAQ]
GO:2000026	regulation of multicellular organismal development	GO_BiologicalProcess-EBI-UniProt-GOA_17.02.2020_00h00	0	0	0	0	[4]	Group36	0.7	18	[ATF1, E2F1, EGFR, ESR1, FOXO3, GSK3B, IL27RA, JAK3, KIT, PDGFRB, PRKCZ, PTK2, PTPRC, SP1, SPI1, SRC, STAT1, YWHAQ]
GO:2000026	regulation of multicellular organismal development	GO_BiologicalProcess-EBI-UniProt-GOA_17.02.2020_00h00	0	0	0	0	[4]	Group39	0.7	18	[ATF1, E2F1, EGFR, ESR1, FOXO3, GSK3B, IL27RA, JAK3, KIT, PDGFRB, PRKCZ, PTK2, PTPRC, SP1, SPI1, SRC, STAT1, YWHAQ]
GO:2000026	regulation of multicellular organismal development	GO_BiologicalProcess-EBI-UniProt-GOA_17.02.2020_00h00	0	0	0.11	0.11	[4]	Group49	0.7	18	[ATF1, E2F1, EGFR, ESR1, FOXO3, GSK3B, IL27RA, JAK3, KIT, PDGFRB, PRKCZ, PTK2, PTPRC, SP1, SPI1, SRC, STAT1, YWHAQ]
GO:0009059	macromolecule biosynthetic process	GO_BiologicalProcess-EBI-UniProt-GOA_17.02.2020_00h00	0	0	0	0	[4]	Group27	0.77	17	[ATG7, ATM, CEBPA, E2F1, EGFR, ESR1, FOXO3, MAPK3, PARP1, PCNA, PDGFRB, PTPRC, SP1, SPI1, SRC, SUMO1, TELO2]
GO:0009059	macromolecule biosynthetic process	GO_BiologicalProcess-EBI-UniProt-GOA_17.02.2020_00h00	0	0	0	0	[4]	Group40	0.77	17	[ATG7, ATM, CEBPA, E2F1, EGFR, ESR1, FOXO3, MAPK3, PARP1, PCNA, PDGFRB, PTPRC, SP1, SPI1, SRC, SUMO1, TELO2]
GO:0009059	macromolecule biosynthetic process	GO_BiologicalProcess-EBI-UniProt-GOA_17.02.2020_00h00	0	0	0	0	[4]	Group46	0.77	17	[ATG7, ATM, CEBPA, E2F1, EGFR, ESR1, FOXO3, MAPK3, PARP1, PCNA, PDGFRB, PTPRC, SP1, SPI1, SRC, SUMO1, TELO2]
GO:0009059	macromolecule biosynthetic process	GO_BiologicalProcess-EBI-UniProt-GOA_17.02.2020_00h00	0	0	0	0	[4]	Group47	0.77	17	[ATG7, ATM, CEBPA, E2F1, EGFR, ESR1, FOXO3, MAPK3, PARP1, PCNA, PDGFRB, PTPRC, SP1, SPI1, SRC, SUMO1, TELO2]
GO:0009059	macromolecule biosynthetic process	GO_BiologicalProcess-EBI-UniProt-GOA_17.02.2020_00h00	0	0	0	0	[4]	Group48	0.77	17	[ATG7, ATM, CEBPA, E2F1, EGFR, ESR1, FOXO3, MAPK3, PARP1, PCNA, PDGFRB, PTPRC, SP1, SPI1, SRC, SUMO1, TELO2]
GO:0009059	macromolecule biosynthetic process	GO_BiologicalProcess-EBI-UniProt-GOA_17.02.2020_00h00	0	0	0.11	0.11	[4]	Group49	0.77	17	[ATG7, ATM, CEBPA, E2F1, EGFR, ESR1, FOXO3, MAPK3, PARP1, PCNA, PDGFRB, PTPRC, SP1, SPI1, SRC, SUMO1, TELO2]
GO:0009628	response to abiotic stimulus	GO_BiologicalProcess-EBI-UniProt-GOA_17.02.2020_00h00	0	0	0	0	[2]	Group03	1.15	17	[ATG7, ATM, BNIP3L, E2F1, EGFR, FOXO3, IFNAR1, KIT, MAPK3, PARP1, PCNA, PDGFRB, PTPRC, SRC, STAT1, SUMO1, TELO2]
GO:0009628	response to abiotic stimulus	GO_BiologicalProcess-EBI-UniProt-GOA_17.02.2020_00h00	0	0	0	0	[2]	Group10	1.15	17	[ATG7, ATM, BNIP3L, E2F1, EGFR, FOXO3, IFNAR1, KIT, MAPK3, PARP1, PCNA, PDGFRB, PTPRC, SRC, STAT1, SUMO1, TELO2]
GO:0009628	response to abiotic stimulus	GO_BiologicalProcess-EBI-UniProt-GOA_17.02.2020_00h00	0	0	0	0	[2]	Group20	1.15	17	[ATG7, ATM, BNIP3L, E2F1, EGFR, FOXO3, IFNAR1, KIT, MAPK3, PARP1, PCNA, PDGFRB, PTPRC, SRC, STAT1, SUMO1, TELO2]
GO:0009628	response to abiotic stimulus	GO_BiologicalProcess-EBI-UniProt-GOA_17.02.2020_00h00	0	0	0	0	[2]	Group27	1.15	17	[ATG7, ATM, BNIP3L, E2F1, EGFR, FOXO3, IFNAR1, KIT, MAPK3, PARP1, PCNA, PDGFRB, PTPRC, SRC, STAT1, SUMO1, TELO2]
GO:0009628	response to abiotic stimulus	GO_BiologicalProcess-EBI-UniProt-GOA_17.02.2020_00h00	0	0	0	0	[2]	Group37	1.15	17	[ATG7, ATM, BNIP3L, E2F1, EGFR, FOXO3, IFNAR1, KIT, MAPK3, PARP1, PCNA, PDGFRB, PTPRC, SRC, STAT1, SUMO1, TELO2]
GO:0009628	response to abiotic stimulus	GO_BiologicalProcess-EBI-UniProt-GOA_17.02.2020_00h00	0	0	0	0	[2]	Group39	1.15	17	[ATG7, ATM, BNIP3L, E2F1, EGFR, FOXO3, IFNAR1, KIT, MAPK3, PARP1, PCNA, PDGFRB, PTPRC, SRC, STAT1, SUMO1, TELO2]
GO:0009628	response to abiotic stimulus	GO_BiologicalProcess-EBI-UniProt-GOA_17.02.2020_00h00	0	0	0	0	[2]	Group47	1.15	17	[ATG7, ATM, BNIP3L, E2F1, EGFR, FOXO3, IFNAR1, KIT, MAPK3, PARP1, PCNA, PDGFRB, PTPRC, SRC, STAT1, SUMO1, TELO2]
GO:0009628	response to abiotic stimulus	GO_BiologicalProcess-EBI-UniProt-GOA_17.02.2020_00h00	0	0	0.11	0.11	[2]	Group49	1.15	17	[ATG7, ATM, BNIP3L, E2F1, EGFR, FOXO3, IFNAR1, KIT, MAPK3, PARP1, PCNA, PDGFRB, PTPRC, SRC, STAT1, SUMO1, TELO2]
GO:0010243	response to organonitrogen compound	GO_BiologicalProcess-EBI-UniProt-GOA_17.02.2020_00h00	0	0	0	0	[4]	Group26	1.3	17	[ATG7, EGFR, FOXO3, GSK3B, HBP1, JAK3, MAPK3, PARP1, PCNA, PDGFRA, PRKCZ, PTK2, SP1, SRC, STAT1, STAT2, SUMO1]
GO:0010243	response to organonitrogen compound	GO_BiologicalProcess-EBI-UniProt-GOA_17.02.2020_00h00	0	0	0	0	[4]	Group40	1.3	17	[ATG7, EGFR, FOXO3, GSK3B, HBP1, JAK3, MAPK3, PARP1, PCNA, PDGFRA, PRKCZ, PTK2, SP1, SRC, STAT1, STAT2, SUMO1]
GO:0010243	response to organonitrogen compound	GO_BiologicalProcess-EBI-UniProt-GOA_17.02.2020_00h00	0	0	0.11	0.11	[4]	Group49	1.3	17	[ATG7, EGFR, FOXO3, GSK3B, HBP1, JAK3, MAPK3, PARP1, PCNA, PDGFRA, PRKCZ, PTK2, SP1, SRC, STAT1, STAT2, SUMO1]
GO:0033043	regulation of organelle organization	GO_BiologicalProcess-EBI-UniProt-GOA_17.02.2020_00h00	0	0	0	0	[5]	Group11	1	17	[ATM, BNIP3L, CTCF, E2F1, GSK3B, IFNAR1, MAPK3, PARP1, PDGFRA, PDGFRB, PTK2, RPS6KA4, RPS6KA5, SPI1, SRC, STAT2, YWHAQ]
GO:0034097	response to cytokine	GO_BiologicalProcess-EBI-UniProt-GOA_17.02.2020_00h00	0	0	0	0	[4]	Group09	1.23	17	[CEBPA, CSF2RB, FOXO3, GSK3B, IFNAR1, IL27RA, JAK3, KIT, MAPK3, RPS6KA4, RPS6KA5, SPI1, SRC, STAT1, STAT2, SUMO1, YWHAQ]
GO:0034097	response to cytokine	GO_BiologicalProcess-EBI-UniProt-GOA_17.02.2020_00h00	0	0	0	0	[4]	Group24	1.23	17	[CEBPA, CSF2RB, FOXO3, GSK3B, IFNAR1, IL27RA, JAK3, KIT, MAPK3, RPS6KA4, RPS6KA5, SPI1, SRC, STAT1, STAT2, SUMO1, YWHAQ]
GO:0045595	regulation of cell differentiation	GO_BiologicalProcess-EBI-UniProt-GOA_17.02.2020_00h00	0	0	0	0	[4]	Group17	0.73	17	[ATF1, CEBPA, E2F1, EGFR, FOXO3, GSK3B, JAK3, KIT, PARP1, PDGFRA, PRKCZ, PTK2, PTPRC, SPI1, SRC, STAT1, YWHAQ]
GO:0045595	regulation of cell differentiation	GO_BiologicalProcess-EBI-UniProt-GOA_17.02.2020_00h00	0	0	0	0	[4]	Group35	0.73	17	[ATF1, CEBPA, E2F1, EGFR, FOXO3, GSK3B, JAK3, KIT, PARP1, PDGFRA, PRKCZ, PTK2, PTPRC, SPI1, SRC, STAT1, YWHAQ]
GO:0045595	regulation of cell differentiation	GO_BiologicalProcess-EBI-UniProt-GOA_17.02.2020_00h00	0	0	0	0	[4]	Group46	0.73	17	[ATF1, CEBPA, E2F1, EGFR, FOXO3, GSK3B, JAK3, KIT, PARP1, PDGFRA, PRKCZ, PTK2, PTPRC, SPI1, SRC, STAT1, YWHAQ]
GO:0045595	regulation of cell differentiation	GO_BiologicalProcess-EBI-UniProt-GOA_17.02.2020_00h00	0	0	0.11	0.11	[4]	Group49	0.73	17	[ATF1, CEBPA, E2F1, EGFR, FOXO3, GSK3B, JAK3, KIT, PARP1, PDGFRA, PRKCZ, PTK2, PTPRC, SPI1, SRC, STAT1, YWHAQ]
GO:1901698	response to nitrogen compound	GO_BiologicalProcess-EBI-UniProt-GOA_17.02.2020_00h00	0	0	0	0	[3]	Group26	1.21	17	[ATG7, EGFR, FOXO3, GSK3B, HBP1, JAK3, MAPK3, PARP1, PCNA, PDGFRA, PRKCZ, PTK2, SP1, SRC, STAT1, STAT2, SUMO1]
GO:1901698	response to nitrogen compound	GO_BiologicalProcess-EBI-UniProt-GOA_17.02.2020_00h00	0	0	0	0	[3]	Group40	1.21	17	[ATG7, EGFR, FOXO3, GSK3B, HBP1, JAK3, MAPK3, PARP1, PCNA, PDGFRA, PRKCZ, PTK2, SP1, SRC, STAT1, STAT2, SUMO1]
GO:1901698	response to nitrogen compound	GO_BiologicalProcess-EBI-UniProt-GOA_17.02.2020_00h00	0	0	0.11	0.11	[3]	Group49	1.21	17	[ATG7, EGFR, FOXO3, GSK3B, HBP1, JAK3, MAPK3, PARP1, PCNA, PDGFRA, PRKCZ, PTK2, SP1, SRC, STAT1, STAT2, SUMO1]
GO:0007167	enzyme linked receptor protein signaling pathway	GO_BiologicalProcess-EBI-UniProt-GOA_17.02.2020_00h00	0	0	0	0	[4, 5, 6]	Group30	1.74	16	[ATM, BCR, EGFR, FGFR3, FOXO3, GSK3B, JAK3, KIT, MAPK3, PARP1, PDGFRA, PDGFRB, PRKCZ, PTK2, RPS6KA5, SRC]
GO:0007167	enzyme linked receptor protein signaling pathway	GO_BiologicalProcess-EBI-UniProt-GOA_17.02.2020_00h00	0	0	0	0	[4, 5, 6]	Group38	1.74	16	[ATM, BCR, EGFR, FGFR3, FOXO3, GSK3B, JAK3, KIT, MAPK3, PARP1, PDGFRA, PDGFRB, PRKCZ, PTK2, RPS6KA5, SRC]
GO:0007167	enzyme linked receptor protein signaling pathway	GO_BiologicalProcess-EBI-UniProt-GOA_17.02.2020_00h00	0	0	0	0	[4, 5, 6]	Group44	1.74	16	[ATM, BCR, EGFR, FGFR3, FOXO3, GSK3B, JAK3, KIT, MAPK3, PARP1, PDGFRA, PDGFRB, PRKCZ, PTK2, RPS6KA5, SRC]
GO:0007167	enzyme linked receptor protein signaling pathway	GO_BiologicalProcess-EBI-UniProt-GOA_17.02.2020_00h00	0	0	0.11	0.11	[4, 5, 6]	Group49	1.74	16	[ATM, BCR, EGFR, FGFR3, FOXO3, GSK3B, JAK3, KIT, MAPK3, PARP1, PDGFRA, PDGFRB, PRKCZ, PTK2, RPS6KA5, SRC]
GO:0008284	positive regulation of cell population proliferation	GO_BiologicalProcess-EBI-UniProt-GOA_17.02.2020_00h00	0	0	0	0	[5]	Group35	1.35	16	[E2F1, EGFR, ESR1, FGFR3, IFNAR1, JAK3, KIT, PDGFRA, PDGFRB, PRKCZ, PTK2, PTPRC, SP1, STAT1, SUMO1, YWHAQ]
GO:0008284	positive regulation of cell population proliferation	GO_BiologicalProcess-EBI-UniProt-GOA_17.02.2020_00h00	0	0	0	0	[5]	Group36	1.35	16	[E2F1, EGFR, ESR1, FGFR3, IFNAR1, JAK3, KIT, PDGFRA, PDGFRB, PRKCZ, PTK2, PTPRC, SP1, STAT1, SUMO1, YWHAQ]
GO:0008284	positive regulation of cell population proliferation	GO_BiologicalProcess-EBI-UniProt-GOA_17.02.2020_00h00	0	0	0	0	[5]	Group38	1.35	16	[E2F1, EGFR, ESR1, FGFR3, IFNAR1, JAK3, KIT, PDGFRA, PDGFRB, PRKCZ, PTK2, PTPRC, SP1, STAT1, SUMO1, YWHAQ]
GO:0008284	positive regulation of cell population proliferation	GO_BiologicalProcess-EBI-UniProt-GOA_17.02.2020_00h00	0	0	0	0	[5]	Group39	1.35	16	[E2F1, EGFR, ESR1, FGFR3, IFNAR1, JAK3, KIT, PDGFRA, PDGFRB, PRKCZ, PTK2, PTPRC, SP1, STAT1, SUMO1, YWHAQ]
GO:0008284	positive regulation of cell population proliferation	GO_BiologicalProcess-EBI-UniProt-GOA_17.02.2020_00h00	0	0	0.11	0.11	[5]	Group49	1.35	16	[E2F1, EGFR, ESR1, FGFR3, IFNAR1, JAK3, KIT, PDGFRA, PDGFRB, PRKCZ, PTK2, PTPRC, SP1, STAT1, SUMO1, YWHAQ]
GO:0009653	anatomical structure morphogenesis	GO_BiologicalProcess-EBI-UniProt-GOA_17.02.2020_00h00	0	0.01	0	0	[2, 3]	Group44	0.6	16	[ATM, BCR, EGFR, ESR1, FGFR3, FOXO3, MAPK3, PDGFRA, PDGFRB, PRKCZ, PTK2, RPS6KA5, SPI1, SRC, TELO2, YWHAQ]
GO:0009653	anatomical structure morphogenesis	GO_BiologicalProcess-EBI-UniProt-GOA_17.02.2020_00h00	0	0.01	0.11	0.11	[2, 3]	Group49	0.6	16	[ATM, BCR, EGFR, ESR1, FGFR3, FOXO3, MAPK3, PDGFRA, PDGFRB, PRKCZ, PTK2, RPS6KA5, SPI1, SRC, TELO2, YWHAQ]
GO:0071345	cellular response to cytokine stimulus	GO_BiologicalProcess-EBI-UniProt-GOA_17.02.2020_00h00	0	0	0	0	[5]	Group09	1.25	16	[CEBPA, CSF2RB, FOXO3, GSK3B, IFNAR1, IL27RA, JAK3, KIT, MAPK3, RPS6KA4, RPS6KA5, SPI1, STAT1, STAT2, SUMO1, YWHAQ]
GO:0009888	tissue development	GO_BiologicalProcess-EBI-UniProt-GOA_17.02.2020_00h00	0	0	0	0	[3]	Group29	0.69	15	[ATM, BCR, EGFR, ESR1, FGFR3, GSK3B, MAPK3, PCNA, PDGFRA, PDGFRB, PTPRC, SP1, SRC, STAT1, SUMO1]
GO:0009888	tissue development	GO_BiologicalProcess-EBI-UniProt-GOA_17.02.2020_00h00	0	0	0	0	[3]	Group40	0.69	15	[ATM, BCR, EGFR, ESR1, FGFR3, GSK3B, MAPK3, PCNA, PDGFRA, PDGFRB, PTPRC, SP1, SRC, STAT1, SUMO1]
GO:0009888	tissue development	GO_BiologicalProcess-EBI-UniProt-GOA_17.02.2020_00h00	0	0	0	0	[3]	Group46	0.69	15	[ATM, BCR, EGFR, ESR1, FGFR3, GSK3B, MAPK3, PCNA, PDGFRA, PDGFRB, PTPRC, SP1, SRC, STAT1, SUMO1]
GO:0009888	tissue development	GO_BiologicalProcess-EBI-UniProt-GOA_17.02.2020_00h00	0	0	0.11	0.11	[3]	Group49	0.69	15	[ATM, BCR, EGFR, ESR1, FGFR3, GSK3B, MAPK3, PCNA, PDGFRA, PDGFRB, PTPRC, SP1, SRC, STAT1, SUMO1]
GO:0014070	response to organic cyclic compound	GO_BiologicalProcess-EBI-UniProt-GOA_17.02.2020_00h00	0	0	0	0	[4]	Group06	1.2	15	[ATF1, ATG7, CEBPA, EGFR, ESR1, FOXO3, GSK3B, IFNAR1, MAPK3, PARP1, PCNA, PDGFRB, SRC, STAT1, SUMO1]
GO:0014070	response to organic cyclic compound	GO_BiologicalProcess-EBI-UniProt-GOA_17.02.2020_00h00	0	0	0	0	[4]	Group28	1.2	15	[ATF1, ATG7, CEBPA, EGFR, ESR1, FOXO3, GSK3B, IFNAR1, MAPK3, PARP1, PCNA, PDGFRB, SRC, STAT1, SUMO1]
GO:0014070	response to organic cyclic compound	GO_BiologicalProcess-EBI-UniProt-GOA_17.02.2020_00h00	0	0	0	0	[4]	Group33	1.2	15	[ATF1, ATG7, CEBPA, EGFR, ESR1, FOXO3, GSK3B, IFNAR1, MAPK3, PARP1, PCNA, PDGFRB, SRC, STAT1, SUMO1]
GO:0014070	response to organic cyclic compound	GO_BiologicalProcess-EBI-UniProt-GOA_17.02.2020_00h00	0	0	0	0	[4]	Group40	1.2	15	[ATF1, ATG7, CEBPA, EGFR, ESR1, FOXO3, GSK3B, IFNAR1, MAPK3, PARP1, PCNA, PDGFRB, SRC, STAT1, SUMO1]
GO:0014070	response to organic cyclic compound	GO_BiologicalProcess-EBI-UniProt-GOA_17.02.2020_00h00	0	0	0	0	[4]	Group47	1.2	15	[ATF1, ATG7, CEBPA, EGFR, ESR1, FOXO3, GSK3B, IFNAR1, MAPK3, PARP1, PCNA, PDGFRB, SRC, STAT1, SUMO1]
GO:0014070	response to organic cyclic compound	GO_BiologicalProcess-EBI-UniProt-GOA_17.02.2020_00h00	0	0	0.11	0.11	[4]	Group49	1.2	15	[ATF1, ATG7, CEBPA, EGFR, ESR1, FOXO3, GSK3B, IFNAR1, MAPK3, PARP1, PCNA, PDGFRB, SRC, STAT1, SUMO1]
GO:0022414	reproductive process	GO_BiologicalProcess-EBI-UniProt-GOA_17.02.2020_00h00	0	0	0	0	[1, 2]	Group47	0.84	15	[ATM, CEBPA, E2F1, EGFR, ESR1, FOXO3, IFNAR1, KIT, MAPK3, PCNA, PDGFRA, PDGFRB, PTK2, SRC, SUMO1]
GO:0022414	reproductive process	GO_BiologicalProcess-EBI-UniProt-GOA_17.02.2020_00h00	0	0	0.11	0.11	[1, 2]	Group49	0.84	15	[ATM, CEBPA, E2F1, EGFR, ESR1, FOXO3, IFNAR1, KIT, MAPK3, PCNA, PDGFRA, PDGFRB, PTK2, SRC, SUMO1]
GO:0033554	cellular response to stress	GO_BiologicalProcess-EBI-UniProt-GOA_17.02.2020_00h00	0	0	0	0	[3]	Group10	0.7	15	[ATG7, ATM, BNIP3L, E2F1, EGFR, FOXO3, GSK3B, MAP1LC3B, MAPK3, PARP1, PCNA, PDGFRA, PDGFRB, SRC, SUMO1]
GO:0033554	cellular response to stress	GO_BiologicalProcess-EBI-UniProt-GOA_17.02.2020_00h00	0	0	0	0	[3]	Group20	0.7	15	[ATG7, ATM, BNIP3L, E2F1, EGFR, FOXO3, GSK3B, MAP1LC3B, MAPK3, PARP1, PCNA, PDGFRA, PDGFRB, SRC, SUMO1]
GO:0033554	cellular response to stress	GO_BiologicalProcess-EBI-UniProt-GOA_17.02.2020_00h00	0	0	0	0	[3]	Group27	0.7	15	[ATG7, ATM, BNIP3L, E2F1, EGFR, FOXO3, GSK3B, MAP1LC3B, MAPK3, PARP1, PCNA, PDGFRA, PDGFRB, SRC, SUMO1]
GO:0033554	cellular response to stress	GO_BiologicalProcess-EBI-UniProt-GOA_17.02.2020_00h00	0	0	0	0	[3]	Group37	0.7	15	[ATG7, ATM, BNIP3L, E2F1, EGFR, FOXO3, GSK3B, MAP1LC3B, MAPK3, PARP1, PCNA, PDGFRA, PDGFRB, SRC, SUMO1]
GO:0033554	cellular response to stress	GO_BiologicalProcess-EBI-UniProt-GOA_17.02.2020_00h00	0	0	0	0	[3]	Group41	0.7	15	[ATG7, ATM, BNIP3L, E2F1, EGFR, FOXO3, GSK3B, MAP1LC3B, MAPK3, PARP1, PCNA, PDGFRA, PDGFRB, SRC, SUMO1]
GO:0033554	cellular response to stress	GO_BiologicalProcess-EBI-UniProt-GOA_17.02.2020_00h00	0	0	0	0	[3]	Group47	0.7	15	[ATG7, ATM, BNIP3L, E2F1, EGFR, FOXO3, GSK3B, MAP1LC3B, MAPK3, PARP1, PCNA, PDGFRA, PDGFRB, SRC, SUMO1]
GO:0033554	cellular response to stress	GO_BiologicalProcess-EBI-UniProt-GOA_17.02.2020_00h00	0	0	0.11	0.11	[3]	Group49	0.7	15	[ATG7, ATM, BNIP3L, E2F1, EGFR, FOXO3, GSK3B, MAP1LC3B, MAPK3, PARP1, PCNA, PDGFRA, PDGFRB, SRC, SUMO1]
GO:0033993	response to lipid	GO_BiologicalProcess-EBI-UniProt-GOA_17.02.2020_00h00	0	0	0	0	[4]	Group26	1.28	15	[ATM, BCR, CSF2RB, E2F1, EGFR, ESR1, FOXO3, IFNAR1, MAPK3, PARP1, PCNA, PDGFRB, SRC, SUMO1, TELO2]
GO:0033993	response to lipid	GO_BiologicalProcess-EBI-UniProt-GOA_17.02.2020_00h00	0	0	0	0	[4]	Group47	1.28	15	[ATM, BCR, CSF2RB, E2F1, EGFR, ESR1, FOXO3, IFNAR1, MAPK3, PARP1, PCNA, PDGFRB, SRC, SUMO1, TELO2]
GO:0033993	response to lipid	GO_BiologicalProcess-EBI-UniProt-GOA_17.02.2020_00h00	0	0	0.11	0.11	[4]	Group49	1.28	15	[ATM, BCR, CSF2RB, E2F1, EGFR, ESR1, FOXO3, IFNAR1, MAPK3, PARP1, PCNA, PDGFRB, SRC, SUMO1, TELO2]
GO:0034645	cellular macromolecule biosynthetic process	GO_BiologicalProcess-EBI-UniProt-GOA_17.02.2020_00h00	0	0	0	0	[4, 5]	Group47	0.7	15	[ATG7, ATM, CEBPA, E2F1, EGFR, ESR1, FOXO3, MAPK3, PARP1, PCNA, SP1, SPI1, SRC, SUMO1, TELO2]
GO:0034645	cellular macromolecule biosynthetic process	GO_BiologicalProcess-EBI-UniProt-GOA_17.02.2020_00h00	0	0	0.11	0.11	[4, 5]	Group49	0.7	15	[ATG7, ATM, CEBPA, E2F1, EGFR, ESR1, FOXO3, MAPK3, PARP1, PCNA, SP1, SPI1, SRC, SUMO1, TELO2]
GO:0051049	regulation of transport	GO_BiologicalProcess-EBI-UniProt-GOA_17.02.2020_00h00	0	0.01	0	0	[4]	Group13	0.64	15	[ANO9, BCR, BNIP3L, E2F1, EGFR, GSK3B, IFNAR1, IL27RA, MAPK3, PDGFRB, PRKCZ, PTPRC, SRC, SUMO1, YWHAQ]
GO:0051049	regulation of transport	GO_BiologicalProcess-EBI-UniProt-GOA_17.02.2020_00h00	0	0.01	0	0	[4]	Group31	0.64	15	[ANO9, BCR, BNIP3L, E2F1, EGFR, GSK3B, IFNAR1, IL27RA, MAPK3, PDGFRB, PRKCZ, PTPRC, SRC, SUMO1, YWHAQ]
GO:0051049	regulation of transport	GO_BiologicalProcess-EBI-UniProt-GOA_17.02.2020_00h00	0	0.01	0	0	[4]	Group45	0.64	15	[ANO9, BCR, BNIP3L, E2F1, EGFR, GSK3B, IFNAR1, IL27RA, MAPK3, PDGFRB, PRKCZ, PTPRC, SRC, SUMO1, YWHAQ]
GO:0051049	regulation of transport	GO_BiologicalProcess-EBI-UniProt-GOA_17.02.2020_00h00	0	0.01	0.11	0.11	[4]	Group49	0.64	15	[ANO9, BCR, BNIP3L, E2F1, EGFR, GSK3B, IFNAR1, IL27RA, MAPK3, PDGFRB, PRKCZ, PTPRC, SRC, SUMO1, YWHAQ]
GO:0051338	regulation of transferase activity	GO_BiologicalProcess-EBI-UniProt-GOA_17.02.2020_00h00	0	0	0	0	[4]	Group29	1.1	15	[CEBPA, EGFR, FGFR3, GSK3B, KIT, MAPK3, PCNA, PDGFRA, PDGFRB, PRKCZ, PTK2, PTPRC, SRC, SUMO1, TELO2]
GO:0051338	regulation of transferase activity	GO_BiologicalProcess-EBI-UniProt-GOA_17.02.2020_00h00	0	0	0	0	[4]	Group43	1.1	15	[CEBPA, EGFR, FGFR3, GSK3B, KIT, MAPK3, PCNA, PDGFRA, PDGFRB, PRKCZ, PTK2, PTPRC, SRC, SUMO1, TELO2]
GO:0051338	regulation of transferase activity	GO_BiologicalProcess-EBI-UniProt-GOA_17.02.2020_00h00	0	0	0.11	0.11	[4]	Group49	1.1	15	[CEBPA, EGFR, FGFR3, GSK3B, KIT, MAPK3, PCNA, PDGFRA, PDGFRB, PRKCZ, PTK2, PTPRC, SRC, SUMO1, TELO2]
GO:0002520	immune system development	GO_BiologicalProcess-EBI-UniProt-GOA_17.02.2020_00h00	0	0	0	0	[2, 4, 5]	Group14	1.61	14	[ANO9, ATM, BCR, CEBPA, JAK3, KIT, MAPK3, PARP1, PDGFRA, PDGFRB, PTPRC, SPI1, SRC, YWHAQ]
GO:0002520	immune system development	GO_BiologicalProcess-EBI-UniProt-GOA_17.02.2020_00h00	0	0	0	0	[2, 4, 5]	Group32	1.61	14	[ANO9, ATM, BCR, CEBPA, JAK3, KIT, MAPK3, PARP1, PDGFRA, PDGFRB, PTPRC, SPI1, SRC, YWHAQ]
GO:0002520	immune system development	GO_BiologicalProcess-EBI-UniProt-GOA_17.02.2020_00h00	0	0	0	0	[2, 4, 5]	Group34	1.61	14	[ANO9, ATM, BCR, CEBPA, JAK3, KIT, MAPK3, PARP1, PDGFRA, PDGFRB, PTPRC, SPI1, SRC, YWHAQ]
GO:0002520	immune system development	GO_BiologicalProcess-EBI-UniProt-GOA_17.02.2020_00h00	0	0	0	0	[2, 4, 5]	Group46	1.61	14	[ANO9, ATM, BCR, CEBPA, JAK3, KIT, MAPK3, PARP1, PDGFRA, PDGFRB, PTPRC, SPI1, SRC, YWHAQ]
GO:0002520	immune system development	GO_BiologicalProcess-EBI-UniProt-GOA_17.02.2020_00h00	0	0	0.11	0.11	[2, 4, 5]	Group49	1.61	14	[ANO9, ATM, BCR, CEBPA, JAK3, KIT, MAPK3, PARP1, PDGFRA, PDGFRB, PTPRC, SPI1, SRC, YWHAQ]
GO:0006952	defense response	GO_BiologicalProcess-EBI-UniProt-GOA_17.02.2020_00h00	0	0	0	0	[3]	Group02	0.83	14	[ATG7, ATM, BNIP3L, EGFR, IFNAR1, IL27RA, JAK3, KIT, PRKCZ, PTPRC, RPS6KA4, RPS6KA5, STAT1, STAT2]
GO:0006952	defense response	GO_BiologicalProcess-EBI-UniProt-GOA_17.02.2020_00h00	0	0	0	0	[3]	Group10	0.83	14	[ATG7, ATM, BNIP3L, EGFR, IFNAR1, IL27RA, JAK3, KIT, PRKCZ, PTPRC, RPS6KA4, RPS6KA5, STAT1, STAT2]
GO:0006952	defense response	GO_BiologicalProcess-EBI-UniProt-GOA_17.02.2020_00h00	0	0	0	0	[3]	Group18	0.83	14	[ATG7, ATM, BNIP3L, EGFR, IFNAR1, IL27RA, JAK3, KIT, PRKCZ, PTPRC, RPS6KA4, RPS6KA5, STAT1, STAT2]
GO:0009607	response to biotic stimulus	GO_BiologicalProcess-EBI-UniProt-GOA_17.02.2020_00h00	0	0	0	0	[2]	Group18	0.82	14	[ATG7, ATM, BCR, BNIP3L, CSF2RB, GSK3B, IFNAR1, IL27RA, JAK3, MAPK3, PTPRC, SRC, STAT1, STAT2]
GO:0010467	gene expression	GO_BiologicalProcess-EBI-UniProt-GOA_17.02.2020_00h00	0	0.04	0	0	[4]	Group47	0.56	14	[ATM, CEBPA, E2F1, EGFR, ESR1, FOXO3, MAPK3, PARP1, PPP2R5C, SP1, SPI1, SRC, SUMO1, TELO2]
GO:0010467	gene expression	GO_BiologicalProcess-EBI-UniProt-GOA_17.02.2020_00h00	0	0.04	0.11	0.11	[4]	Group49	0.56	14	[ATM, CEBPA, E2F1, EGFR, ESR1, FOXO3, MAPK3, PARP1, PPP2R5C, SP1, SPI1, SRC, SUMO1, TELO2]
GO:0016032	viral process	GO_BiologicalProcess-EBI-UniProt-GOA_17.02.2020_00h00	0	0	0.11	0.11	[4]	Group49	1.38	14	[ATG7, BNIP3L, CEBPA, E2F1, EGFR, MAPK3, PCNA, PDGFRA, PTPRC, SP1, SRC, STAT1, STAT2, SUMO1]
GO:0019221	cytokine-mediated signaling pathway	GO_BiologicalProcess-EBI-UniProt-GOA_17.02.2020_00h00	0	0	0	0	[4, 5, 6]	Group09	1.67	14	[CEBPA, CSF2RB, FOXO3, IFNAR1, IL27RA, JAK3, KIT, MAPK3, RPS6KA4, RPS6KA5, SPI1, STAT1, STAT2, SUMO1]
GO:0044271	cellular nitrogen compound biosynthetic process	GO_BiologicalProcess-EBI-UniProt-GOA_17.02.2020_00h00	0	0.01	0	0	[4]	Group46	0.67	14	[ATM, CEBPA, E2F1, EGFR, ESR1, FOXO3, MAPK3, PARP1, PCNA, SP1, SPI1, SRC, SUMO1, TELO2]
GO:0044271	cellular nitrogen compound biosynthetic process	GO_BiologicalProcess-EBI-UniProt-GOA_17.02.2020_00h00	0	0.01	0	0	[4]	Group47	0.67	14	[ATM, CEBPA, E2F1, EGFR, ESR1, FOXO3, MAPK3, PARP1, PCNA, SP1, SPI1, SRC, SUMO1, TELO2]
GO:0044271	cellular nitrogen compound biosynthetic process	GO_BiologicalProcess-EBI-UniProt-GOA_17.02.2020_00h00	0	0.01	0	0	[4]	Group48	0.67	14	[ATM, CEBPA, E2F1, EGFR, ESR1, FOXO3, MAPK3, PARP1, PCNA, SP1, SPI1, SRC, SUMO1, TELO2]
GO:0044271	cellular nitrogen compound biosynthetic process	GO_BiologicalProcess-EBI-UniProt-GOA_17.02.2020_00h00	0	0.01	0.11	0.11	[4]	Group49	0.67	14	[ATM, CEBPA, E2F1, EGFR, ESR1, FOXO3, MAPK3, PARP1, PCNA, SP1, SPI1, SRC, SUMO1, TELO2]
GO:0044403	symbiotic process	GO_BiologicalProcess-EBI-UniProt-GOA_17.02.2020_00h00	0	0	0.11	0.11	[3]	Group49	1.24	14	[ATG7, BNIP3L, CEBPA, E2F1, EGFR, MAPK3, PCNA, PDGFRA, PTPRC, SP1, SRC, STAT1, STAT2, SUMO1]
GO:0044419	interspecies interaction between organisms	GO_BiologicalProcess-EBI-UniProt-GOA_17.02.2020_00h00	0	0	0.11	0.11	[2]	Group49	1.17	14	[ATG7, BNIP3L, CEBPA, E2F1, EGFR, MAPK3, PCNA, PDGFRA, PTPRC, SP1, SRC, STAT1, STAT2, SUMO1]
GO:0048534	hematopoietic or lymphoid organ development	GO_BiologicalProcess-EBI-UniProt-GOA_17.02.2020_00h00	0	0	0	0	[3, 4, 5, 6]	Group14	1.71	14	[ANO9, ATM, BCR, CEBPA, JAK3, KIT, MAPK3, PARP1, PDGFRA, PDGFRB, PTPRC, SPI1, SRC, YWHAQ]
GO:0048534	hematopoietic or lymphoid organ development	GO_BiologicalProcess-EBI-UniProt-GOA_17.02.2020_00h00	0	0	0	0	[3, 4, 5, 6]	Group32	1.71	14	[ANO9, ATM, BCR, CEBPA, JAK3, KIT, MAPK3, PARP1, PDGFRA, PDGFRB, PTPRC, SPI1, SRC, YWHAQ]
GO:0048534	hematopoietic or lymphoid organ development	GO_BiologicalProcess-EBI-UniProt-GOA_17.02.2020_00h00	0	0	0	0	[3, 4, 5, 6]	Group34	1.71	14	[ANO9, ATM, BCR, CEBPA, JAK3, KIT, MAPK3, PARP1, PDGFRA, PDGFRB, PTPRC, SPI1, SRC, YWHAQ]
GO:0048534	hematopoietic or lymphoid organ development	GO_BiologicalProcess-EBI-UniProt-GOA_17.02.2020_00h00	0	0	0	0	[3, 4, 5, 6]	Group46	1.71	14	[ANO9, ATM, BCR, CEBPA, JAK3, KIT, MAPK3, PARP1, PDGFRA, PDGFRB, PTPRC, SPI1, SRC, YWHAQ]
GO:0048534	hematopoietic or lymphoid organ development	GO_BiologicalProcess-EBI-UniProt-GOA_17.02.2020_00h00	0	0	0.11	0.11	[3, 4, 5, 6]	Group49	1.71	14	[ANO9, ATM, BCR, CEBPA, JAK3, KIT, MAPK3, PARP1, PDGFRA, PDGFRB, PTPRC, SPI1, SRC, YWHAQ]
GO:0051130	positive regulation of cellular component organization	GO_BiologicalProcess-EBI-UniProt-GOA_17.02.2020_00h00	0	0	0	0	[5]	Group11	0.88	14	[ATF1, ATM, E2F1, ESR1, GSK3B, KIT, MAPK3, PARP1, PDGFRB, RPS6KA4, RPS6KA5, SRC, SUMO1, YWHAQ]
GO:0051130	positive regulation of cellular component organization	GO_BiologicalProcess-EBI-UniProt-GOA_17.02.2020_00h00	0	0	0	0	[5]	Group12	0.88	14	[ATF1, ATM, E2F1, ESR1, GSK3B, KIT, MAPK3, PARP1, PDGFRB, RPS6KA4, RPS6KA5, SRC, SUMO1, YWHAQ]
GO:0051130	positive regulation of cellular component organization	GO_BiologicalProcess-EBI-UniProt-GOA_17.02.2020_00h00	0	0	0	0	[5]	Group15	0.88	14	[ATF1, ATM, E2F1, ESR1, GSK3B, KIT, MAPK3, PARP1, PDGFRB, RPS6KA4, RPS6KA5, SRC, SUMO1, YWHAQ]
GO:0051130	positive regulation of cellular component organization	GO_BiologicalProcess-EBI-UniProt-GOA_17.02.2020_00h00	0	0	0	0	[5]	Group42	0.88	14	[ATF1, ATM, E2F1, ESR1, GSK3B, KIT, MAPK3, PARP1, PDGFRB, RPS6KA4, RPS6KA5, SRC, SUMO1, YWHAQ]
GO:0051130	positive regulation of cellular component organization	GO_BiologicalProcess-EBI-UniProt-GOA_17.02.2020_00h00	0	0	0.11	0.11	[5]	Group49	0.88	14	[ATF1, ATM, E2F1, ESR1, GSK3B, KIT, MAPK3, PARP1, PDGFRB, RPS6KA4, RPS6KA5, SRC, SUMO1, YWHAQ]
GO:0051241	negative regulation of multicellular organismal process	GO_BiologicalProcess-EBI-UniProt-GOA_17.02.2020_00h00	0	0	0	0	[4]	Group01	0.89	14	[BCR, EGFR, FOXO3, GSK3B, IFNAR1, IL27RA, JAK3, PDGFRA, PTK2, PTPRC, RPS6KA4, RPS6KA5, SP1, STAT1]
GO:0051241	negative regulation of multicellular organismal process	GO_BiologicalProcess-EBI-UniProt-GOA_17.02.2020_00h00	0	0	0	0	[4]	Group08	0.89	14	[BCR, EGFR, FOXO3, GSK3B, IFNAR1, IL27RA, JAK3, PDGFRA, PTK2, PTPRC, RPS6KA4, RPS6KA5, SP1, STAT1]
GO:0051241	negative regulation of multicellular organismal process	GO_BiologicalProcess-EBI-UniProt-GOA_17.02.2020_00h00	0	0	0	0	[4]	Group19	0.89	14	[BCR, EGFR, FOXO3, GSK3B, IFNAR1, IL27RA, JAK3, PDGFRA, PTK2, PTPRC, RPS6KA4, RPS6KA5, SP1, STAT1]
GO:0051270	regulation of cellular component movement	GO_BiologicalProcess-EBI-UniProt-GOA_17.02.2020_00h00	0	0	0	0	[4]	Group18	1.07	14	[ATM, BCR, EGFR, FOXO3, IL27RA, KIT, MAPK3, PDGFRA, PDGFRB, PTK2, PTPRC, SP1, SRC, SUMO1]
GO:0051270	regulation of cellular component movement	GO_BiologicalProcess-EBI-UniProt-GOA_17.02.2020_00h00	0	0	0	0	[4]	Group21	1.07	14	[ATM, BCR, EGFR, FOXO3, IL27RA, KIT, MAPK3, PDGFRA, PDGFRB, PTK2, PTPRC, SP1, SRC, SUMO1]
GO:0051270	regulation of cellular component movement	GO_BiologicalProcess-EBI-UniProt-GOA_17.02.2020_00h00	0	0	0	0	[4]	Group34	1.07	14	[ATM, BCR, EGFR, FOXO3, IL27RA, KIT, MAPK3, PDGFRA, PDGFRB, PTK2, PTPRC, SP1, SRC, SUMO1]
GO:0051270	regulation of cellular component movement	GO_BiologicalProcess-EBI-UniProt-GOA_17.02.2020_00h00	0	0	0	0	[4]	Group45	1.07	14	[ATM, BCR, EGFR, FOXO3, IL27RA, KIT, MAPK3, PDGFRA, PDGFRB, PTK2, PTPRC, SP1, SRC, SUMO1]
GO:0051270	regulation of cellular component movement	GO_BiologicalProcess-EBI-UniProt-GOA_17.02.2020_00h00	0	0	0.11	0.11	[4]	Group49	1.07	14	[ATM, BCR, EGFR, FOXO3, IL27RA, KIT, MAPK3, PDGFRA, PDGFRB, PTK2, PTPRC, SP1, SRC, SUMO1]
GO:0051345	positive regulation of hydrolase activity	GO_BiologicalProcess-EBI-UniProt-GOA_17.02.2020_00h00	0	0	0	0	[5]	Group29	1.43	14	[BCR, EGFR, ESR1, FGFR3, GSK3B, HBP1, KIT, MAPK3, PCNA, PDGFRA, PDGFRB, PRKCZ, PTPRC, SUMO1]
GO:0051345	positive regulation of hydrolase activity	GO_BiologicalProcess-EBI-UniProt-GOA_17.02.2020_00h00	0	0	0.11	0.11	[5]	Group49	1.43	14	[BCR, EGFR, ESR1, FGFR3, GSK3B, HBP1, KIT, MAPK3, PCNA, PDGFRA, PDGFRB, PRKCZ, PTPRC, SUMO1]
GO:0060548	negative regulation of cell death	GO_BiologicalProcess-EBI-UniProt-GOA_17.02.2020_00h00	0	0	0	0	[5]	Group13	1.07	14	[ANO9, ATG7, BNIP3L, EGFR, GSK3B, IFNAR1, JAK3, KIT, PDGFRB, PRKCZ, PTK2, SRC, SUMO1, YWHAQ]
GO:0060548	negative regulation of cell death	GO_BiologicalProcess-EBI-UniProt-GOA_17.02.2020_00h00	0	0	0	0	[5]	Group31	1.07	14	[ANO9, ATG7, BNIP3L, EGFR, GSK3B, IFNAR1, JAK3, KIT, PDGFRB, PRKCZ, PTK2, SRC, SUMO1, YWHAQ]
GO:0060548	negative regulation of cell death	GO_BiologicalProcess-EBI-UniProt-GOA_17.02.2020_00h00	0	0	0	0	[5]	Group39	1.07	14	[ANO9, ATG7, BNIP3L, EGFR, GSK3B, IFNAR1, JAK3, KIT, PDGFRB, PRKCZ, PTK2, SRC, SUMO1, YWHAQ]
GO:0060548	negative regulation of cell death	GO_BiologicalProcess-EBI-UniProt-GOA_17.02.2020_00h00	0	0	0.11	0.11	[5]	Group49	1.07	14	[ANO9, ATG7, BNIP3L, EGFR, GSK3B, IFNAR1, JAK3, KIT, PDGFRB, PRKCZ, PTK2, SRC, SUMO1, YWHAQ]
GO:0002684	positive regulation of immune system process	GO_BiologicalProcess-EBI-UniProt-GOA_17.02.2020_00h00	0	0	0	0	[4]	Group02	0.9	13	[CEBPA, FOXO3, IL27RA, JAK3, MAPK3, PRKCZ, PTK2, PTPRC, RPS6KA5, SRC, STAT1, SUMO1, YWHAQ]
GO:0002684	positive regulation of immune system process	GO_BiologicalProcess-EBI-UniProt-GOA_17.02.2020_00h00	0	0	0	0	[4]	Group09	0.9	13	[CEBPA, FOXO3, IL27RA, JAK3, MAPK3, PRKCZ, PTK2, PTPRC, RPS6KA5, SRC, STAT1, SUMO1, YWHAQ]
GO:0002684	positive regulation of immune system process	GO_BiologicalProcess-EBI-UniProt-GOA_17.02.2020_00h00	0	0	0	0	[4]	Group24	0.9	13	[CEBPA, FOXO3, IL27RA, JAK3, MAPK3, PRKCZ, PTK2, PTPRC, RPS6KA5, SRC, STAT1, SUMO1, YWHAQ]
GO:0003006	developmental process involved in reproduction	GO_BiologicalProcess-EBI-UniProt-GOA_17.02.2020_00h00	0	0	0	0	[2, 3]	Group41	1.07	13	[ATM, CEBPA, E2F1, EGFR, ESR1, FOXO3, KIT, MAPK3, PDGFRA, PDGFRB, PTK2, SRC, SUMO1]
GO:0003006	developmental process involved in reproduction	GO_BiologicalProcess-EBI-UniProt-GOA_17.02.2020_00h00	0	0	0	0	[2, 3]	Group47	1.07	13	[ATM, CEBPA, E2F1, EGFR, ESR1, FOXO3, KIT, MAPK3, PDGFRA, PDGFRB, PTK2, SRC, SUMO1]
GO:0003006	developmental process involved in reproduction	GO_BiologicalProcess-EBI-UniProt-GOA_17.02.2020_00h00	0	0	0.11	0.11	[2, 3]	Group49	1.07	13	[ATM, CEBPA, E2F1, EGFR, ESR1, FOXO3, KIT, MAPK3, PDGFRA, PDGFRB, PTK2, SRC, SUMO1]
GO:0007169	transmembrane receptor protein tyrosine kinase signaling pathway	GO_BiologicalProcess-EBI-UniProt-GOA_17.02.2020_00h00	0	0	0	0	[5, 6, 7]	Group38	1.95	13	[BCR, EGFR, FGFR3, FOXO3, GSK3B, JAK3, KIT, MAPK3, PDGFRA, PDGFRB, PTK2, RPS6KA5, SRC]
GO:0007169	transmembrane receptor protein tyrosine kinase signaling pathway	GO_BiologicalProcess-EBI-UniProt-GOA_17.02.2020_00h00	0	0	0	0	[5, 6, 7]	Group44	1.95	13	[BCR, EGFR, FGFR3, FOXO3, GSK3B, JAK3, KIT, MAPK3, PDGFRA, PDGFRB, PTK2, RPS6KA5, SRC]
GO:0007169	transmembrane receptor protein tyrosine kinase signaling pathway	GO_BiologicalProcess-EBI-UniProt-GOA_17.02.2020_00h00	0	0	0.11	0.11	[5, 6, 7]	Group49	1.95	13	[BCR, EGFR, FGFR3, FOXO3, GSK3B, JAK3, KIT, MAPK3, PDGFRA, PDGFRB, PTK2, RPS6KA5, SRC]
GO:0018130	heterocycle biosynthetic process	GO_BiologicalProcess-EBI-UniProt-GOA_17.02.2020_00h00	0	0	0	0	[4]	Group47	0.86	13	[ATM, CEBPA, E2F1, ESR1, FOXO3, MAPK3, PARP1, PCNA, SP1, SPI1, SRC, SUMO1, TELO2]
GO:0018130	heterocycle biosynthetic process	GO_BiologicalProcess-EBI-UniProt-GOA_17.02.2020_00h00	0	0	0	0	[4]	Group48	0.86	13	[ATM, CEBPA, E2F1, ESR1, FOXO3, MAPK3, PARP1, PCNA, SP1, SPI1, SRC, SUMO1, TELO2]
GO:0018130	heterocycle biosynthetic process	GO_BiologicalProcess-EBI-UniProt-GOA_17.02.2020_00h00	0	0	0.11	0.11	[4]	Group49	0.86	13	[ATM, CEBPA, E2F1, ESR1, FOXO3, MAPK3, PARP1, PCNA, SP1, SPI1, SRC, SUMO1, TELO2]
GO:0019438	aromatic compound biosynthetic process	GO_BiologicalProcess-EBI-UniProt-GOA_17.02.2020_00h00	0	0	0	0	[4]	Group47	0.85	13	[ATM, CEBPA, E2F1, ESR1, FOXO3, MAPK3, PARP1, PCNA, SP1, SPI1, SRC, SUMO1, TELO2]
GO:0019438	aromatic compound biosynthetic process	GO_BiologicalProcess-EBI-UniProt-GOA_17.02.2020_00h00	0	0	0	0	[4]	Group48	0.85	13	[ATM, CEBPA, E2F1, ESR1, FOXO3, MAPK3, PARP1, PCNA, SP1, SPI1, SRC, SUMO1, TELO2]
GO:0019438	aromatic compound biosynthetic process	GO_BiologicalProcess-EBI-UniProt-GOA_17.02.2020_00h00	0	0	0.11	0.11	[4]	Group49	0.85	13	[ATM, CEBPA, E2F1, ESR1, FOXO3, MAPK3, PARP1, PCNA, SP1, SPI1, SRC, SUMO1, TELO2]
GO:0022008	neurogenesis	GO_BiologicalProcess-EBI-UniProt-GOA_17.02.2020_00h00	0	0.02	0	0	[4, 5, 6]	Group12	0.63	13	[ATF1, ATM, E2F1, EGFR, FOXO3, GSK3B, KIT, MAPK3, PRKCZ, PTK2, RPS6KA5, SRC, YWHAQ]
GO:0022008	neurogenesis	GO_BiologicalProcess-EBI-UniProt-GOA_17.02.2020_00h00	0	0.02	0	0	[4, 5, 6]	Group42	0.63	13	[ATF1, ATM, E2F1, EGFR, FOXO3, GSK3B, KIT, MAPK3, PRKCZ, PTK2, RPS6KA5, SRC, YWHAQ]
GO:0022008	neurogenesis	GO_BiologicalProcess-EBI-UniProt-GOA_17.02.2020_00h00	0	0.02	0	0	[4, 5, 6]	Group44	0.63	13	[ATF1, ATM, E2F1, EGFR, FOXO3, GSK3B, KIT, MAPK3, PRKCZ, PTK2, RPS6KA5, SRC, YWHAQ]
GO:0022008	neurogenesis	GO_BiologicalProcess-EBI-UniProt-GOA_17.02.2020_00h00	0	0.02	0.11	0.11	[4, 5, 6]	Group49	0.63	13	[ATF1, ATM, E2F1, EGFR, FOXO3, GSK3B, KIT, MAPK3, PRKCZ, PTK2, RPS6KA5, SRC, YWHAQ]
GO:0030097	hemopoiesis	GO_BiologicalProcess-EBI-UniProt-GOA_17.02.2020_00h00	0	0	0	0	[4, 5, 6, 7]	Group14	1.73	13	[ANO9, ATM, BCR, CEBPA, JAK3, KIT, PARP1, PDGFRA, PDGFRB, PTPRC, SPI1, SRC, YWHAQ]
GO:0030097	hemopoiesis	GO_BiologicalProcess-EBI-UniProt-GOA_17.02.2020_00h00	0	0	0	0	[4, 5, 6, 7]	Group32	1.73	13	[ANO9, ATM, BCR, CEBPA, JAK3, KIT, PARP1, PDGFRA, PDGFRB, PTPRC, SPI1, SRC, YWHAQ]
GO:0030097	hemopoiesis	GO_BiologicalProcess-EBI-UniProt-GOA_17.02.2020_00h00	0	0	0	0	[4, 5, 6, 7]	Group34	1.73	13	[ANO9, ATM, BCR, CEBPA, JAK3, KIT, PARP1, PDGFRA, PDGFRB, PTPRC, SPI1, SRC, YWHAQ]
GO:0030097	hemopoiesis	GO_BiologicalProcess-EBI-UniProt-GOA_17.02.2020_00h00	0	0	0.11	0.11	[4, 5, 6, 7]	Group49	1.73	13	[ANO9, ATM, BCR, CEBPA, JAK3, KIT, PARP1, PDGFRA, PDGFRB, PTPRC, SPI1, SRC, YWHAQ]
GO:0030334	regulation of cell migration	GO_BiologicalProcess-EBI-UniProt-GOA_17.02.2020_00h00	0	0	0	0	[5, 6]	Group32	1.14	13	[ATM, BCR, EGFR, FOXO3, IL27RA, KIT, MAPK3, PDGFRA, PDGFRB, PTK2, PTPRC, SP1, SRC]
GO:0030334	regulation of cell migration	GO_BiologicalProcess-EBI-UniProt-GOA_17.02.2020_00h00	0	0	0	0	[5, 6]	Group45	1.14	13	[ATM, BCR, EGFR, FOXO3, IL27RA, KIT, MAPK3, PDGFRA, PDGFRB, PTK2, PTPRC, SP1, SRC]
GO:0030334	regulation of cell migration	GO_BiologicalProcess-EBI-UniProt-GOA_17.02.2020_00h00	0	0	0.11	0.11	[5, 6]	Group49	1.14	13	[ATM, BCR, EGFR, FOXO3, IL27RA, KIT, MAPK3, PDGFRA, PDGFRB, PTK2, PTPRC, SP1, SRC]
GO:0032101	regulation of response to external stimulus	GO_BiologicalProcess-EBI-UniProt-GOA_17.02.2020_00h00	0	0	0	0	[4]	Group28	0.91	13	[ATM, BCR, CEBPA, EGFR, ESR1, MAPK3, PDGFRA, PDGFRB, PTPRC, RPS6KA5, SRC, STAT1, SUMO1]
GO:0032101	regulation of response to external stimulus	GO_BiologicalProcess-EBI-UniProt-GOA_17.02.2020_00h00	0	0	0	0	[4]	Group34	0.91	13	[ATM, BCR, CEBPA, EGFR, ESR1, MAPK3, PDGFRA, PDGFRB, PTPRC, RPS6KA5, SRC, STAT1, SUMO1]
GO:0032101	regulation of response to external stimulus	GO_BiologicalProcess-EBI-UniProt-GOA_17.02.2020_00h00	0	0	0	0	[4]	Group40	0.91	13	[ATM, BCR, CEBPA, EGFR, ESR1, MAPK3, PDGFRA, PDGFRB, PTPRC, RPS6KA5, SRC, STAT1, SUMO1]
GO:0032101	regulation of response to external stimulus	GO_BiologicalProcess-EBI-UniProt-GOA_17.02.2020_00h00	0	0	0.11	0.11	[4]	Group49	0.91	13	[ATM, BCR, CEBPA, EGFR, ESR1, MAPK3, PDGFRA, PDGFRB, PTPRC, RPS6KA5, SRC, STAT1, SUMO1]
GO:0034654	nucleobase-containing compound biosynthetic process	GO_BiologicalProcess-EBI-UniProt-GOA_17.02.2020_00h00	0	0	0	0	[4, 5]	Group47	0.92	13	[ATM, CEBPA, E2F1, ESR1, FOXO3, MAPK3, PARP1, PCNA, SP1, SPI1, SRC, SUMO1, TELO2]
GO:0034654	nucleobase-containing compound biosynthetic process	GO_BiologicalProcess-EBI-UniProt-GOA_17.02.2020_00h00	0	0	0	0	[4, 5]	Group48	0.92	13	[ATM, CEBPA, E2F1, ESR1, FOXO3, MAPK3, PARP1, PCNA, SP1, SPI1, SRC, SUMO1, TELO2]
GO:0034654	nucleobase-containing compound biosynthetic process	GO_BiologicalProcess-EBI-UniProt-GOA_17.02.2020_00h00	0	0	0.11	0.11	[4, 5]	Group49	0.92	13	[ATM, CEBPA, E2F1, ESR1, FOXO3, MAPK3, PARP1, PCNA, SP1, SPI1, SRC, SUMO1, TELO2]
GO:0040012	regulation of locomotion	GO_BiologicalProcess-EBI-UniProt-GOA_17.02.2020_00h00	0	0	0	0	[3]	Group32	1	13	[ATM, BCR, EGFR, FOXO3, IL27RA, KIT, MAPK3, PDGFRA, PDGFRB, PTK2, PTPRC, SP1, SRC]
GO:0040012	regulation of locomotion	GO_BiologicalProcess-EBI-UniProt-GOA_17.02.2020_00h00	0	0	0	0	[3]	Group45	1	13	[ATM, BCR, EGFR, FOXO3, IL27RA, KIT, MAPK3, PDGFRA, PDGFRB, PTK2, PTPRC, SP1, SRC]
GO:0040012	regulation of locomotion	GO_BiologicalProcess-EBI-UniProt-GOA_17.02.2020_00h00	0	0	0.11	0.11	[3]	Group49	1	13	[ATM, BCR, EGFR, FOXO3, IL27RA, KIT, MAPK3, PDGFRA, PDGFRB, PTK2, PTPRC, SP1, SRC]
GO:0042493	response to drug	GO_BiologicalProcess-EBI-UniProt-GOA_17.02.2020_00h00	0	0	0	0	[3]	Group33	0.96	13	[ATG7, EGFR, FOXO3, GSK3B, HBP1, IFNAR1, MAPK3, PCNA, PDGFRB, SPI1, SRC, STAT1, SUMO1]
GO:0042493	response to drug	GO_BiologicalProcess-EBI-UniProt-GOA_17.02.2020_00h00	0	0	0.11	0.11	[3]	Group49	0.96	13	[ATG7, EGFR, FOXO3, GSK3B, HBP1, IFNAR1, MAPK3, PCNA, PDGFRB, SPI1, SRC, STAT1, SUMO1]
GO:0043207	response to external biotic stimulus	GO_BiologicalProcess-EBI-UniProt-GOA_17.02.2020_00h00	0	0	0	0	[3]	Group18	0.78	13	[ATG7, ATM, BCR, BNIP3L, CSF2RB, IFNAR1, IL27RA, JAK3, MAPK3, PTPRC, SRC, STAT1, STAT2]
GO:0043549	regulation of kinase activity	GO_BiologicalProcess-EBI-UniProt-GOA_17.02.2020_00h00	0	0	0	0	[5, 8]	Group29	1.08	13	[CEBPA, EGFR, FGFR3, KIT, MAPK3, PDGFRA, PDGFRB, PRKCZ, PTK2, PTPRC, SRC, SUMO1, TELO2]
GO:0043549	regulation of kinase activity	GO_BiologicalProcess-EBI-UniProt-GOA_17.02.2020_00h00	0	0	0	0	[5, 8]	Group38	1.08	13	[CEBPA, EGFR, FGFR3, KIT, MAPK3, PDGFRA, PDGFRB, PRKCZ, PTK2, PTPRC, SRC, SUMO1, TELO2]
GO:0043549	regulation of kinase activity	GO_BiologicalProcess-EBI-UniProt-GOA_17.02.2020_00h00	0	0	0	0	[5, 8]	Group43	1.08	13	[CEBPA, EGFR, FGFR3, KIT, MAPK3, PDGFRA, PDGFRB, PRKCZ, PTK2, PTPRC, SRC, SUMO1, TELO2]
GO:0043549	regulation of kinase activity	GO_BiologicalProcess-EBI-UniProt-GOA_17.02.2020_00h00	0	0	0	0	[5, 8]	Group44	1.08	13	[CEBPA, EGFR, FGFR3, KIT, MAPK3, PDGFRA, PDGFRB, PRKCZ, PTK2, PTPRC, SRC, SUMO1, TELO2]
GO:0043549	regulation of kinase activity	GO_BiologicalProcess-EBI-UniProt-GOA_17.02.2020_00h00	0	0	0.11	0.11	[5, 8]	Group49	1.08	13	[CEBPA, EGFR, FGFR3, KIT, MAPK3, PDGFRA, PDGFRB, PRKCZ, PTK2, PTPRC, SRC, SUMO1, TELO2]
GO:0050776	regulation of immune response	GO_BiologicalProcess-EBI-UniProt-GOA_17.02.2020_00h00	0	0	0	0	[4]	Group02	0.9	13	[BCR, ESR1, IL27RA, JAK3, KIT, MAPK3, PRKCZ, PTK2, PTPRC, RPS6KA5, SRC, STAT1, SUMO1]
GO:0050776	regulation of immune response	GO_BiologicalProcess-EBI-UniProt-GOA_17.02.2020_00h00	0	0	0	0	[4]	Group24	0.9	13	[BCR, ESR1, IL27RA, JAK3, KIT, MAPK3, PRKCZ, PTK2, PTPRC, RPS6KA5, SRC, STAT1, SUMO1]
GO:0050776	regulation of immune response	GO_BiologicalProcess-EBI-UniProt-GOA_17.02.2020_00h00	0	0	0.11	0.11	[4]	Group49	0.9	13	[BCR, ESR1, IL27RA, JAK3, KIT, MAPK3, PRKCZ, PTK2, PTPRC, RPS6KA5, SRC, STAT1, SUMO1]
GO:0051094	positive regulation of developmental process	GO_BiologicalProcess-EBI-UniProt-GOA_17.02.2020_00h00	0	0.01	0	0	[4]	Group17	0.74	13	[ATF1, CEBPA, E2F1, FOXO3, KIT, PARP1, PDGFRB, PRKCZ, PTPRC, SP1, SRC, STAT1, YWHAQ]
GO:0051094	positive regulation of developmental process	GO_BiologicalProcess-EBI-UniProt-GOA_17.02.2020_00h00	0	0.01	0	0	[4]	Group35	0.74	13	[ATF1, CEBPA, E2F1, FOXO3, KIT, PARP1, PDGFRB, PRKCZ, PTPRC, SP1, SRC, STAT1, YWHAQ]
GO:0051094	positive regulation of developmental process	GO_BiologicalProcess-EBI-UniProt-GOA_17.02.2020_00h00	0	0.01	0.11	0.11	[4]	Group49	0.74	13	[ATF1, CEBPA, E2F1, FOXO3, KIT, PARP1, PDGFRB, PRKCZ, PTPRC, SP1, SRC, STAT1, YWHAQ]
GO:0051347	positive regulation of transferase activity	GO_BiologicalProcess-EBI-UniProt-GOA_17.02.2020_00h00	0	0	0	0	[5]	Group29	1.4	13	[EGFR, FGFR3, KIT, MAPK3, PCNA, PDGFRA, PDGFRB, PRKCZ, PTK2, PTPRC, SRC, SUMO1, TELO2]
GO:0051347	positive regulation of transferase activity	GO_BiologicalProcess-EBI-UniProt-GOA_17.02.2020_00h00	0	0	0	0	[5]	Group38	1.4	13	[EGFR, FGFR3, KIT, MAPK3, PCNA, PDGFRA, PDGFRB, PRKCZ, PTK2, PTPRC, SRC, SUMO1, TELO2]
GO:0051347	positive regulation of transferase activity	GO_BiologicalProcess-EBI-UniProt-GOA_17.02.2020_00h00	0	0	0	0	[5]	Group44	1.4	13	[EGFR, FGFR3, KIT, MAPK3, PCNA, PDGFRA, PDGFRB, PRKCZ, PTK2, PTPRC, SRC, SUMO1, TELO2]
GO:0051347	positive regulation of transferase activity	GO_BiologicalProcess-EBI-UniProt-GOA_17.02.2020_00h00	0	0	0.11	0.11	[5]	Group49	1.4	13	[EGFR, FGFR3, KIT, MAPK3, PCNA, PDGFRA, PDGFRB, PRKCZ, PTK2, PTPRC, SRC, SUMO1, TELO2]
GO:0051707	response to other organism	GO_BiologicalProcess-EBI-UniProt-GOA_17.02.2020_00h00	0	0	0	0	[2, 4]	Group18	0.78	13	[ATG7, ATM, BCR, BNIP3L, CSF2RB, IFNAR1, IL27RA, JAK3, MAPK3, PTPRC, SRC, STAT1, STAT2]
GO:0051726	regulation of cell cycle	GO_BiologicalProcess-EBI-UniProt-GOA_17.02.2020_00h00	0	0	0.11	0.11	[4]	Group49	0.79	13	[ANO9, ATM, BCR, CEBPA, CTCF, E2F1, EGFR, HBP1, PCNA, PDGFRB, PTPRC, SRC, SUMO1]
GO:0071417	cellular response to organonitrogen compound	GO_BiologicalProcess-EBI-UniProt-GOA_17.02.2020_00h00	0	0	0	0	[4, 5]	Group33	1.67	13	[ATG7, EGFR, FOXO3, GSK3B, JAK3, MAPK3, PARP1, PDGFRA, PRKCZ, PTK2, SP1, SRC, STAT1]
GO:0071417	cellular response to organonitrogen compound	GO_BiologicalProcess-EBI-UniProt-GOA_17.02.2020_00h00	0	0	0.11	0.11	[4, 5]	Group49	1.67	13	[ATG7, EGFR, FOXO3, GSK3B, JAK3, MAPK3, PARP1, PDGFRA, PRKCZ, PTK2, SP1, SRC, STAT1]
GO:1901362	organic cyclic compound biosynthetic process	GO_BiologicalProcess-EBI-UniProt-GOA_17.02.2020_00h00	0	0	0	0	[4]	Group47	0.77	13	[ATM, CEBPA, E2F1, ESR1, FOXO3, MAPK3, PARP1, PCNA, SP1, SPI1, SRC, SUMO1, TELO2]
GO:1901362	organic cyclic compound biosynthetic process	GO_BiologicalProcess-EBI-UniProt-GOA_17.02.2020_00h00	0	0	0	0	[4]	Group48	0.77	13	[ATM, CEBPA, E2F1, ESR1, FOXO3, MAPK3, PARP1, PCNA, SP1, SPI1, SRC, SUMO1, TELO2]
GO:1901362	organic cyclic compound biosynthetic process	GO_BiologicalProcess-EBI-UniProt-GOA_17.02.2020_00h00	0	0	0.11	0.11	[4]	Group49	0.77	13	[ATM, CEBPA, E2F1, ESR1, FOXO3, MAPK3, PARP1, PCNA, SP1, SPI1, SRC, SUMO1, TELO2]
GO:1901699	cellular response to nitrogen compound	GO_BiologicalProcess-EBI-UniProt-GOA_17.02.2020_00h00	0	0	0	0	[4]	Group33	1.53	13	[ATG7, EGFR, FOXO3, GSK3B, JAK3, MAPK3, PARP1, PDGFRA, PRKCZ, PTK2, SP1, SRC, STAT1]
GO:1901699	cellular response to nitrogen compound	GO_BiologicalProcess-EBI-UniProt-GOA_17.02.2020_00h00	0	0	0.11	0.11	[4]	Group49	1.53	13	[ATG7, EGFR, FOXO3, GSK3B, JAK3, MAPK3, PARP1, PDGFRA, PRKCZ, PTK2, SP1, SRC, STAT1]
GO:2000145	regulation of cell motility	GO_BiologicalProcess-EBI-UniProt-GOA_17.02.2020_00h00	0	0	0	0	[4, 5]	Group32	1.07	13	[ATM, BCR, EGFR, FOXO3, IL27RA, KIT, MAPK3, PDGFRA, PDGFRB, PTK2, PTPRC, SP1, SRC]
GO:2000145	regulation of cell motility	GO_BiologicalProcess-EBI-UniProt-GOA_17.02.2020_00h00	0	0	0	0	[4, 5]	Group45	1.07	13	[ATM, BCR, EGFR, FOXO3, IL27RA, KIT, MAPK3, PDGFRA, PDGFRB, PTK2, PTPRC, SP1, SRC]
GO:2000145	regulation of cell motility	GO_BiologicalProcess-EBI-UniProt-GOA_17.02.2020_00h00	0	0	0.11	0.11	[4, 5]	Group49	1.07	13	[ATM, BCR, EGFR, FOXO3, IL27RA, KIT, MAPK3, PDGFRA, PDGFRB, PTK2, PTPRC, SP1, SRC]
GO:0006351	transcription, DNA-templated	GO_BiologicalProcess-EBI-UniProt-GOA_17.02.2020_00h00	0	0	0	0	[5, 6, 7, 8, 9]	Group41	1.38	12	[ATM, CEBPA, E2F1, ESR1, FOXO3, MAPK3, PARP1, SP1, SPI1, SRC, SUMO1, TELO2]
GO:0006351	transcription, DNA-templated	GO_BiologicalProcess-EBI-UniProt-GOA_17.02.2020_00h00	0	0	0	0	[5, 6, 7, 8, 9]	Group47	1.38	12	[ATM, CEBPA, E2F1, ESR1, FOXO3, MAPK3, PARP1, SP1, SPI1, SRC, SUMO1, TELO2]
GO:0006351	transcription, DNA-templated	GO_BiologicalProcess-EBI-UniProt-GOA_17.02.2020_00h00	0	0	0.11	0.11	[5, 6, 7, 8, 9]	Group49	1.38	12	[ATM, CEBPA, E2F1, ESR1, FOXO3, MAPK3, PARP1, SP1, SPI1, SRC, SUMO1, TELO2]
GO:0008219	cell death	GO_BiologicalProcess-EBI-UniProt-GOA_17.02.2020_00h00	0	0	0	0	[2]	Group41	0.86	12	[ATM, BNIP3L, E2F1, FGFR3, FOXO3, GSK3B, IFNAR1, KIT, MAPK3, PARP1, SPI1, SUMO1]
GO:0009968	negative regulation of signal transduction	GO_BiologicalProcess-EBI-UniProt-GOA_17.02.2020_00h00	0	0.01	0	0	[5, 6]	Group07	0.74	12	[ATM, EGFR, ESR1, FOXO3, GSK3B, IFNAR1, PPP2R5C, PRKCZ, PTPRC, SP1, SRC, STAT1]
GO:0009968	negative regulation of signal transduction	GO_BiologicalProcess-EBI-UniProt-GOA_17.02.2020_00h00	0	0.01	0	0	[5, 6]	Group19	0.74	12	[ATM, EGFR, ESR1, FOXO3, GSK3B, IFNAR1, PPP2R5C, PRKCZ, PTPRC, SP1, SRC, STAT1]
GO:0009968	negative regulation of signal transduction	GO_BiologicalProcess-EBI-UniProt-GOA_17.02.2020_00h00	0	0.01	0.11	0.11	[5, 6]	Group49	0.74	12	[ATM, EGFR, ESR1, FOXO3, GSK3B, IFNAR1, PPP2R5C, PRKCZ, PTPRC, SP1, SRC, STAT1]
GO:0010035	response to inorganic substance	GO_BiologicalProcess-EBI-UniProt-GOA_17.02.2020_00h00	0	0	0	0	[3]	Group06	1.62	12	[ATF1, ATG7, CEBPA, EGFR, KIT, MAPK3, PARP1, PCNA, PDGFRB, SRC, STAT1, SUMO1]
GO:0010035	response to inorganic substance	GO_BiologicalProcess-EBI-UniProt-GOA_17.02.2020_00h00	0	0	0.11	0.11	[3]	Group49	1.62	12	[ATF1, ATG7, CEBPA, EGFR, KIT, MAPK3, PARP1, PCNA, PDGFRB, SRC, STAT1, SUMO1]
GO:0010648	negative regulation of cell communication	GO_BiologicalProcess-EBI-UniProt-GOA_17.02.2020_00h00	0	0.02	0	0	[5]	Group07	0.7	12	[ATM, EGFR, ESR1, FOXO3, GSK3B, IFNAR1, PPP2R5C, PRKCZ, PTPRC, SP1, SRC, STAT1]
GO:0010648	negative regulation of cell communication	GO_BiologicalProcess-EBI-UniProt-GOA_17.02.2020_00h00	0	0.02	0	0	[5]	Group19	0.7	12	[ATM, EGFR, ESR1, FOXO3, GSK3B, IFNAR1, PPP2R5C, PRKCZ, PTPRC, SP1, SRC, STAT1]
GO:0010648	negative regulation of cell communication	GO_BiologicalProcess-EBI-UniProt-GOA_17.02.2020_00h00	0	0.02	0.11	0.11	[5]	Group49	0.7	12	[ATM, EGFR, ESR1, FOXO3, GSK3B, IFNAR1, PPP2R5C, PRKCZ, PTPRC, SP1, SRC, STAT1]
GO:0010942	positive regulation of cell death	GO_BiologicalProcess-EBI-UniProt-GOA_17.02.2020_00h00	0	0	0	0	[5]	Group15	1.25	12	[ATG7, ATM, BNIP3L, E2F1, FOXO3, GSK3B, PARP1, PDGFRB, PTPRC, SRC, SUMO1, YWHAQ]
GO:0010942	positive regulation of cell death	GO_BiologicalProcess-EBI-UniProt-GOA_17.02.2020_00h00	0	0	0	0	[5]	Group20	1.25	12	[ATG7, ATM, BNIP3L, E2F1, FOXO3, GSK3B, PARP1, PDGFRB, PTPRC, SRC, SUMO1, YWHAQ]
GO:0010942	positive regulation of cell death	GO_BiologicalProcess-EBI-UniProt-GOA_17.02.2020_00h00	0	0	0	0	[5]	Group37	1.25	12	[ATG7, ATM, BNIP3L, E2F1, FOXO3, GSK3B, PARP1, PDGFRB, PTPRC, SRC, SUMO1, YWHAQ]
GO:0010942	positive regulation of cell death	GO_BiologicalProcess-EBI-UniProt-GOA_17.02.2020_00h00	0	0	0	0	[5]	Group39	1.25	12	[ATG7, ATM, BNIP3L, E2F1, FOXO3, GSK3B, PARP1, PDGFRB, PTPRC, SRC, SUMO1, YWHAQ]
GO:0010942	positive regulation of cell death	GO_BiologicalProcess-EBI-UniProt-GOA_17.02.2020_00h00	0	0	0	0	[5]	Group41	1.25	12	[ATG7, ATM, BNIP3L, E2F1, FOXO3, GSK3B, PARP1, PDGFRB, PTPRC, SRC, SUMO1, YWHAQ]
GO:0010942	positive regulation of cell death	GO_BiologicalProcess-EBI-UniProt-GOA_17.02.2020_00h00	0	0	0.11	0.11	[5]	Group49	1.25	12	[ATG7, ATM, BNIP3L, E2F1, FOXO3, GSK3B, PARP1, PDGFRB, PTPRC, SRC, SUMO1, YWHAQ]
GO:0012501	programmed cell death	GO_BiologicalProcess-EBI-UniProt-GOA_17.02.2020_00h00	0	0	0	0	[3]	Group41	0.89	12	[ATM, BNIP3L, E2F1, FGFR3, FOXO3, GSK3B, IFNAR1, KIT, MAPK3, PARP1, SPI1, SUMO1]
GO:0023057	negative regulation of signaling	GO_BiologicalProcess-EBI-UniProt-GOA_17.02.2020_00h00	0	0.02	0	0	[4]	Group07	0.69	12	[ATM, EGFR, ESR1, FOXO3, GSK3B, IFNAR1, PPP2R5C, PRKCZ, PTPRC, SP1, SRC, STAT1]
GO:0023057	negative regulation of signaling	GO_BiologicalProcess-EBI-UniProt-GOA_17.02.2020_00h00	0	0.02	0	0	[4]	Group19	0.69	12	[ATM, EGFR, ESR1, FOXO3, GSK3B, IFNAR1, PPP2R5C, PRKCZ, PTPRC, SP1, SRC, STAT1]
GO:0023057	negative regulation of signaling	GO_BiologicalProcess-EBI-UniProt-GOA_17.02.2020_00h00	0	0.02	0.11	0.11	[4]	Group49	0.69	12	[ATM, EGFR, ESR1, FOXO3, GSK3B, IFNAR1, PPP2R5C, PRKCZ, PTPRC, SP1, SRC, STAT1]
GO:0032774	RNA biosynthetic process	GO_BiologicalProcess-EBI-UniProt-GOA_17.02.2020_00h00	0	0	0	0	[5, 6, 7]	Group41	1.36	12	[ATM, CEBPA, E2F1, ESR1, FOXO3, MAPK3, PARP1, SP1, SPI1, SRC, SUMO1, TELO2]
GO:0032774	RNA biosynthetic process	GO_BiologicalProcess-EBI-UniProt-GOA_17.02.2020_00h00	0	0	0	0	[5, 6, 7]	Group47	1.36	12	[ATM, CEBPA, E2F1, ESR1, FOXO3, MAPK3, PARP1, SP1, SPI1, SRC, SUMO1, TELO2]
GO:0032774	RNA biosynthetic process	GO_BiologicalProcess-EBI-UniProt-GOA_17.02.2020_00h00	0	0	0.11	0.11	[5, 6, 7]	Group49	1.36	12	[ATM, CEBPA, E2F1, ESR1, FOXO3, MAPK3, PARP1, SP1, SPI1, SRC, SUMO1, TELO2]
GO:0032870	cellular response to hormone stimulus	GO_BiologicalProcess-EBI-UniProt-GOA_17.02.2020_00h00	0	0	0	0	[4, 5]	Group07	1.44	12	[EGFR, ESR1, FOXO3, GSK3B, JAK3, KIT, PARP1, PRKCZ, PTK2, SP1, SRC, STAT1]
GO:0032870	cellular response to hormone stimulus	GO_BiologicalProcess-EBI-UniProt-GOA_17.02.2020_00h00	0	0	0	0	[4, 5]	Group08	1.44	12	[EGFR, ESR1, FOXO3, GSK3B, JAK3, KIT, PARP1, PRKCZ, PTK2, SP1, SRC, STAT1]
GO:0032870	cellular response to hormone stimulus	GO_BiologicalProcess-EBI-UniProt-GOA_17.02.2020_00h00	0	0	0	0	[4, 5]	Group35	1.44	12	[EGFR, ESR1, FOXO3, GSK3B, JAK3, KIT, PARP1, PRKCZ, PTK2, SP1, SRC, STAT1]
GO:0032870	cellular response to hormone stimulus	GO_BiologicalProcess-EBI-UniProt-GOA_17.02.2020_00h00	0	0	0	0	[4, 5]	Group39	1.44	12	[EGFR, ESR1, FOXO3, GSK3B, JAK3, KIT, PARP1, PRKCZ, PTK2, SP1, SRC, STAT1]
GO:0032870	cellular response to hormone stimulus	GO_BiologicalProcess-EBI-UniProt-GOA_17.02.2020_00h00	0	0	0	0	[4, 5]	Group42	1.44	12	[EGFR, ESR1, FOXO3, GSK3B, JAK3, KIT, PARP1, PRKCZ, PTK2, SP1, SRC, STAT1]
GO:0032870	cellular response to hormone stimulus	GO_BiologicalProcess-EBI-UniProt-GOA_17.02.2020_00h00	0	0	0.11	0.11	[4, 5]	Group49	1.44	12	[EGFR, ESR1, FOXO3, GSK3B, JAK3, KIT, PARP1, PRKCZ, PTK2, SP1, SRC, STAT1]
GO:0032880	regulation of protein localization	GO_BiologicalProcess-EBI-UniProt-GOA_17.02.2020_00h00	0	0	0	0	[4]	Group15	0.89	12	[ATM, BNIP3L, E2F1, EGFR, GSK3B, IL27RA, MAPK3, PARP1, PRKCZ, SRC, SUMO1, YWHAQ]
GO:0032880	regulation of protein localization	GO_BiologicalProcess-EBI-UniProt-GOA_17.02.2020_00h00	0	0	0	0	[4]	Group31	0.89	12	[ATM, BNIP3L, E2F1, EGFR, GSK3B, IL27RA, MAPK3, PARP1, PRKCZ, SRC, SUMO1, YWHAQ]
GO:0032880	regulation of protein localization	GO_BiologicalProcess-EBI-UniProt-GOA_17.02.2020_00h00	0	0	0	0	[4]	Group37	0.89	12	[ATM, BNIP3L, E2F1, EGFR, GSK3B, IL27RA, MAPK3, PARP1, PRKCZ, SRC, SUMO1, YWHAQ]
GO:0032880	regulation of protein localization	GO_BiologicalProcess-EBI-UniProt-GOA_17.02.2020_00h00	0	0	0	0	[4]	Group41	0.89	12	[ATM, BNIP3L, E2F1, EGFR, GSK3B, IL27RA, MAPK3, PARP1, PRKCZ, SRC, SUMO1, YWHAQ]
GO:0032880	regulation of protein localization	GO_BiologicalProcess-EBI-UniProt-GOA_17.02.2020_00h00	0	0	0	0	[4]	Group42	0.89	12	[ATM, BNIP3L, E2F1, EGFR, GSK3B, IL27RA, MAPK3, PARP1, PRKCZ, SRC, SUMO1, YWHAQ]
GO:0032880	regulation of protein localization	GO_BiologicalProcess-EBI-UniProt-GOA_17.02.2020_00h00	0	0	0	0	[4]	Group45	0.89	12	[ATM, BNIP3L, E2F1, EGFR, GSK3B, IL27RA, MAPK3, PARP1, PRKCZ, SRC, SUMO1, YWHAQ]
GO:0032880	regulation of protein localization	GO_BiologicalProcess-EBI-UniProt-GOA_17.02.2020_00h00	0	0	0.11	0.11	[4]	Group49	0.89	12	[ATM, BNIP3L, E2F1, EGFR, GSK3B, IL27RA, MAPK3, PARP1, PRKCZ, SRC, SUMO1, YWHAQ]
GO:0035295	tube development	GO_BiologicalProcess-EBI-UniProt-GOA_17.02.2020_00h00	0	0	0.11	0.11	[3, 4]	Group49	1.1	12	[CEBPA, EGFR, ESR1, KIT, MAPK3, PDGFRA, PDGFRB, PTK2, SPI1, SRC, STAT1, SUMO1]
GO:0044092	negative regulation of molecular function	GO_BiologicalProcess-EBI-UniProt-GOA_17.02.2020_00h00	0	0.01	0	0	[3]	Group31	0.8	12	[ANO9, CEBPA, E2F1, ESR1, GSK3B, HBP1, IFNAR1, MAPK3, PRKCZ, PTPRC, SRC, SUMO1]
GO:0046777	protein autophosphorylation	GO_BiologicalProcess-EBI-UniProt-GOA_17.02.2020_00h00	0	0	0	0	[7, 8]	Group10	4.48	12	[ATM, BCR, EGFR, FGFR3, GSK3B, KIT, MAPK3, PDGFRA, PDGFRB, PTK2, SRC, TELO2]
GO:0046777	protein autophosphorylation	GO_BiologicalProcess-EBI-UniProt-GOA_17.02.2020_00h00	0	0	0	0	[7, 8]	Group14	4.48	12	[ATM, BCR, EGFR, FGFR3, GSK3B, KIT, MAPK3, PDGFRA, PDGFRB, PTK2, SRC, TELO2]
GO:0048608	reproductive structure development	GO_BiologicalProcess-EBI-UniProt-GOA_17.02.2020_00h00	0	0	0	0	[3, 4, 5, 6]	Group40	2.18	12	[ATM, CEBPA, EGFR, ESR1, FOXO3, KIT, MAPK3, PDGFRA, PDGFRB, PTK2, SRC, SUMO1]
GO:0048608	reproductive structure development	GO_BiologicalProcess-EBI-UniProt-GOA_17.02.2020_00h00	0	0	0	0	[3, 4, 5, 6]	Group41	2.18	12	[ATM, CEBPA, EGFR, ESR1, FOXO3, KIT, MAPK3, PDGFRA, PDGFRB, PTK2, SRC, SUMO1]
GO:0048608	reproductive structure development	GO_BiologicalProcess-EBI-UniProt-GOA_17.02.2020_00h00	0	0	0.11	0.11	[3, 4, 5, 6]	Group49	2.18	12	[ATM, CEBPA, EGFR, ESR1, FOXO3, KIT, MAPK3, PDGFRA, PDGFRB, PTK2, SRC, SUMO1]
GO:0048699	generation of neurons	GO_BiologicalProcess-EBI-UniProt-GOA_17.02.2020_00h00	0	0.05	0	0	[5, 6, 7]	Group35	0.62	12	[ATF1, E2F1, EGFR, FOXO3, GSK3B, KIT, MAPK3, PRKCZ, PTK2, RPS6KA5, SRC, YWHAQ]
GO:0048699	generation of neurons	GO_BiologicalProcess-EBI-UniProt-GOA_17.02.2020_00h00	0	0.05	0	0	[5, 6, 7]	Group44	0.62	12	[ATF1, E2F1, EGFR, FOXO3, GSK3B, KIT, MAPK3, PRKCZ, PTK2, RPS6KA5, SRC, YWHAQ]
GO:0048699	generation of neurons	GO_BiologicalProcess-EBI-UniProt-GOA_17.02.2020_00h00	0	0.05	0.11	0.11	[5, 6, 7]	Group49	0.62	12	[ATF1, E2F1, EGFR, FOXO3, GSK3B, KIT, MAPK3, PRKCZ, PTK2, RPS6KA5, SRC, YWHAQ]
GO:0048878	chemical homeostasis	GO_BiologicalProcess-EBI-UniProt-GOA_17.02.2020_00h00	0	0	0	0	[4]	Group14	0.86	12	[CEBPA, EGFR, ESR1, FOXO3, HBP1, IFNAR1, MAPK3, PARP1, PDGFRA, PTPRC, SRC, STAT1]
GO:0048878	chemical homeostasis	GO_BiologicalProcess-EBI-UniProt-GOA_17.02.2020_00h00	0	0	0	0	[4]	Group28	0.86	12	[CEBPA, EGFR, ESR1, FOXO3, HBP1, IFNAR1, MAPK3, PARP1, PDGFRA, PTPRC, SRC, STAT1]
GO:0048878	chemical homeostasis	GO_BiologicalProcess-EBI-UniProt-GOA_17.02.2020_00h00	0	0	0	0	[4]	Group33	0.86	12	[CEBPA, EGFR, ESR1, FOXO3, HBP1, IFNAR1, MAPK3, PARP1, PDGFRA, PTPRC, SRC, STAT1]
GO:0048878	chemical homeostasis	GO_BiologicalProcess-EBI-UniProt-GOA_17.02.2020_00h00	0	0	0	0	[4]	Group40	0.86	12	[CEBPA, EGFR, ESR1, FOXO3, HBP1, IFNAR1, MAPK3, PARP1, PDGFRA, PTPRC, SRC, STAT1]
GO:0048878	chemical homeostasis	GO_BiologicalProcess-EBI-UniProt-GOA_17.02.2020_00h00	0	0	0.11	0.11	[4]	Group49	0.86	12	[CEBPA, EGFR, ESR1, FOXO3, HBP1, IFNAR1, MAPK3, PARP1, PDGFRA, PTPRC, SRC, STAT1]
GO:0051050	positive regulation of transport	GO_BiologicalProcess-EBI-UniProt-GOA_17.02.2020_00h00	0	0	0	0	[4, 5]	Group31	0.93	12	[BCR, E2F1, EGFR, GSK3B, IFNAR1, MAPK3, PDGFRB, PRKCZ, PTPRC, SRC, SUMO1, YWHAQ]
GO:0051050	positive regulation of transport	GO_BiologicalProcess-EBI-UniProt-GOA_17.02.2020_00h00	0	0	0	0	[4, 5]	Group45	0.93	12	[BCR, E2F1, EGFR, GSK3B, IFNAR1, MAPK3, PDGFRB, PRKCZ, PTPRC, SRC, SUMO1, YWHAQ]
GO:0051050	positive regulation of transport	GO_BiologicalProcess-EBI-UniProt-GOA_17.02.2020_00h00	0	0	0.11	0.11	[4, 5]	Group49	0.93	12	[BCR, E2F1, EGFR, GSK3B, IFNAR1, MAPK3, PDGFRB, PRKCZ, PTPRC, SRC, SUMO1, YWHAQ]
GO:0061458	reproductive system development	GO_BiologicalProcess-EBI-UniProt-GOA_17.02.2020_00h00	0	0	0	0	[4, 5]	Group40	2.15	12	[ATM, CEBPA, EGFR, ESR1, FOXO3, KIT, MAPK3, PDGFRA, PDGFRB, PTK2, SRC, SUMO1]
GO:0061458	reproductive system development	GO_BiologicalProcess-EBI-UniProt-GOA_17.02.2020_00h00	0	0	0	0	[4, 5]	Group41	2.15	12	[ATM, CEBPA, EGFR, ESR1, FOXO3, KIT, MAPK3, PDGFRA, PDGFRB, PTK2, SRC, SUMO1]
GO:0061458	reproductive system development	GO_BiologicalProcess-EBI-UniProt-GOA_17.02.2020_00h00	0	0	0.11	0.11	[4, 5]	Group49	2.15	12	[ATM, CEBPA, EGFR, ESR1, FOXO3, KIT, MAPK3, PDGFRA, PDGFRB, PTK2, SRC, SUMO1]
GO:0070848	response to growth factor	GO_BiologicalProcess-EBI-UniProt-GOA_17.02.2020_00h00	0	0	0	0	[4]	Group44	1.75	12	[ATM, E2F1, EGFR, FGFR3, FOXO3, MAPK3, PARP1, PDGFRA, PDGFRB, PRKCZ, PTK2, SRC]
GO:0070848	response to growth factor	GO_BiologicalProcess-EBI-UniProt-GOA_17.02.2020_00h00	0	0	0.11	0.11	[4]	Group49	1.75	12	[ATM, E2F1, EGFR, FGFR3, FOXO3, MAPK3, PARP1, PDGFRA, PDGFRB, PRKCZ, PTK2, SRC]
GO:0071363	cellular response to growth factor stimulus	GO_BiologicalProcess-EBI-UniProt-GOA_17.02.2020_00h00	0	0	0	0	[5]	Group44	1.86	12	[ATM, E2F1, EGFR, FGFR3, FOXO3, MAPK3, PARP1, PDGFRA, PDGFRB, PRKCZ, PTK2, SRC]
GO:0071363	cellular response to growth factor stimulus	GO_BiologicalProcess-EBI-UniProt-GOA_17.02.2020_00h00	0	0	0.11	0.11	[5]	Group49	1.86	12	[ATM, E2F1, EGFR, FGFR3, FOXO3, MAPK3, PARP1, PDGFRA, PDGFRB, PRKCZ, PTK2, SRC]
GO:0006915	apoptotic process	GO_BiologicalProcess-EBI-UniProt-GOA_17.02.2020_00h00	0	0	0	0	[4]	Group37	0.92	11	[ATM, BNIP3L, E2F1, FGFR3, FOXO3, GSK3B, IFNAR1, MAPK3, PARP1, SPI1, SUMO1]
GO:0006915	apoptotic process	GO_BiologicalProcess-EBI-UniProt-GOA_17.02.2020_00h00	0	0	0	0	[4]	Group41	0.92	11	[ATM, BNIP3L, E2F1, FGFR3, FOXO3, GSK3B, IFNAR1, MAPK3, PARP1, SPI1, SUMO1]
GO:0006915	apoptotic process	GO_BiologicalProcess-EBI-UniProt-GOA_17.02.2020_00h00	0	0	0	0	[4]	Group47	0.92	11	[ATM, BNIP3L, E2F1, FGFR3, FOXO3, GSK3B, IFNAR1, MAPK3, PARP1, SPI1, SUMO1]
GO:0006915	apoptotic process	GO_BiologicalProcess-EBI-UniProt-GOA_17.02.2020_00h00	0	0	0.11	0.11	[4]	Group49	0.92	11	[ATM, BNIP3L, E2F1, FGFR3, FOXO3, GSK3B, IFNAR1, MAPK3, PARP1, SPI1, SUMO1]
GO:0009887	animal organ morphogenesis	GO_BiologicalProcess-EBI-UniProt-GOA_17.02.2020_00h00	0	0	0	0	[3, 4, 5, 6]	Group44	0.94	11	[BCR, EGFR, ESR1, FGFR3, FOXO3, MAPK3, PDGFRA, PDGFRB, PTK2, SRC, TELO2]
GO:0009887	animal organ morphogenesis	GO_BiologicalProcess-EBI-UniProt-GOA_17.02.2020_00h00	0	0	0.11	0.11	[3, 4, 5, 6]	Group49	0.94	11	[BCR, EGFR, ESR1, FGFR3, FOXO3, MAPK3, PDGFRA, PDGFRB, PTK2, SRC, TELO2]
GO:0009894	regulation of catabolic process	GO_BiologicalProcess-EBI-UniProt-GOA_17.02.2020_00h00	0	0.01	0	0	[4]	Group20	0.87	11	[ATG7, ATM, BNIP3L, CEBPA, E2F1, EGFR, FOXO3, GSK3B, MAPK3, PTK2, SUMO1]
GO:0009894	regulation of catabolic process	GO_BiologicalProcess-EBI-UniProt-GOA_17.02.2020_00h00	0	0.01	0	0	[4]	Group33	0.87	11	[ATG7, ATM, BNIP3L, CEBPA, E2F1, EGFR, FOXO3, GSK3B, MAPK3, PTK2, SUMO1]
GO:0009894	regulation of catabolic process	GO_BiologicalProcess-EBI-UniProt-GOA_17.02.2020_00h00	0	0.01	0	0	[4]	Group37	0.87	11	[ATG7, ATM, BNIP3L, CEBPA, E2F1, EGFR, FOXO3, GSK3B, MAPK3, PTK2, SUMO1]
GO:0009894	regulation of catabolic process	GO_BiologicalProcess-EBI-UniProt-GOA_17.02.2020_00h00	0	0.01	0	0	[4]	Group41	0.87	11	[ATG7, ATM, BNIP3L, CEBPA, E2F1, EGFR, FOXO3, GSK3B, MAPK3, PTK2, SUMO1]
GO:0009894	regulation of catabolic process	GO_BiologicalProcess-EBI-UniProt-GOA_17.02.2020_00h00	0	0.01	0.11	0.11	[4]	Group49	0.87	11	[ATG7, ATM, BNIP3L, CEBPA, E2F1, EGFR, FOXO3, GSK3B, MAPK3, PTK2, SUMO1]
GO:0031347	regulation of defense response	GO_BiologicalProcess-EBI-UniProt-GOA_17.02.2020_00h00	0	0	0	0	[5]	Group24	1.1	11	[ATM, BCR, CEBPA, EGFR, ESR1, MAPK3, PTPRC, RPS6KA5, SRC, STAT1, SUMO1]
GO:0031347	regulation of defense response	GO_BiologicalProcess-EBI-UniProt-GOA_17.02.2020_00h00	0	0	0	0	[5]	Group28	1.1	11	[ATM, BCR, CEBPA, EGFR, ESR1, MAPK3, PTPRC, RPS6KA5, SRC, STAT1, SUMO1]
GO:0031347	regulation of defense response	GO_BiologicalProcess-EBI-UniProt-GOA_17.02.2020_00h00	0	0	0	0	[5]	Group33	1.1	11	[ATM, BCR, CEBPA, EGFR, ESR1, MAPK3, PTPRC, RPS6KA5, SRC, STAT1, SUMO1]
GO:0031347	regulation of defense response	GO_BiologicalProcess-EBI-UniProt-GOA_17.02.2020_00h00	0	0	0	0	[5]	Group40	1.1	11	[ATM, BCR, CEBPA, EGFR, ESR1, MAPK3, PTPRC, RPS6KA5, SRC, STAT1, SUMO1]
GO:0031347	regulation of defense response	GO_BiologicalProcess-EBI-UniProt-GOA_17.02.2020_00h00	0	0	0.11	0.11	[5]	Group49	1.1	11	[ATM, BCR, CEBPA, EGFR, ESR1, MAPK3, PTPRC, RPS6KA5, SRC, STAT1, SUMO1]
GO:0032504	multicellular organism reproduction	GO_BiologicalProcess-EBI-UniProt-GOA_17.02.2020_00h00	0	0	0	0	[2]	Group27	1.02	11	[ATM, E2F1, EGFR, ESR1, FOXO3, IFNAR1, KIT, MAPK3, PCNA, PDGFRA, SRC]
GO:0032504	multicellular organism reproduction	GO_BiologicalProcess-EBI-UniProt-GOA_17.02.2020_00h00	0	0	0	0	[2]	Group28	1.02	11	[ATM, E2F1, EGFR, ESR1, FOXO3, IFNAR1, KIT, MAPK3, PCNA, PDGFRA, SRC]
GO:0032504	multicellular organism reproduction	GO_BiologicalProcess-EBI-UniProt-GOA_17.02.2020_00h00	0	0	0	0	[2]	Group47	1.02	11	[ATM, E2F1, EGFR, ESR1, FOXO3, IFNAR1, KIT, MAPK3, PCNA, PDGFRA, SRC]
GO:0032504	multicellular organism reproduction	GO_BiologicalProcess-EBI-UniProt-GOA_17.02.2020_00h00	0	0	0.11	0.11	[2]	Group49	1.02	11	[ATM, E2F1, EGFR, ESR1, FOXO3, IFNAR1, KIT, MAPK3, PCNA, PDGFRA, SRC]
GO:0045597	positive regulation of cell differentiation	GO_BiologicalProcess-EBI-UniProt-GOA_17.02.2020_00h00	0	0.01	0	0	[5]	Group17	0.86	11	[ATF1, CEBPA, E2F1, FOXO3, KIT, PARP1, PRKCZ, PTPRC, SRC, STAT1, YWHAQ]
GO:0045597	positive regulation of cell differentiation	GO_BiologicalProcess-EBI-UniProt-GOA_17.02.2020_00h00	0	0.01	0.11	0.11	[5]	Group49	0.86	11	[ATF1, CEBPA, E2F1, FOXO3, KIT, PARP1, PRKCZ, PTPRC, SRC, STAT1, YWHAQ]
GO:0048609	multicellular organismal reproductive process	GO_BiologicalProcess-EBI-UniProt-GOA_17.02.2020_00h00	0	0	0	0	[2, 3]	Group27	1.04	11	[ATM, E2F1, EGFR, ESR1, FOXO3, IFNAR1, KIT, MAPK3, PCNA, PDGFRA, SRC]
GO:0048609	multicellular organismal reproductive process	GO_BiologicalProcess-EBI-UniProt-GOA_17.02.2020_00h00	0	0	0	0	[2, 3]	Group28	1.04	11	[ATM, E2F1, EGFR, ESR1, FOXO3, IFNAR1, KIT, MAPK3, PCNA, PDGFRA, SRC]
GO:0048609	multicellular organismal reproductive process	GO_BiologicalProcess-EBI-UniProt-GOA_17.02.2020_00h00	0	0	0	0	[2, 3]	Group47	1.04	11	[ATM, E2F1, EGFR, ESR1, FOXO3, IFNAR1, KIT, MAPK3, PCNA, PDGFRA, SRC]
GO:0048609	multicellular organismal reproductive process	GO_BiologicalProcess-EBI-UniProt-GOA_17.02.2020_00h00	0	0	0.11	0.11	[2, 3]	Group49	1.04	11	[ATM, E2F1, EGFR, ESR1, FOXO3, IFNAR1, KIT, MAPK3, PCNA, PDGFRA, SRC]
GO:0050865	regulation of cell activation	GO_BiologicalProcess-EBI-UniProt-GOA_17.02.2020_00h00	0	0	0	0	[4]	Group24	1.33	11	[ATM, BCR, CEBPA, IL27RA, JAK3, PDGFRA, PDGFRB, PRKCZ, PTPRC, SRC, SUMO1]
GO:0050865	regulation of cell activation	GO_BiologicalProcess-EBI-UniProt-GOA_17.02.2020_00h00	0	0	0	0	[4]	Group34	1.33	11	[ATM, BCR, CEBPA, IL27RA, JAK3, PDGFRA, PDGFRB, PRKCZ, PTPRC, SRC, SUMO1]
GO:0050865	regulation of cell activation	GO_BiologicalProcess-EBI-UniProt-GOA_17.02.2020_00h00	0	0	0.11	0.11	[4]	Group49	1.33	11	[ATM, BCR, CEBPA, IL27RA, JAK3, PDGFRA, PDGFRB, PRKCZ, PTPRC, SRC, SUMO1]
GO:0051052	regulation of DNA metabolic process	GO_BiologicalProcess-EBI-UniProt-GOA_17.02.2020_00h00	0	0	0	0	[5, 6]	Group03	2.3	11	[ATM, EGFR, IL27RA, MAPK3, PARP1, PCNA, PDGFRB, PTPRC, SPI1, SRC, SUMO1]
GO:0051052	regulation of DNA metabolic process	GO_BiologicalProcess-EBI-UniProt-GOA_17.02.2020_00h00	0	0	0	0	[5, 6]	Group21	2.3	11	[ATM, EGFR, IL27RA, MAPK3, PARP1, PCNA, PDGFRB, PTPRC, SPI1, SRC, SUMO1]
GO:0051052	regulation of DNA metabolic process	GO_BiologicalProcess-EBI-UniProt-GOA_17.02.2020_00h00	0	0	0	0	[5, 6]	Group47	2.3	11	[ATM, EGFR, IL27RA, MAPK3, PARP1, PCNA, PDGFRB, PTPRC, SPI1, SRC, SUMO1]
GO:0051052	regulation of DNA metabolic process	GO_BiologicalProcess-EBI-UniProt-GOA_17.02.2020_00h00	0	0	0.11	0.11	[5, 6]	Group49	2.3	11	[ATM, EGFR, IL27RA, MAPK3, PARP1, PCNA, PDGFRB, PTPRC, SPI1, SRC, SUMO1]
GO:0051093	negative regulation of developmental process	GO_BiologicalProcess-EBI-UniProt-GOA_17.02.2020_00h00	0	0.01	0	0	[4]	Group01	0.86	11	[BCR, E2F1, EGFR, FGFR3, FOXO3, GSK3B, JAK3, PTK2, SP1, STAT1, SUMO1]
GO:0051093	negative regulation of developmental process	GO_BiologicalProcess-EBI-UniProt-GOA_17.02.2020_00h00	0	0.01	0	0	[4]	Group08	0.86	11	[BCR, E2F1, EGFR, FGFR3, FOXO3, GSK3B, JAK3, PTK2, SP1, STAT1, SUMO1]
GO:0051093	negative regulation of developmental process	GO_BiologicalProcess-EBI-UniProt-GOA_17.02.2020_00h00	0	0.01	0.11	0.11	[4]	Group49	0.86	11	[BCR, E2F1, EGFR, FGFR3, FOXO3, GSK3B, JAK3, PTK2, SP1, STAT1, SUMO1]
GO:0000165	MAPK cascade	GO_BiologicalProcess-EBI-UniProt-GOA_17.02.2020_00h00	0	0	0	0	[4, 5, 6, 8, 9]	Group36	2.04	10	[CSF2RB, EGFR, FGFR3, IFNAR1, JAK3, KIT, MAPK3, PDGFRA, PDGFRB, PTK2]
GO:0000165	MAPK cascade	GO_BiologicalProcess-EBI-UniProt-GOA_17.02.2020_00h00	0	0	0	0	[4, 5, 6, 8, 9]	Group38	2.04	10	[CSF2RB, EGFR, FGFR3, IFNAR1, JAK3, KIT, MAPK3, PDGFRA, PDGFRB, PTK2]
GO:0000165	MAPK cascade	GO_BiologicalProcess-EBI-UniProt-GOA_17.02.2020_00h00	0	0	0.11	0.11	[4, 5, 6, 8, 9]	Group49	2.04	10	[CSF2RB, EGFR, FGFR3, IFNAR1, JAK3, KIT, MAPK3, PDGFRA, PDGFRB, PTK2]
GO:0001775	cell activation	GO_BiologicalProcess-EBI-UniProt-GOA_17.02.2020_00h00	0	0.05	0	0	[2]	Group32	0.71	10	[ATG7, ATM, EGFR, JAK3, KIT, MAPK3, PDGFRA, PTPRC, SPI1, SRC]
GO:0001775	cell activation	GO_BiologicalProcess-EBI-UniProt-GOA_17.02.2020_00h00	0	0.05	0	0	[2]	Group34	0.71	10	[ATG7, ATM, EGFR, JAK3, KIT, MAPK3, PDGFRA, PTPRC, SPI1, SRC]
GO:0001775	cell activation	GO_BiologicalProcess-EBI-UniProt-GOA_17.02.2020_00h00	0	0.05	0.11	0.11	[2]	Group49	0.71	10	[ATG7, ATM, EGFR, JAK3, KIT, MAPK3, PDGFRA, PTPRC, SPI1, SRC]
GO:0006979	response to oxidative stress	GO_BiologicalProcess-EBI-UniProt-GOA_17.02.2020_00h00	0	0	0	0	[3]	Group28	1.89	10	[EGFR, FOXO3, MAPK3, PARP1, PCNA, PDGFRA, PDGFRB, SP1, SRC, STAT1]
GO:0006979	response to oxidative stress	GO_BiologicalProcess-EBI-UniProt-GOA_17.02.2020_00h00	0	0	0.11	0.11	[3]	Group49	1.89	10	[EGFR, FOXO3, MAPK3, PARP1, PCNA, PDGFRA, PDGFRB, SP1, SRC, STAT1]
GO:0007417	central nervous system development	GO_BiologicalProcess-EBI-UniProt-GOA_17.02.2020_00h00	0	0.03	0	0	[4, 5, 6]	Group31	0.78	10	[ATM, BCR, E2F1, EGFR, FOXO3, GSK3B, MAPK3, PTK2, SRC, YWHAQ]
GO:0007417	central nervous system development	GO_BiologicalProcess-EBI-UniProt-GOA_17.02.2020_00h00	0	0.03	0	0	[4, 5, 6]	Group41	0.78	10	[ATM, BCR, E2F1, EGFR, FOXO3, GSK3B, MAPK3, PTK2, SRC, YWHAQ]
GO:0007417	central nervous system development	GO_BiologicalProcess-EBI-UniProt-GOA_17.02.2020_00h00	0	0.03	0.11	0.11	[4, 5, 6]	Group49	0.78	10	[ATM, BCR, E2F1, EGFR, FOXO3, GSK3B, MAPK3, PTK2, SRC, YWHAQ]
GO:0009790	embryo development	GO_BiologicalProcess-EBI-UniProt-GOA_17.02.2020_00h00	0	0.02	0	0	[3, 4]	Group32	0.81	10	[ATM, BCR, CEBPA, EGFR, KIT, MAPK3, PDGFRA, PDGFRB, SRC, SUMO1]
GO:0009790	embryo development	GO_BiologicalProcess-EBI-UniProt-GOA_17.02.2020_00h00	0	0.02	0	0	[3, 4]	Group34	0.81	10	[ATM, BCR, CEBPA, EGFR, KIT, MAPK3, PDGFRA, PDGFRB, SRC, SUMO1]
GO:0009790	embryo development	GO_BiologicalProcess-EBI-UniProt-GOA_17.02.2020_00h00	0	0.02	0.11	0.11	[3, 4]	Group49	0.81	10	[ATM, BCR, CEBPA, EGFR, KIT, MAPK3, PDGFRA, PDGFRB, SRC, SUMO1]
GO:0009991	response to extracellular stimulus	GO_BiologicalProcess-EBI-UniProt-GOA_17.02.2020_00h00	0	0	0	0	[3]	Group33	1.37	10	[ATG7, EGFR, FOXO3, MAP1LC3B, MAPK3, PCNA, PTPRC, SRC, STAT1, SUMO1]
GO:0009991	response to extracellular stimulus	GO_BiologicalProcess-EBI-UniProt-GOA_17.02.2020_00h00	0	0	0	0	[3]	Group40	1.37	10	[ATG7, EGFR, FOXO3, MAP1LC3B, MAPK3, PCNA, PTPRC, SRC, STAT1, SUMO1]
GO:0009991	response to extracellular stimulus	GO_BiologicalProcess-EBI-UniProt-GOA_17.02.2020_00h00	0	0	0.11	0.11	[3]	Group49	1.37	10	[ATG7, EGFR, FOXO3, MAP1LC3B, MAPK3, PCNA, PTPRC, SRC, STAT1, SUMO1]
GO:0018108	peptidyl-tyrosine phosphorylation	GO_BiologicalProcess-EBI-UniProt-GOA_17.02.2020_00h00	0	0	0	0	[7, 8, 9]	Group10	4.67	10	[EGFR, FGFR3, JAK3, KIT, MAPK3, PDGFRA, PDGFRB, PTK2, SRC, TELO2]
GO:0018108	peptidyl-tyrosine phosphorylation	GO_BiologicalProcess-EBI-UniProt-GOA_17.02.2020_00h00	0	0	0	0	[7, 8, 9]	Group14	4.67	10	[EGFR, FGFR3, JAK3, KIT, MAPK3, PDGFRA, PDGFRB, PTK2, SRC, TELO2]
GO:0018212	peptidyl-tyrosine modification	GO_BiologicalProcess-EBI-UniProt-GOA_17.02.2020_00h00	0	0	0	0	[7, 8]	Group10	4.61	10	[EGFR, FGFR3, JAK3, KIT, MAPK3, PDGFRA, PDGFRB, PTK2, SRC, TELO2]
GO:0018212	peptidyl-tyrosine modification	GO_BiologicalProcess-EBI-UniProt-GOA_17.02.2020_00h00	0	0	0	0	[7, 8]	Group14	4.61	10	[EGFR, FGFR3, JAK3, KIT, MAPK3, PDGFRA, PDGFRB, PTK2, SRC, TELO2]
GO:0022603	regulation of anatomical structure morphogenesis	GO_BiologicalProcess-EBI-UniProt-GOA_17.02.2020_00h00	0	0.04	0	0	[4]	Group42	0.74	10	[BCR, ESR1, GSK3B, KIT, PTK2, SP1, SRC, STAT1, STAT2, YWHAQ]
GO:0022603	regulation of anatomical structure morphogenesis	GO_BiologicalProcess-EBI-UniProt-GOA_17.02.2020_00h00	0	0.04	0.11	0.11	[4]	Group49	0.74	10	[BCR, ESR1, GSK3B, KIT, PTK2, SP1, SRC, STAT1, STAT2, YWHAQ]
GO:0023014	signal transduction by protein phosphorylation	GO_BiologicalProcess-EBI-UniProt-GOA_17.02.2020_00h00	0	0	0	0	[3, 4, 5, 7, 8]	Group36	1.93	10	[CSF2RB, EGFR, FGFR3, IFNAR1, JAK3, KIT, MAPK3, PDGFRA, PDGFRB, PTK2]
GO:0023014	signal transduction by protein phosphorylation	GO_BiologicalProcess-EBI-UniProt-GOA_17.02.2020_00h00	0	0	0	0	[3, 4, 5, 7, 8]	Group38	1.93	10	[CSF2RB, EGFR, FGFR3, IFNAR1, JAK3, KIT, MAPK3, PDGFRA, PDGFRB, PTK2]
GO:0023014	signal transduction by protein phosphorylation	GO_BiologicalProcess-EBI-UniProt-GOA_17.02.2020_00h00	0	0	0.11	0.11	[3, 4, 5, 7, 8]	Group49	1.93	10	[CSF2RB, EGFR, FGFR3, IFNAR1, JAK3, KIT, MAPK3, PDGFRA, PDGFRB, PTK2]
GO:0031329	regulation of cellular catabolic process	GO_BiologicalProcess-EBI-UniProt-GOA_17.02.2020_00h00	0	0.01	0	0	[5]	Group20	0.94	10	[ATG7, ATM, BNIP3L, CEBPA, E2F1, FOXO3, GSK3B, MAPK3, PTK2, SUMO1]
GO:0031329	regulation of cellular catabolic process	GO_BiologicalProcess-EBI-UniProt-GOA_17.02.2020_00h00	0	0.01	0	0	[5]	Group37	0.94	10	[ATG7, ATM, BNIP3L, CEBPA, E2F1, FOXO3, GSK3B, MAPK3, PTK2, SUMO1]
GO:0031329	regulation of cellular catabolic process	GO_BiologicalProcess-EBI-UniProt-GOA_17.02.2020_00h00	0	0.01	0	0	[5]	Group41	0.94	10	[ATG7, ATM, BNIP3L, CEBPA, E2F1, FOXO3, GSK3B, MAPK3, PTK2, SUMO1]
GO:0031329	regulation of cellular catabolic process	GO_BiologicalProcess-EBI-UniProt-GOA_17.02.2020_00h00	0	0.01	0.11	0.11	[5]	Group49	0.94	10	[ATG7, ATM, BNIP3L, CEBPA, E2F1, FOXO3, GSK3B, MAPK3, PTK2, SUMO1]
GO:0040017	positive regulation of locomotion	GO_BiologicalProcess-EBI-UniProt-GOA_17.02.2020_00h00	0	0	0	0	[4]	Group21	1.34	10	[ATM, EGFR, KIT, MAPK3, PDGFRA, PDGFRB, PTK2, PTPRC, SP1, SRC]
GO:0040017	positive regulation of locomotion	GO_BiologicalProcess-EBI-UniProt-GOA_17.02.2020_00h00	0	0	0	0	[4]	Group32	1.34	10	[ATM, EGFR, KIT, MAPK3, PDGFRA, PDGFRB, PTK2, PTPRC, SP1, SRC]
GO:0040017	positive regulation of locomotion	GO_BiologicalProcess-EBI-UniProt-GOA_17.02.2020_00h00	0	0	0	0	[4]	Group38	1.34	10	[ATM, EGFR, KIT, MAPK3, PDGFRA, PDGFRB, PTK2, PTPRC, SP1, SRC]
GO:0040017	positive regulation of locomotion	GO_BiologicalProcess-EBI-UniProt-GOA_17.02.2020_00h00	0	0	0	0	[4]	Group44	1.34	10	[ATM, EGFR, KIT, MAPK3, PDGFRA, PDGFRB, PTK2, PTPRC, SP1, SRC]
GO:0040017	positive regulation of locomotion	GO_BiologicalProcess-EBI-UniProt-GOA_17.02.2020_00h00	0	0	0.11	0.11	[4]	Group49	1.34	10	[ATM, EGFR, KIT, MAPK3, PDGFRA, PDGFRB, PTK2, PTPRC, SP1, SRC]
GO:0043434	response to peptide hormone	GO_BiologicalProcess-EBI-UniProt-GOA_17.02.2020_00h00	0	0	0.11	0.11	[4, 5, 6]	Group49	1.86	10	[FOXO3, GSK3B, JAK3, PARP1, PRKCZ, PTK2, SP1, SRC, STAT1, STAT2]
GO:0044087	regulation of cellular component biogenesis	GO_BiologicalProcess-EBI-UniProt-GOA_17.02.2020_00h00	0	0.02	0	0	[3]	Group12	0.82	10	[ATM, ESR1, GSK3B, KIT, PARP1, PRKCZ, PTK2, SRC, SUMO1, YWHAQ]
GO:0044087	regulation of cellular component biogenesis	GO_BiologicalProcess-EBI-UniProt-GOA_17.02.2020_00h00	0	0.02	0	0	[3]	Group15	0.82	10	[ATM, ESR1, GSK3B, KIT, PARP1, PRKCZ, PTK2, SRC, SUMO1, YWHAQ]
GO:0044087	regulation of cellular component biogenesis	GO_BiologicalProcess-EBI-UniProt-GOA_17.02.2020_00h00	0	0.02	0	0	[3]	Group39	0.82	10	[ATM, ESR1, GSK3B, KIT, PARP1, PRKCZ, PTK2, SRC, SUMO1, YWHAQ]
GO:0044087	regulation of cellular component biogenesis	GO_BiologicalProcess-EBI-UniProt-GOA_17.02.2020_00h00	0	0.02	0	0	[3]	Group42	0.82	10	[ATM, ESR1, GSK3B, KIT, PARP1, PRKCZ, PTK2, SRC, SUMO1, YWHAQ]
GO:0044087	regulation of cellular component biogenesis	GO_BiologicalProcess-EBI-UniProt-GOA_17.02.2020_00h00	0	0.02	0.11	0.11	[3]	Group49	0.82	10	[ATM, ESR1, GSK3B, KIT, PARP1, PRKCZ, PTK2, SRC, SUMO1, YWHAQ]
GO:0051272	positive regulation of cellular component movement	GO_BiologicalProcess-EBI-UniProt-GOA_17.02.2020_00h00	0	0	0	0	[5]	Group21	1.37	10	[ATM, EGFR, KIT, MAPK3, PDGFRA, PDGFRB, PTK2, PTPRC, SP1, SRC]
GO:0051272	positive regulation of cellular component movement	GO_BiologicalProcess-EBI-UniProt-GOA_17.02.2020_00h00	0	0	0	0	[5]	Group32	1.37	10	[ATM, EGFR, KIT, MAPK3, PDGFRA, PDGFRB, PTK2, PTPRC, SP1, SRC]
GO:0051272	positive regulation of cellular component movement	GO_BiologicalProcess-EBI-UniProt-GOA_17.02.2020_00h00	0	0	0	0	[5]	Group38	1.37	10	[ATM, EGFR, KIT, MAPK3, PDGFRA, PDGFRB, PTK2, PTPRC, SP1, SRC]
GO:0051272	positive regulation of cellular component movement	GO_BiologicalProcess-EBI-UniProt-GOA_17.02.2020_00h00	0	0	0	0	[5]	Group44	1.37	10	[ATM, EGFR, KIT, MAPK3, PDGFRA, PDGFRB, PTK2, PTPRC, SP1, SRC]
GO:0051272	positive regulation of cellular component movement	GO_BiologicalProcess-EBI-UniProt-GOA_17.02.2020_00h00	0	0	0.11	0.11	[5]	Group49	1.37	10	[ATM, EGFR, KIT, MAPK3, PDGFRA, PDGFRB, PTK2, PTPRC, SP1, SRC]
GO:0051276	chromosome organization	GO_BiologicalProcess-EBI-UniProt-GOA_17.02.2020_00h00	0	0.04	0	0	[4]	Group47	0.74	10	[ATM, CTCF, ESR1, PARP1, PCNA, RPS6KA4, RPS6KA5, SPI1, SRC, TELO2]
GO:0051896	regulation of protein kinase B signaling	GO_BiologicalProcess-EBI-UniProt-GOA_17.02.2020_00h00	0	0	0	0	[6, 7]	Group14	3.21	10	[EGFR, ESR1, FGFR3, KIT, PDGFRA, PDGFRB, PPP2R5C, PTK2, SRC, YWHAQ]
GO:0060322	head development	GO_BiologicalProcess-EBI-UniProt-GOA_17.02.2020_00h00	0	0.01	0	0	[3]	Group31	0.97	10	[ATM, BCR, E2F1, EGFR, FOXO3, GSK3B, MAPK3, PDGFRA, SRC, YWHAQ]
GO:0060322	head development	GO_BiologicalProcess-EBI-UniProt-GOA_17.02.2020_00h00	0	0.01	0.11	0.11	[3]	Group49	0.97	10	[ATM, BCR, E2F1, EGFR, FOXO3, GSK3B, MAPK3, PDGFRA, SRC, YWHAQ]
GO:0060341	regulation of cellular localization	GO_BiologicalProcess-EBI-UniProt-GOA_17.02.2020_00h00	0	0.01	0	0	[4]	Group15	0.95	10	[ATM, BNIP3L, E2F1, EGFR, GSK3B, MAPK3, PARP1, PRKCZ, SRC, YWHAQ]
GO:0060341	regulation of cellular localization	GO_BiologicalProcess-EBI-UniProt-GOA_17.02.2020_00h00	0	0.01	0	0	[4]	Group31	0.95	10	[ATM, BNIP3L, E2F1, EGFR, GSK3B, MAPK3, PARP1, PRKCZ, SRC, YWHAQ]
GO:0060341	regulation of cellular localization	GO_BiologicalProcess-EBI-UniProt-GOA_17.02.2020_00h00	0	0.01	0	0	[4]	Group37	0.95	10	[ATM, BNIP3L, E2F1, EGFR, GSK3B, MAPK3, PARP1, PRKCZ, SRC, YWHAQ]
GO:0060341	regulation of cellular localization	GO_BiologicalProcess-EBI-UniProt-GOA_17.02.2020_00h00	0	0.01	0	0	[4]	Group42	0.95	10	[ATM, BNIP3L, E2F1, EGFR, GSK3B, MAPK3, PARP1, PRKCZ, SRC, YWHAQ]
GO:0060341	regulation of cellular localization	GO_BiologicalProcess-EBI-UniProt-GOA_17.02.2020_00h00	0	0.01	0.11	0.11	[4]	Group49	0.95	10	[ATM, BNIP3L, E2F1, EGFR, GSK3B, MAPK3, PARP1, PRKCZ, SRC, YWHAQ]
GO:0062197	cellular response to chemical stress	GO_BiologicalProcess-EBI-UniProt-GOA_17.02.2020_00h00	0	0	0	0	[4]	Group27	2.54	10	[ATG7, ATM, EGFR, FOXO3, MAPK3, PARP1, PCNA, PDGFRA, PDGFRB, SRC]
GO:0062197	cellular response to chemical stress	GO_BiologicalProcess-EBI-UniProt-GOA_17.02.2020_00h00	0	0	0	0	[4]	Group32	2.54	10	[ATG7, ATM, EGFR, FOXO3, MAPK3, PARP1, PCNA, PDGFRA, PDGFRB, SRC]
GO:0062197	cellular response to chemical stress	GO_BiologicalProcess-EBI-UniProt-GOA_17.02.2020_00h00	0	0	0	0	[4]	Group40	2.54	10	[ATG7, ATM, EGFR, FOXO3, MAPK3, PARP1, PCNA, PDGFRA, PDGFRB, SRC]
GO:0062197	cellular response to chemical stress	GO_BiologicalProcess-EBI-UniProt-GOA_17.02.2020_00h00	0	0	0	0	[4]	Group47	2.54	10	[ATG7, ATM, EGFR, FOXO3, MAPK3, PARP1, PCNA, PDGFRA, PDGFRB, SRC]
GO:0062197	cellular response to chemical stress	GO_BiologicalProcess-EBI-UniProt-GOA_17.02.2020_00h00	0	0	0.11	0.11	[4]	Group49	2.54	10	[ATG7, ATM, EGFR, FOXO3, MAPK3, PARP1, PCNA, PDGFRA, PDGFRB, SRC]
GO:1901652	response to peptide	GO_BiologicalProcess-EBI-UniProt-GOA_17.02.2020_00h00	0	0	0.11	0.11	[4, 5]	Group49	1.52	10	[FOXO3, GSK3B, JAK3, PARP1, PRKCZ, PTK2, SP1, SRC, STAT1, STAT2]
GO:2000147	positive regulation of cell motility	GO_BiologicalProcess-EBI-UniProt-GOA_17.02.2020_00h00	0	0	0	0	[5, 6]	Group21	1.4	10	[ATM, EGFR, KIT, MAPK3, PDGFRA, PDGFRB, PTK2, PTPRC, SP1, SRC]
GO:2000147	positive regulation of cell motility	GO_BiologicalProcess-EBI-UniProt-GOA_17.02.2020_00h00	0	0	0	0	[5, 6]	Group32	1.4	10	[ATM, EGFR, KIT, MAPK3, PDGFRA, PDGFRB, PTK2, PTPRC, SP1, SRC]
GO:2000147	positive regulation of cell motility	GO_BiologicalProcess-EBI-UniProt-GOA_17.02.2020_00h00	0	0	0	0	[5, 6]	Group38	1.4	10	[ATM, EGFR, KIT, MAPK3, PDGFRA, PDGFRB, PTK2, PTPRC, SP1, SRC]
GO:2000147	positive regulation of cell motility	GO_BiologicalProcess-EBI-UniProt-GOA_17.02.2020_00h00	0	0	0	0	[5, 6]	Group44	1.4	10	[ATM, EGFR, KIT, MAPK3, PDGFRA, PDGFRB, PTK2, PTPRC, SP1, SRC]
GO:2000147	positive regulation of cell motility	GO_BiologicalProcess-EBI-UniProt-GOA_17.02.2020_00h00	0	0	0.11	0.11	[5, 6]	Group49	1.4	10	[ATM, EGFR, KIT, MAPK3, PDGFRA, PDGFRB, PTK2, PTPRC, SP1, SRC]
GO:0001101	response to acid chemical	GO_BiologicalProcess-EBI-UniProt-GOA_17.02.2020_00h00	0	0	0	0	[3]	Group20	2.04	9	[ATG7, ATM, E2F1, EGFR, PCNA, PDGFRA, PDGFRB, SRC, TELO2]
GO:0001101	response to acid chemical	GO_BiologicalProcess-EBI-UniProt-GOA_17.02.2020_00h00	0	0	0	0	[3]	Group27	2.04	9	[ATG7, ATM, E2F1, EGFR, PCNA, PDGFRA, PDGFRB, SRC, TELO2]
GO:0001101	response to acid chemical	GO_BiologicalProcess-EBI-UniProt-GOA_17.02.2020_00h00	0	0	0	0	[3]	Group47	2.04	9	[ATG7, ATM, E2F1, EGFR, PCNA, PDGFRA, PDGFRB, SRC, TELO2]
GO:0001101	response to acid chemical	GO_BiologicalProcess-EBI-UniProt-GOA_17.02.2020_00h00	0	0	0.11	0.11	[3]	Group49	2.04	9	[ATG7, ATM, E2F1, EGFR, PCNA, PDGFRA, PDGFRB, SRC, TELO2]
GO:0001817	regulation of cytokine production	GO_BiologicalProcess-EBI-UniProt-GOA_17.02.2020_00h00	0	0.02	0	0	[4]	Group02	0.94	9	[IL27RA, JAK3, MAPK3, PRKCZ, PTPRC, RPS6KA4, RPS6KA5, SRC, STAT1]
GO:0001817	regulation of cytokine production	GO_BiologicalProcess-EBI-UniProt-GOA_17.02.2020_00h00	0	0.02	0	0	[4]	Group18	0.94	9	[IL27RA, JAK3, MAPK3, PRKCZ, PTPRC, RPS6KA4, RPS6KA5, SRC, STAT1]
GO:0001817	regulation of cytokine production	GO_BiologicalProcess-EBI-UniProt-GOA_17.02.2020_00h00	0	0.02	0	0	[4]	Group24	0.94	9	[IL27RA, JAK3, MAPK3, PRKCZ, PTPRC, RPS6KA4, RPS6KA5, SRC, STAT1]
GO:0002694	regulation of leukocyte activation	GO_BiologicalProcess-EBI-UniProt-GOA_17.02.2020_00h00	0	0	0	0	[4, 5]	Group24	1.16	9	[ATM, BCR, CEBPA, IL27RA, JAK3, PRKCZ, PTPRC, SRC, SUMO1]
GO:0002694	regulation of leukocyte activation	GO_BiologicalProcess-EBI-UniProt-GOA_17.02.2020_00h00	0	0	0	0	[4, 5]	Group34	1.16	9	[ATM, BCR, CEBPA, IL27RA, JAK3, PRKCZ, PTPRC, SRC, SUMO1]
GO:0002694	regulation of leukocyte activation	GO_BiologicalProcess-EBI-UniProt-GOA_17.02.2020_00h00	0	0	0.11	0.11	[4, 5]	Group49	1.16	9	[ATM, BCR, CEBPA, IL27RA, JAK3, PRKCZ, PTPRC, SRC, SUMO1]
GO:0004713	protein tyrosine kinase activity	GO_BiologicalProcess-EBI-UniProt-GOA_17.02.2020_00h00	0	0	0	0	[8, 9, 10]	Group14	4.66	9	[EGFR, FGFR3, JAK3, KIT, PDGFRA, PDGFRB, PTK2, SRC, TELO2]
GO:0009896	positive regulation of catabolic process	GO_BiologicalProcess-EBI-UniProt-GOA_17.02.2020_00h00	0	0	0	0	[5]	Group20	1.6	9	[ATG7, ATM, BNIP3L, CEBPA, FOXO3, GSK3B, MAPK3, PTK2, SUMO1]
GO:0009896	positive regulation of catabolic process	GO_BiologicalProcess-EBI-UniProt-GOA_17.02.2020_00h00	0	0	0	0	[5]	Group41	1.6	9	[ATG7, ATM, BNIP3L, CEBPA, FOXO3, GSK3B, MAPK3, PTK2, SUMO1]
GO:0014066	regulation of phosphatidylinositol 3-kinase signaling	GO_BiologicalProcess-EBI-UniProt-GOA_17.02.2020_00h00	0	0	0	0	[6, 7]	Group10	4.84	9	[EGFR, KIT, MAPK3, PDGFRA, PDGFRB, PPP2R5C, PTK2, SRC, YWHAQ]
GO:0014066	regulation of phosphatidylinositol 3-kinase signaling	GO_BiologicalProcess-EBI-UniProt-GOA_17.02.2020_00h00	0	0	0	0	[6, 7]	Group14	4.84	9	[EGFR, KIT, MAPK3, PDGFRA, PDGFRB, PPP2R5C, PTK2, SRC, YWHAQ]
GO:0031667	response to nutrient levels	GO_BiologicalProcess-EBI-UniProt-GOA_17.02.2020_00h00	0	0	0	0	[4]	Group33	1.3	9	[ATG7, EGFR, FOXO3, MAP1LC3B, MAPK3, PCNA, SRC, STAT1, SUMO1]
GO:0031667	response to nutrient levels	GO_BiologicalProcess-EBI-UniProt-GOA_17.02.2020_00h00	0	0	0.11	0.11	[4]	Group49	1.3	9	[ATG7, EGFR, FOXO3, MAP1LC3B, MAPK3, PCNA, SRC, STAT1, SUMO1]
GO:0032989	cellular component morphogenesis	GO_BiologicalProcess-EBI-UniProt-GOA_17.02.2020_00h00	0	0.03	0	0	[3, 4]	Group44	0.83	9	[EGFR, MAPK3, PDGFRA, PDGFRB, PRKCZ, PTK2, RPS6KA5, SRC, YWHAQ]
GO:0032989	cellular component morphogenesis	GO_BiologicalProcess-EBI-UniProt-GOA_17.02.2020_00h00	0	0.03	0.11	0.11	[3, 4]	Group49	0.83	9	[EGFR, MAPK3, PDGFRA, PDGFRB, PRKCZ, PTK2, RPS6KA5, SRC, YWHAQ]
GO:0044057	regulation of system process	GO_BiologicalProcess-EBI-UniProt-GOA_17.02.2020_00h00	0	0	0	0	[4]	Group13	1.2	9	[EGFR, FOXO3, IFNAR1, KIT, PARP1, PRKCZ, PTK2, SRC, SUMO1]
GO:0044057	regulation of system process	GO_BiologicalProcess-EBI-UniProt-GOA_17.02.2020_00h00	0	0	0	0	[4]	Group42	1.2	9	[EGFR, FOXO3, IFNAR1, KIT, PARP1, PRKCZ, PTK2, SRC, SUMO1]
GO:0044057	regulation of system process	GO_BiologicalProcess-EBI-UniProt-GOA_17.02.2020_00h00	0	0	0.11	0.11	[4]	Group49	1.2	9	[EGFR, FOXO3, IFNAR1, KIT, PARP1, PRKCZ, PTK2, SRC, SUMO1]
GO:0048568	embryonic organ development	GO_BiologicalProcess-EBI-UniProt-GOA_17.02.2020_00h00	0	0	0	0	[4, 5, 6]	Group06	1.62	9	[BCR, CEBPA, EGFR, KIT, MAPK3, PDGFRA, PDGFRB, SRC, SUMO1]
GO:0048568	embryonic organ development	GO_BiologicalProcess-EBI-UniProt-GOA_17.02.2020_00h00	0	0	0	0	[4, 5, 6]	Group29	1.62	9	[BCR, CEBPA, EGFR, KIT, MAPK3, PDGFRA, PDGFRB, SRC, SUMO1]
GO:0048568	embryonic organ development	GO_BiologicalProcess-EBI-UniProt-GOA_17.02.2020_00h00	0	0	0	0	[4, 5, 6]	Group34	1.62	9	[BCR, CEBPA, EGFR, KIT, MAPK3, PDGFRA, PDGFRB, SRC, SUMO1]
GO:0048568	embryonic organ development	GO_BiologicalProcess-EBI-UniProt-GOA_17.02.2020_00h00	0	0	0.11	0.11	[4, 5, 6]	Group49	1.62	9	[BCR, CEBPA, EGFR, KIT, MAPK3, PDGFRA, PDGFRB, SRC, SUMO1]
GO:0048732	gland development	GO_BiologicalProcess-EBI-UniProt-GOA_17.02.2020_00h00	0	0	0	0	[4, 5, 6]	Group27	1.57	9	[ATM, CEBPA, EGFR, ESR1, MAPK3, PCNA, PDGFRA, PDGFRB, SRC]
GO:0048732	gland development	GO_BiologicalProcess-EBI-UniProt-GOA_17.02.2020_00h00	0	0	0	0	[4, 5, 6]	Group47	1.57	9	[ATM, CEBPA, EGFR, ESR1, MAPK3, PCNA, PDGFRA, PDGFRB, SRC]
GO:0048732	gland development	GO_BiologicalProcess-EBI-UniProt-GOA_17.02.2020_00h00	0	0	0.11	0.11	[4, 5, 6]	Group49	1.57	9	[ATM, CEBPA, EGFR, ESR1, MAPK3, PCNA, PDGFRA, PDGFRB, SRC]
GO:0051897	positive regulation of protein kinase B signaling	GO_BiologicalProcess-EBI-UniProt-GOA_17.02.2020_00h00	0	0	0	0	[7, 8]	Group14	4.02	9	[EGFR, ESR1, FGFR3, KIT, PDGFRA, PDGFRB, PTK2, SRC, YWHAQ]
GO:0070201	regulation of establishment of protein localization	GO_BiologicalProcess-EBI-UniProt-GOA_17.02.2020_00h00	0	0.02	0	0	[5]	Group31	0.89	9	[BNIP3L, E2F1, EGFR, GSK3B, IL27RA, MAPK3, PRKCZ, SRC, YWHAQ]
GO:0070201	regulation of establishment of protein localization	GO_BiologicalProcess-EBI-UniProt-GOA_17.02.2020_00h00	0	0.02	0.11	0.11	[5]	Group49	0.89	9	[BNIP3L, E2F1, EGFR, GSK3B, IL27RA, MAPK3, PRKCZ, SRC, YWHAQ]
GO:0071375	cellular response to peptide hormone stimulus	GO_BiologicalProcess-EBI-UniProt-GOA_17.02.2020_00h00	0	0	0	0	[5, 6, 7]	Group08	2.49	9	[FOXO3, GSK3B, JAK3, PARP1, PRKCZ, PTK2, SP1, SRC, STAT1]
GO:0071375	cellular response to peptide hormone stimulus	GO_BiologicalProcess-EBI-UniProt-GOA_17.02.2020_00h00	0	0	0.11	0.11	[5, 6, 7]	Group49	2.49	9	[FOXO3, GSK3B, JAK3, PARP1, PRKCZ, PTK2, SP1, SRC, STAT1]
GO:0071407	cellular response to organic cyclic compound	GO_BiologicalProcess-EBI-UniProt-GOA_17.02.2020_00h00	0	0	0	0	[5]	Group28	1.2	9	[ATG7, CEBPA, EGFR, ESR1, FOXO3, GSK3B, MAPK3, SRC, STAT1]
GO:0071407	cellular response to organic cyclic compound	GO_BiologicalProcess-EBI-UniProt-GOA_17.02.2020_00h00	0	0	0	0	[5]	Group33	1.2	9	[ATG7, CEBPA, EGFR, ESR1, FOXO3, GSK3B, MAPK3, SRC, STAT1]
GO:0071407	cellular response to organic cyclic compound	GO_BiologicalProcess-EBI-UniProt-GOA_17.02.2020_00h00	0	0	0	0	[5]	Group40	1.2	9	[ATG7, CEBPA, EGFR, ESR1, FOXO3, GSK3B, MAPK3, SRC, STAT1]
GO:0071407	cellular response to organic cyclic compound	GO_BiologicalProcess-EBI-UniProt-GOA_17.02.2020_00h00	0	0	0	0	[5]	Group41	1.2	9	[ATG7, CEBPA, EGFR, ESR1, FOXO3, GSK3B, MAPK3, SRC, STAT1]
GO:0071407	cellular response to organic cyclic compound	GO_BiologicalProcess-EBI-UniProt-GOA_17.02.2020_00h00	0	0	0.11	0.11	[5]	Group49	1.2	9	[ATG7, CEBPA, EGFR, ESR1, FOXO3, GSK3B, MAPK3, SRC, STAT1]
GO:0072359	circulatory system development	GO_BiologicalProcess-EBI-UniProt-GOA_17.02.2020_00h00	0	0.04	0	0	[4, 5]	Group21	0.79	9	[ATM, MAPK3, PCNA, PDGFRA, PDGFRB, PTK2, SP1, SPI1, SUMO1]
GO:0072359	circulatory system development	GO_BiologicalProcess-EBI-UniProt-GOA_17.02.2020_00h00	0	0.04	0.11	0.11	[4, 5]	Group49	0.79	9	[ATM, MAPK3, PCNA, PDGFRA, PDGFRB, PTK2, SP1, SPI1, SUMO1]
GO:1901653	cellular response to peptide	GO_BiologicalProcess-EBI-UniProt-GOA_17.02.2020_00h00	0	0	0	0	[5, 6]	Group08	1.97	9	[FOXO3, GSK3B, JAK3, PARP1, PRKCZ, PTK2, SP1, SRC, STAT1]
GO:1901653	cellular response to peptide	GO_BiologicalProcess-EBI-UniProt-GOA_17.02.2020_00h00	0	0	0.11	0.11	[5, 6]	Group49	1.97	9	[FOXO3, GSK3B, JAK3, PARP1, PRKCZ, PTK2, SP1, SRC, STAT1]
GO:1903827	regulation of cellular protein localization	GO_BiologicalProcess-EBI-UniProt-GOA_17.02.2020_00h00	0	0	0	0	[5]	Group15	1.29	9	[ATM, BNIP3L, E2F1, EGFR, GSK3B, PARP1, PRKCZ, SRC, YWHAQ]
GO:1903827	regulation of cellular protein localization	GO_BiologicalProcess-EBI-UniProt-GOA_17.02.2020_00h00	0	0	0	0	[5]	Group37	1.29	9	[ATM, BNIP3L, E2F1, EGFR, GSK3B, PARP1, PRKCZ, SRC, YWHAQ]
GO:1903827	regulation of cellular protein localization	GO_BiologicalProcess-EBI-UniProt-GOA_17.02.2020_00h00	0	0	0	0	[5]	Group42	1.29	9	[ATM, BNIP3L, E2F1, EGFR, GSK3B, PARP1, PRKCZ, SRC, YWHAQ]
GO:1903827	regulation of cellular protein localization	GO_BiologicalProcess-EBI-UniProt-GOA_17.02.2020_00h00	0	0	0.11	0.11	[5]	Group49	1.29	9	[ATM, BNIP3L, E2F1, EGFR, GSK3B, PARP1, PRKCZ, SRC, YWHAQ]
GO:0002521	leukocyte differentiation	GO_BiologicalProcess-EBI-UniProt-GOA_17.02.2020_00h00	0	0	0	0	[4, 5, 6, 7, 8]	Group24	1.75	8	[ATM, CEBPA, JAK3, KIT, PARP1, PTPRC, SPI1, SRC]
GO:0002521	leukocyte differentiation	GO_BiologicalProcess-EBI-UniProt-GOA_17.02.2020_00h00	0	0	0	0	[4, 5, 6, 7, 8]	Group32	1.75	8	[ATM, CEBPA, JAK3, KIT, PARP1, PTPRC, SPI1, SRC]
GO:0002521	leukocyte differentiation	GO_BiologicalProcess-EBI-UniProt-GOA_17.02.2020_00h00	0	0	0	0	[4, 5, 6, 7, 8]	Group34	1.75	8	[ATM, CEBPA, JAK3, KIT, PARP1, PTPRC, SPI1, SRC]
GO:0007005	mitochondrion organization	GO_BiologicalProcess-EBI-UniProt-GOA_17.02.2020_00h00	0	0	0	0	[4]	Group37	1.5	8	[ATG7, BNIP3L, CEBPA, E2F1, GSK3B, MAP1LC3B, PARP1, YWHAQ]
GO:0007005	mitochondrion organization	GO_BiologicalProcess-EBI-UniProt-GOA_17.02.2020_00h00	0	0	0.11	0.11	[4]	Group49	1.5	8	[ATG7, BNIP3L, CEBPA, E2F1, GSK3B, MAP1LC3B, PARP1, YWHAQ]
GO:0007507	heart development	GO_BiologicalProcess-EBI-UniProt-GOA_17.02.2020_00h00	0	0.01	0	0	[4, 5, 6]	Group21	1.13	8	[ATM, MAPK3, PCNA, PDGFRA, PDGFRB, PTK2, SP1, SUMO1]
GO:0007507	heart development	GO_BiologicalProcess-EBI-UniProt-GOA_17.02.2020_00h00	0	0.01	0.11	0.11	[4, 5, 6]	Group49	1.13	8	[ATM, MAPK3, PCNA, PDGFRA, PDGFRB, PTK2, SP1, SUMO1]
GO:0009314	response to radiation	GO_BiologicalProcess-EBI-UniProt-GOA_17.02.2020_00h00	0	0	0	0	[3]	Group03	1.4	8	[ATM, EGFR, KIT, PARP1, PCNA, PTPRC, SUMO1, TELO2]
GO:0009314	response to radiation	GO_BiologicalProcess-EBI-UniProt-GOA_17.02.2020_00h00	0	0	0	0	[3]	Group06	1.4	8	[ATM, EGFR, KIT, PARP1, PCNA, PTPRC, SUMO1, TELO2]
GO:0009314	response to radiation	GO_BiologicalProcess-EBI-UniProt-GOA_17.02.2020_00h00	0	0	0.11	0.11	[3]	Group49	1.4	8	[ATM, EGFR, KIT, PARP1, PCNA, PTPRC, SUMO1, TELO2]
GO:0009636	response to toxic substance	GO_BiologicalProcess-EBI-UniProt-GOA_17.02.2020_00h00	0	0.01	0	0	[3]	Group21	1.14	8	[IFNAR1, MAPK3, PCNA, PDGFRB, SPI1, SRC, STAT1, SUMO1]
GO:0009636	response to toxic substance	GO_BiologicalProcess-EBI-UniProt-GOA_17.02.2020_00h00	0	0.01	0.11	0.11	[3]	Group49	1.14	8	[IFNAR1, MAPK3, PCNA, PDGFRB, SPI1, SRC, STAT1, SUMO1]
GO:0010038	response to metal ion	GO_BiologicalProcess-EBI-UniProt-GOA_17.02.2020_00h00	0	0	0	0	[4]	Group03	1.59	8	[ATF1, CEBPA, EGFR, KIT, MAPK3, PARP1, PCNA, SUMO1]
GO:0010038	response to metal ion	GO_BiologicalProcess-EBI-UniProt-GOA_17.02.2020_00h00	0	0	0	0	[4]	Group06	1.59	8	[ATF1, CEBPA, EGFR, KIT, MAPK3, PARP1, PCNA, SUMO1]
GO:0010038	response to metal ion	GO_BiologicalProcess-EBI-UniProt-GOA_17.02.2020_00h00	0	0	0.11	0.11	[4]	Group49	1.59	8	[ATF1, CEBPA, EGFR, KIT, MAPK3, PARP1, PCNA, SUMO1]
GO:0018209	peptidyl-serine modification	GO_BiologicalProcess-EBI-UniProt-GOA_17.02.2020_00h00	0	0	0	0	[7, 8]	Group13	3.13	8	[ATM, GSK3B, MAPK3, PARP1, PRKCZ, RPS6KA4, RPS6KA5, SRC]
GO:0019216	regulation of lipid metabolic process	GO_BiologicalProcess-EBI-UniProt-GOA_17.02.2020_00h00	0	0	0	0	[5]	Group38	1.43	8	[FGFR3, IFNAR1, KIT, PDGFRA, PDGFRB, PTK2, SP1, SRC]
GO:0019216	regulation of lipid metabolic process	GO_BiologicalProcess-EBI-UniProt-GOA_17.02.2020_00h00	0	0	0.11	0.11	[5]	Group49	1.43	8	[FGFR3, IFNAR1, KIT, PDGFRA, PDGFRB, PTK2, SP1, SRC]
GO:0030099	myeloid cell differentiation	GO_BiologicalProcess-EBI-UniProt-GOA_17.02.2020_00h00	0	0	0	0	[4, 5, 6, 7, 8]	Group34	2.8	8	[ANO9, CEBPA, JAK3, KIT, PARP1, SPI1, SRC, YWHAQ]
GO:0031175	neuron projection development	GO_BiologicalProcess-EBI-UniProt-GOA_17.02.2020_00h00	0	0.04	0	0	[5, 6, 8, 9, 10]	Group31	0.91	8	[EGFR, GSK3B, MAPK3, PRKCZ, PTK2, RPS6KA5, SRC, YWHAQ]
GO:0031175	neuron projection development	GO_BiologicalProcess-EBI-UniProt-GOA_17.02.2020_00h00	0	0.04	0	0	[5, 6, 8, 9, 10]	Group44	0.91	8	[EGFR, GSK3B, MAPK3, PRKCZ, PTK2, RPS6KA5, SRC, YWHAQ]
GO:0031175	neuron projection development	GO_BiologicalProcess-EBI-UniProt-GOA_17.02.2020_00h00	0	0.04	0.11	0.11	[5, 6, 8, 9, 10]	Group49	0.91	8	[EGFR, GSK3B, MAPK3, PRKCZ, PTK2, RPS6KA5, SRC, YWHAQ]
GO:0034599	cellular response to oxidative stress	GO_BiologicalProcess-EBI-UniProt-GOA_17.02.2020_00h00	0	0	0	0	[4, 5]	Group27	2.48	8	[EGFR, FOXO3, MAPK3, PARP1, PCNA, PDGFRA, PDGFRB, SRC]
GO:0034599	cellular response to oxidative stress	GO_BiologicalProcess-EBI-UniProt-GOA_17.02.2020_00h00	0	0	0	0	[4, 5]	Group28	2.48	8	[EGFR, FOXO3, MAPK3, PARP1, PCNA, PDGFRA, PDGFRB, SRC]
GO:0034599	cellular response to oxidative stress	GO_BiologicalProcess-EBI-UniProt-GOA_17.02.2020_00h00	0	0	0	0	[4, 5]	Group44	2.48	8	[EGFR, FOXO3, MAPK3, PARP1, PCNA, PDGFRA, PDGFRB, SRC]
GO:0034599	cellular response to oxidative stress	GO_BiologicalProcess-EBI-UniProt-GOA_17.02.2020_00h00	0	0	0	0	[4, 5]	Group47	2.48	8	[EGFR, FOXO3, MAPK3, PARP1, PCNA, PDGFRA, PDGFRB, SRC]
GO:0034599	cellular response to oxidative stress	GO_BiologicalProcess-EBI-UniProt-GOA_17.02.2020_00h00	0	0	0.11	0.11	[4, 5]	Group49	2.48	8	[EGFR, FOXO3, MAPK3, PARP1, PCNA, PDGFRA, PDGFRB, SRC]
GO:0035690	cellular response to drug	GO_BiologicalProcess-EBI-UniProt-GOA_17.02.2020_00h00	0	0	0	0	[4]	Group27	1.43	8	[ATG7, EGFR, GSK3B, MAPK3, PCNA, PDGFRB, SPI1, SRC]
GO:0035690	cellular response to drug	GO_BiologicalProcess-EBI-UniProt-GOA_17.02.2020_00h00	0	0	0	0	[4]	Group33	1.43	8	[ATG7, EGFR, GSK3B, MAPK3, PCNA, PDGFRB, SPI1, SRC]
GO:0035690	cellular response to drug	GO_BiologicalProcess-EBI-UniProt-GOA_17.02.2020_00h00	0	0	0.11	0.11	[4]	Group49	1.43	8	[ATG7, EGFR, GSK3B, MAPK3, PCNA, PDGFRB, SPI1, SRC]
GO:0043254	regulation of protein-containing complex assembly	GO_BiologicalProcess-EBI-UniProt-GOA_17.02.2020_00h00	0	0	0	0	[4, 5]	Group12	1.4	8	[ATM, ESR1, GSK3B, PARP1, PRKCZ, SRC, SUMO1, YWHAQ]
GO:0043254	regulation of protein-containing complex assembly	GO_BiologicalProcess-EBI-UniProt-GOA_17.02.2020_00h00	0	0	0	0	[4, 5]	Group15	1.4	8	[ATM, ESR1, GSK3B, PARP1, PRKCZ, SRC, SUMO1, YWHAQ]
GO:0043254	regulation of protein-containing complex assembly	GO_BiologicalProcess-EBI-UniProt-GOA_17.02.2020_00h00	0	0	0	0	[4, 5]	Group37	1.4	8	[ATM, ESR1, GSK3B, PARP1, PRKCZ, SRC, SUMO1, YWHAQ]
GO:0043254	regulation of protein-containing complex assembly	GO_BiologicalProcess-EBI-UniProt-GOA_17.02.2020_00h00	0	0	0	0	[4, 5]	Group42	1.4	8	[ATM, ESR1, GSK3B, PARP1, PRKCZ, SRC, SUMO1, YWHAQ]
GO:0043254	regulation of protein-containing complex assembly	GO_BiologicalProcess-EBI-UniProt-GOA_17.02.2020_00h00	0	0	0.11	0.11	[4, 5]	Group49	1.4	8	[ATM, ESR1, GSK3B, PARP1, PRKCZ, SRC, SUMO1, YWHAQ]
GO:0051054	positive regulation of DNA metabolic process	GO_BiologicalProcess-EBI-UniProt-GOA_17.02.2020_00h00	0	0	0	0	[6, 7]	Group05	3.01	8	[ATM, EGFR, MAPK3, PARP1, PCNA, PDGFRB, PTPRC, SRC]
GO:0051054	positive regulation of DNA metabolic process	GO_BiologicalProcess-EBI-UniProt-GOA_17.02.2020_00h00	0	0	0	0	[6, 7]	Group10	3.01	8	[ATM, EGFR, MAPK3, PARP1, PCNA, PDGFRB, PTPRC, SRC]
GO:0051054	positive regulation of DNA metabolic process	GO_BiologicalProcess-EBI-UniProt-GOA_17.02.2020_00h00	0	0	0	0	[6, 7]	Group11	3.01	8	[ATM, EGFR, MAPK3, PARP1, PCNA, PDGFRB, PTPRC, SRC]
GO:0051054	positive regulation of DNA metabolic process	GO_BiologicalProcess-EBI-UniProt-GOA_17.02.2020_00h00	0	0	0	0	[6, 7]	Group12	3.01	8	[ATM, EGFR, MAPK3, PARP1, PCNA, PDGFRB, PTPRC, SRC]
GO:0051054	positive regulation of DNA metabolic process	GO_BiologicalProcess-EBI-UniProt-GOA_17.02.2020_00h00	0	0	0	0	[6, 7]	Group13	3.01	8	[ATM, EGFR, MAPK3, PARP1, PCNA, PDGFRB, PTPRC, SRC]
GO:0051054	positive regulation of DNA metabolic process	GO_BiologicalProcess-EBI-UniProt-GOA_17.02.2020_00h00	0	0	0	0	[6, 7]	Group14	3.01	8	[ATM, EGFR, MAPK3, PARP1, PCNA, PDGFRB, PTPRC, SRC]
GO:0051090	regulation of DNA-binding transcription factor activity	GO_BiologicalProcess-EBI-UniProt-GOA_17.02.2020_00h00	0	0	0	0	[3, 7, 8, 9, 10]	Group12	1.36	8	[ESR1, KIT, MAPK3, PRKCZ, RPS6KA4, RPS6KA5, SUMO1, YWHAQ]
GO:0060191	regulation of lipase activity	GO_BiologicalProcess-EBI-UniProt-GOA_17.02.2020_00h00	0	0	0	0	[5]	Group29	5.93	8	[EGFR, ESR1, FGFR3, HBP1, KIT, PDGFRA, PDGFRB, PRKCZ]
GO:0060191	regulation of lipase activity	GO_BiologicalProcess-EBI-UniProt-GOA_17.02.2020_00h00	0	0	0.11	0.11	[5]	Group49	5.93	8	[EGFR, ESR1, FGFR3, HBP1, KIT, PDGFRA, PDGFRB, PRKCZ]
GO:0060191	regulation of lipase activity	GO_BiologicalProcess-EBI-UniProt-GOA_17.02.2020_00h00	0	0	0	0	[5]	Group14	5.93	8	[EGFR, ESR1, FGFR3, HBP1, KIT, PDGFRA, PDGFRB, PRKCZ]
GO:0060193	positive regulation of lipase activity	GO_BiologicalProcess-EBI-UniProt-GOA_17.02.2020_00h00	0	0	0	0	[6]	Group14	7.92	8	[EGFR, ESR1, FGFR3, HBP1, KIT, PDGFRA, PDGFRB, PRKCZ]
GO:0062012	regulation of small molecule metabolic process	GO_BiologicalProcess-EBI-UniProt-GOA_17.02.2020_00h00	0	0	0	0	[4]	Group00	1.35	8	[ANO9, GSK3B, IFNAR1, KIT, PARP1, SP1, SRC, TELO2]
GO:0070482	response to oxygen levels	GO_BiologicalProcess-EBI-UniProt-GOA_17.02.2020_00h00	0	0	0	0	[3]	Group20	1.57	8	[ATG7, ATM, BNIP3L, E2F1, FOXO3, PDGFRB, SRC, SUMO1]
GO:0070482	response to oxygen levels	GO_BiologicalProcess-EBI-UniProt-GOA_17.02.2020_00h00	0	0	0	0	[3]	Group27	1.57	8	[ATG7, ATM, BNIP3L, E2F1, FOXO3, PDGFRB, SRC, SUMO1]
GO:0070482	response to oxygen levels	GO_BiologicalProcess-EBI-UniProt-GOA_17.02.2020_00h00	0	0	0	0	[3]	Group37	1.57	8	[ATG7, ATM, BNIP3L, E2F1, FOXO3, PDGFRB, SRC, SUMO1]
GO:0070482	response to oxygen levels	GO_BiologicalProcess-EBI-UniProt-GOA_17.02.2020_00h00	0	0	0	0	[3]	Group41	1.57	8	[ATG7, ATM, BNIP3L, E2F1, FOXO3, PDGFRB, SRC, SUMO1]
GO:0070482	response to oxygen levels	GO_BiologicalProcess-EBI-UniProt-GOA_17.02.2020_00h00	0	0	0.11	0.11	[3]	Group49	1.57	8	[ATG7, ATM, BNIP3L, E2F1, FOXO3, PDGFRB, SRC, SUMO1]
GO:0071396	cellular response to lipid	GO_BiologicalProcess-EBI-UniProt-GOA_17.02.2020_00h00	0	0.01	0	0	[5]	Group33	1.12	8	[ATM, BCR, E2F1, EGFR, ESR1, FOXO3, MAPK3, SRC]
GO:0071396	cellular response to lipid	GO_BiologicalProcess-EBI-UniProt-GOA_17.02.2020_00h00	0	0.01	0	0	[5]	Group47	1.12	8	[ATM, BCR, E2F1, EGFR, ESR1, FOXO3, MAPK3, SRC]
GO:0071396	cellular response to lipid	GO_BiologicalProcess-EBI-UniProt-GOA_17.02.2020_00h00	0	0.01	0.11	0.11	[5]	Group49	1.12	8	[ATM, BCR, E2F1, EGFR, ESR1, FOXO3, MAPK3, SRC]
GO:0010517	regulation of phospholipase activity	GO_BiologicalProcess-EBI-UniProt-GOA_17.02.2020_00h00	0	0	0	0	[6]	Group14	6.93	7	[EGFR, ESR1, FGFR3, KIT, PDGFRA, PDGFRB, PRKCZ]
GO:0010518	positive regulation of phospholipase activity	GO_BiologicalProcess-EBI-UniProt-GOA_17.02.2020_00h00	0	0	0	0	[7]	Group14	8.24	7	[EGFR, ESR1, FGFR3, KIT, PDGFRA, PDGFRB, PRKCZ]
GO:0018105	peptidyl-serine phosphorylation	GO_BiologicalProcess-EBI-UniProt-GOA_17.02.2020_00h00	0	0	0	0	[7, 8, 9]	Group13	3.1	7	[ATM, GSK3B, MAPK3, PRKCZ, RPS6KA4, RPS6KA5, SRC]
GO:0032869	cellular response to insulin stimulus	GO_BiologicalProcess-EBI-UniProt-GOA_17.02.2020_00h00	0	0	0	0	[6, 7, 8]	Group13	3.03	7	[FOXO3, GSK3B, PARP1, PRKCZ, SP1, SRC, STAT1]
GO:0045834	positive regulation of lipid metabolic process	GO_BiologicalProcess-EBI-UniProt-GOA_17.02.2020_00h00	0	0	0	0	[5, 6]	Group14	3.5	7	[FGFR3, IFNAR1, KIT, PDGFRA, PDGFRB, PTK2, SRC]
GO:0008585	female gonad development	GO_BiologicalProcess-EBI-UniProt-GOA_17.02.2020_00h00	0	0	0	0	[5, 6, 7, 8]	Group09	5.41	6	[ATM, ESR1, FOXO3, KIT, PDGFRA, SRC]
GO:0008585	female gonad development	GO_BiologicalProcess-EBI-UniProt-GOA_17.02.2020_00h00	0	0	0	0	[5, 6, 7, 8]	Group14	5.41	6	[ATM, ESR1, FOXO3, KIT, PDGFRA, SRC]
GO:0014068	positive regulation of phosphatidylinositol 3-kinase signaling	GO_BiologicalProcess-EBI-UniProt-GOA_17.02.2020_00h00	0	0	0	0	[7, 8]	Group14	4.76	6	[KIT, PDGFRA, PDGFRB, PTK2, SRC, YWHAQ]
GO:0034614	cellular response to reactive oxygen species	GO_BiologicalProcess-EBI-UniProt-GOA_17.02.2020_00h00	0	0	0	0	[5, 6]	Group10	3.28	6	[EGFR, MAPK3, PCNA, PDGFRA, PDGFRB, SRC]
GO:0034614	cellular response to reactive oxygen species	GO_BiologicalProcess-EBI-UniProt-GOA_17.02.2020_00h00	0	0	0	0	[5, 6]	Group11	3.28	6	[EGFR, MAPK3, PCNA, PDGFRA, PDGFRB, SRC]
GO:0034614	cellular response to reactive oxygen species	GO_BiologicalProcess-EBI-UniProt-GOA_17.02.2020_00h00	0	0	0	0	[5, 6]	Group12	3.28	6	[EGFR, MAPK3, PCNA, PDGFRA, PDGFRB, SRC]
GO:0034614	cellular response to reactive oxygen species	GO_BiologicalProcess-EBI-UniProt-GOA_17.02.2020_00h00	0	0	0	0	[5, 6]	Group13	3.28	6	[EGFR, MAPK3, PCNA, PDGFRA, PDGFRB, SRC]
GO:0034614	cellular response to reactive oxygen species	GO_BiologicalProcess-EBI-UniProt-GOA_17.02.2020_00h00	0	0	0	0	[5, 6]	Group14	3.28	6	[EGFR, MAPK3, PCNA, PDGFRA, PDGFRB, SRC]
GO:0042698	ovulation cycle	GO_BiologicalProcess-EBI-UniProt-GOA_17.02.2020_00h00	0	0	0	0	[2, 3, 4]	Group09	6.9	6	[EGFR, ESR1, FOXO3, PCNA, PDGFRA, SRC]
GO:0042698	ovulation cycle	GO_BiologicalProcess-EBI-UniProt-GOA_17.02.2020_00h00	0	0	0	0	[2, 3, 4]	Group11	6.9	6	[EGFR, ESR1, FOXO3, PCNA, PDGFRA, SRC]
GO:0042698	ovulation cycle	GO_BiologicalProcess-EBI-UniProt-GOA_17.02.2020_00h00	0	0	0	0	[2, 3, 4]	Group14	6.9	6	[EGFR, ESR1, FOXO3, PCNA, PDGFRA, SRC]
GO:0043550	regulation of lipid kinase activity	GO_BiologicalProcess-EBI-UniProt-GOA_17.02.2020_00h00	0	0	0	0	[6, 9]	Group14	7.06	6	[FGFR3, KIT, PDGFRA, PDGFRB, PTK2, SRC]
GO:0043551	regulation of phosphatidylinositol 3-kinase activity	GO_BiologicalProcess-EBI-UniProt-GOA_17.02.2020_00h00	0	0	0	0	[7, 8, 10]	Group14	8.11	6	[FGFR3, KIT, PDGFRA, PDGFRB, PTK2, SRC]
GO:0043552	positive regulation of phosphatidylinositol 3-kinase activity	GO_BiologicalProcess-EBI-UniProt-GOA_17.02.2020_00h00	0	0	0	0	[7, 8, 9, 11]	Group14	14.29	6	[FGFR3, KIT, PDGFRA, PDGFRB, PTK2, SRC]
GO:0046425	regulation of receptor signaling pathway via JAK-STAT	GO_BiologicalProcess-EBI-UniProt-GOA_17.02.2020_00h00	0	0	0	0	[6, 7]	Group03	3.08	6	[FGFR3, IL27RA, JAK3, KIT, PTPRC, YWHAQ]
GO:0046425	regulation of receptor signaling pathway via JAK-STAT	GO_BiologicalProcess-EBI-UniProt-GOA_17.02.2020_00h00	0	0	0	0	[6, 7]	Group06	3.08	6	[FGFR3, IL27RA, JAK3, KIT, PTPRC, YWHAQ]
GO:0046425	regulation of receptor signaling pathway via JAK-STAT	GO_BiologicalProcess-EBI-UniProt-GOA_17.02.2020_00h00	0	0	0	0	[6, 7]	Group08	3.08	6	[FGFR3, IL27RA, JAK3, KIT, PTPRC, YWHAQ]
GO:0046545	development of primary female sexual characteristics	GO_BiologicalProcess-EBI-UniProt-GOA_17.02.2020_00h00	0	0	0	0	[4, 5, 6]	Group09	5.13	6	[ATM, ESR1, FOXO3, KIT, PDGFRA, SRC]
GO:0046545	development of primary female sexual characteristics	GO_BiologicalProcess-EBI-UniProt-GOA_17.02.2020_00h00	0	0	0	0	[4, 5, 6]	Group14	5.13	6	[ATM, ESR1, FOXO3, KIT, PDGFRA, SRC]
GO:0046660	female sex differentiation	GO_BiologicalProcess-EBI-UniProt-GOA_17.02.2020_00h00	0	0	0	0	[3, 4, 5]	Group09	4.51	6	[ATM, ESR1, FOXO3, KIT, PDGFRA, SRC]
GO:0046660	female sex differentiation	GO_BiologicalProcess-EBI-UniProt-GOA_17.02.2020_00h00	0	0	0	0	[3, 4, 5]	Group14	4.51	6	[ATM, ESR1, FOXO3, KIT, PDGFRA, SRC]
GO:0048145	regulation of fibroblast proliferation	GO_BiologicalProcess-EBI-UniProt-GOA_17.02.2020_00h00	0	0	0	0	[5]	Group11	4.76	6	[E2F1, EGFR, ESR1, PDGFRA, PDGFRB, SUMO1]
GO:0048145	regulation of fibroblast proliferation	GO_BiologicalProcess-EBI-UniProt-GOA_17.02.2020_00h00	0	0	0	0	[5]	Group14	4.76	6	[E2F1, EGFR, ESR1, PDGFRA, PDGFRB, SUMO1]
GO:0048146	positive regulation of fibroblast proliferation	GO_BiologicalProcess-EBI-UniProt-GOA_17.02.2020_00h00	0	0	0	0	[6]	Group11	8.22	6	[E2F1, EGFR, ESR1, PDGFRA, PDGFRB, SUMO1]
GO:0048146	positive regulation of fibroblast proliferation	GO_BiologicalProcess-EBI-UniProt-GOA_17.02.2020_00h00	0	0	0	0	[6]	Group14	8.22	6	[E2F1, EGFR, ESR1, PDGFRA, PDGFRB, SUMO1]
GO:0090218	positive regulation of lipid kinase activity	GO_BiologicalProcess-EBI-UniProt-GOA_17.02.2020_00h00	0	0	0	0	[6, 7, 10]	Group14	12.5	6	[FGFR3, KIT, PDGFRA, PDGFRB, PTK2, SRC]
GO:1901983	regulation of protein acetylation	GO_BiologicalProcess-EBI-UniProt-GOA_17.02.2020_00h00	0	0	0	0	[7, 8]	Group13	6.25	6	[CTCF, GSK3B, MAPK3, RPS6KA4, RPS6KA5, SPI1]
GO:1903725	regulation of phospholipid metabolic process	GO_BiologicalProcess-EBI-UniProt-GOA_17.02.2020_00h00	0	0	0	0	[6, 7]	Group14	5	6	[FGFR3, KIT, PDGFRA, PDGFRB, PTK2, SRC]
GO:1903727	positive regulation of phospholipid metabolic process	GO_BiologicalProcess-EBI-UniProt-GOA_17.02.2020_00h00	0	0	0	0	[6, 7, 8]	Group14	8.7	6	[FGFR3, KIT, PDGFRA, PDGFRB, PTK2, SRC]
GO:1904892	regulation of receptor signaling pathway via STAT	GO_BiologicalProcess-EBI-UniProt-GOA_17.02.2020_00h00	0	0	0	0	[5, 6]	Group03	3	6	[FGFR3, IL27RA, JAK3, KIT, PTPRC, YWHAQ]
GO:1904892	regulation of receptor signaling pathway via STAT	GO_BiologicalProcess-EBI-UniProt-GOA_17.02.2020_00h00	0	0	0	0	[5, 6]	Group06	3	6	[FGFR3, IL27RA, JAK3, KIT, PTPRC, YWHAQ]
GO:1904892	regulation of receptor signaling pathway via STAT	GO_BiologicalProcess-EBI-UniProt-GOA_17.02.2020_00h00	0	0	0	0	[5, 6]	Group08	3	6	[FGFR3, IL27RA, JAK3, KIT, PTPRC, YWHAQ]
GO:2000278	regulation of DNA biosynthetic process	GO_BiologicalProcess-EBI-UniProt-GOA_17.02.2020_00h00	0	0	0	0	[6, 7]	Group11	3.55	6	[ATM, MAPK3, PCNA, PDGFRB, SRC, SUMO1]
GO:2000278	regulation of DNA biosynthetic process	GO_BiologicalProcess-EBI-UniProt-GOA_17.02.2020_00h00	0	0	0	0	[6, 7]	Group12	3.55	6	[ATM, MAPK3, PCNA, PDGFRB, SRC, SUMO1]
GO:2000278	regulation of DNA biosynthetic process	GO_BiologicalProcess-EBI-UniProt-GOA_17.02.2020_00h00	0	0	0	0	[6, 7]	Group13	3.55	6	[ATM, MAPK3, PCNA, PDGFRB, SRC, SUMO1]
GO:2000278	regulation of DNA biosynthetic process	GO_BiologicalProcess-EBI-UniProt-GOA_17.02.2020_00h00	0	0	0	0	[6, 7]	Group14	3.55	6	[ATM, MAPK3, PCNA, PDGFRB, SRC, SUMO1]
GO:0001541	ovarian follicle development	GO_BiologicalProcess-EBI-UniProt-GOA_17.02.2020_00h00	0	0	0	0	[4, 5, 6, 7, 8, 9]	Group06	7.94	5	[ATM, ESR1, FOXO3, KIT, SRC]
GO:0001541	ovarian follicle development	GO_BiologicalProcess-EBI-UniProt-GOA_17.02.2020_00h00	0	0	0	0	[4, 5, 6, 7, 8, 9]	Group09	7.94	5	[ATM, ESR1, FOXO3, KIT, SRC]
GO:0001541	ovarian follicle development	GO_BiologicalProcess-EBI-UniProt-GOA_17.02.2020_00h00	0	0	0	0	[4, 5, 6, 7, 8, 9]	Group13	7.94	5	[ATM, ESR1, FOXO3, KIT, SRC]
GO:0001541	ovarian follicle development	GO_BiologicalProcess-EBI-UniProt-GOA_17.02.2020_00h00	0	0	0	0	[4, 5, 6, 7, 8, 9]	Group14	7.94	5	[ATM, ESR1, FOXO3, KIT, SRC]
GO:0002244	hematopoietic progenitor cell differentiation	GO_BiologicalProcess-EBI-UniProt-GOA_17.02.2020_00h00	0	0	0	0	[4, 5, 6, 7, 8]	Group05	4.24	5	[KIT, PDGFRA, PDGFRB, PTPRC, SPI1]
GO:0002244	hematopoietic progenitor cell differentiation	GO_BiologicalProcess-EBI-UniProt-GOA_17.02.2020_00h00	0	0	0	0	[4, 5, 6, 7, 8]	Group14	4.24	5	[KIT, PDGFRA, PDGFRB, PTPRC, SPI1]
GO:0002262	myeloid cell homeostasis	GO_BiologicalProcess-EBI-UniProt-GOA_17.02.2020_00h00	0	0	0	0	[2, 5]	Group06	3.45	5	[ANO9, JAK3, KIT, SPI1, YWHAQ]
GO:0002262	myeloid cell homeostasis	GO_BiologicalProcess-EBI-UniProt-GOA_17.02.2020_00h00	0	0	0	0	[2, 5]	Group08	3.45	5	[ANO9, JAK3, KIT, SPI1, YWHAQ]
GO:0002573	myeloid leukocyte differentiation	GO_BiologicalProcess-EBI-UniProt-GOA_17.02.2020_00h00	0	0	0	0	[5, 6, 7, 8, 9]	Group06	3.31	5	[CEBPA, KIT, PARP1, SPI1, SRC]
GO:0002573	myeloid leukocyte differentiation	GO_BiologicalProcess-EBI-UniProt-GOA_17.02.2020_00h00	0	0	0	0	[5, 6, 7, 8, 9]	Group07	3.31	5	[CEBPA, KIT, PARP1, SPI1, SRC]
GO:0002573	myeloid leukocyte differentiation	GO_BiologicalProcess-EBI-UniProt-GOA_17.02.2020_00h00	0	0	0	0	[5, 6, 7, 8, 9]	Group13	3.31	5	[CEBPA, KIT, PARP1, SPI1, SRC]
GO:0006275	regulation of DNA replication	GO_BiologicalProcess-EBI-UniProt-GOA_17.02.2020_00h00	0	0	0	0	[7]	Group11	3.07	5	[ATF1, ATG7, EGFR, PCNA, SUMO1]
GO:0006275	regulation of DNA replication	GO_BiologicalProcess-EBI-UniProt-GOA_17.02.2020_00h00	0	0	0	0	[7]	Group12	3.07	5	[ATF1, ATG7, EGFR, PCNA, SUMO1]
GO:0010508	positive regulation of autophagy	GO_BiologicalProcess-EBI-UniProt-GOA_17.02.2020_00h00	0	0	0	0	[7]	Group13	3.09	5	[ATG7, BNIP3L, FOXO3, GSK3B, MAPK3]
GO:0010863	positive regulation of phospholipase C activity	GO_BiologicalProcess-EBI-UniProt-GOA_17.02.2020_00h00	0	0	0	0	[8]	Group14	9.26	5	[EGFR, ESR1, KIT, PDGFRA, PDGFRB]
GO:0019199	transmembrane receptor protein kinase activity	GO_BiologicalProcess-EBI-UniProt-GOA_17.02.2020_00h00	0	0	0	0	[8, 9]	Group14	4.67	5	[EGFR, FGFR3, KIT, PDGFRA, PDGFRB]
GO:0030218	erythrocyte differentiation	GO_BiologicalProcess-EBI-UniProt-GOA_17.02.2020_00h00	0	0	0	0	[4, 5, 6, 7, 8, 9]	Group06	4.59	5	[ANO9, JAK3, KIT, SPI1, YWHAQ]
GO:0030218	erythrocyte differentiation	GO_BiologicalProcess-EBI-UniProt-GOA_17.02.2020_00h00	0	0	0	0	[4, 5, 6, 7, 8, 9]	Group08	4.59	5	[ANO9, JAK3, KIT, SPI1, YWHAQ]
GO:0030330	DNA damage response, signal transduction by p53 class mediator	GO_BiologicalProcess-EBI-UniProt-GOA_17.02.2020_00h00	0	0	0	0	[5, 6, 7]	Group11	4.27	5	[ATM, E2F1, FOXO3, PCNA, SUMO1]
GO:0030330	DNA damage response, signal transduction by p53 class mediator	GO_BiologicalProcess-EBI-UniProt-GOA_17.02.2020_00h00	0	0	0	0	[5, 6, 7]	Group12	4.27	5	[ATM, E2F1, FOXO3, PCNA, SUMO1]
GO:0034101	erythrocyte homeostasis	GO_BiologicalProcess-EBI-UniProt-GOA_17.02.2020_00h00	0	0	0	0	[3, 6]	Group06	4.17	5	[ANO9, JAK3, KIT, SPI1, YWHAQ]
GO:0034101	erythrocyte homeostasis	GO_BiologicalProcess-EBI-UniProt-GOA_17.02.2020_00h00	0	0	0	0	[3, 6]	Group08	4.17	5	[ANO9, JAK3, KIT, SPI1, YWHAQ]
GO:0035065	regulation of histone acetylation	GO_BiologicalProcess-EBI-UniProt-GOA_17.02.2020_00h00	0	0	0	0	[8, 9, 10]	Group13	6.94	5	[CTCF, MAPK3, RPS6KA4, RPS6KA5, SPI1]
GO:0042770	signal transduction in response to DNA damage	GO_BiologicalProcess-EBI-UniProt-GOA_17.02.2020_00h00	0	0	0	0	[4, 5, 6]	Group11	3.31	5	[ATM, E2F1, FOXO3, PCNA, SUMO1]
GO:0042770	signal transduction in response to DNA damage	GO_BiologicalProcess-EBI-UniProt-GOA_17.02.2020_00h00	0	0	0	0	[4, 5, 6]	Group12	3.31	5	[ATM, E2F1, FOXO3, PCNA, SUMO1]
GO:0046686	response to cadmium ion	GO_BiologicalProcess-EBI-UniProt-GOA_17.02.2020_00h00	0	0	0	0	[5]	Group11	5.32	5	[EGFR, KIT, MAPK3, PCNA, SUMO1]
GO:0046686	response to cadmium ion	GO_BiologicalProcess-EBI-UniProt-GOA_17.02.2020_00h00	0	0	0	0	[5]	Group12	5.32	5	[EGFR, KIT, MAPK3, PCNA, SUMO1]
GO:0046686	response to cadmium ion	GO_BiologicalProcess-EBI-UniProt-GOA_17.02.2020_00h00	0	0	0	0	[5]	Group14	5.32	5	[EGFR, KIT, MAPK3, PCNA, SUMO1]
GO:1900180	regulation of protein localization to nucleus	GO_BiologicalProcess-EBI-UniProt-GOA_17.02.2020_00h00	0	0	0	0	[6]	Group04	3.14	5	[ATM, GSK3B, PARP1, SRC, YWHAQ]
GO:1900180	regulation of protein localization to nucleus	GO_BiologicalProcess-EBI-UniProt-GOA_17.02.2020_00h00	0	0	0	0	[6]	Group13	3.14	5	[ATM, GSK3B, PARP1, SRC, YWHAQ]
GO:1900274	regulation of phospholipase C activity	GO_BiologicalProcess-EBI-UniProt-GOA_17.02.2020_00h00	0	0	0	0	[7]	Group14	8.77	5	[EGFR, ESR1, KIT, PDGFRA, PDGFRB]
GO:2000573	positive regulation of DNA biosynthetic process	GO_BiologicalProcess-EBI-UniProt-GOA_17.02.2020_00h00	0	0	0	0	[7, 8]	Group05	5.05	5	[ATM, MAPK3, PCNA, PDGFRB, SRC]
GO:2000573	positive regulation of DNA biosynthetic process	GO_BiologicalProcess-EBI-UniProt-GOA_17.02.2020_00h00	0	0	0	0	[7, 8]	Group12	5.05	5	[ATM, MAPK3, PCNA, PDGFRB, SRC]
GO:2000573	positive regulation of DNA biosynthetic process	GO_BiologicalProcess-EBI-UniProt-GOA_17.02.2020_00h00	0	0	0	0	[7, 8]	Group13	5.05	5	[ATM, MAPK3, PCNA, PDGFRB, SRC]
GO:2000573	positive regulation of DNA biosynthetic process	GO_BiologicalProcess-EBI-UniProt-GOA_17.02.2020_00h00	0	0	0	0	[7, 8]	Group14	5.05	5	[ATM, MAPK3, PCNA, PDGFRB, SRC]
GO:2000756	regulation of peptidyl-lysine acetylation	GO_BiologicalProcess-EBI-UniProt-GOA_17.02.2020_00h00	0	0	0	0	[8, 9]	Group13	6.33	5	[CTCF, MAPK3, RPS6KA4, RPS6KA5, SPI1]
GO:0001892	embryonic placenta development	GO_BiologicalProcess-EBI-UniProt-GOA_17.02.2020_00h00	0	0	0	0	[3, 4, 5, 6, 7, 8]	Group10	3.17	4	[CEBPA, EGFR, SRC, SUMO1]
GO:0001892	embryonic placenta development	GO_BiologicalProcess-EBI-UniProt-GOA_17.02.2020_00h00	0	0	0	0	[3, 4, 5, 6, 7, 8]	Group11	3.17	4	[CEBPA, EGFR, SRC, SUMO1]
GO:0001892	embryonic placenta development	GO_BiologicalProcess-EBI-UniProt-GOA_17.02.2020_00h00	0	0	0	0	[3, 4, 5, 6, 7, 8]	Group13	3.17	4	[CEBPA, EGFR, SRC, SUMO1]
GO:0006977	DNA damage response, signal transduction by p53 class mediator resulting in cell cycle arrest	GO_BiologicalProcess-EBI-UniProt-GOA_17.02.2020_00h00	0	0	0	0	[6, 7, 8, 9, 10, 11, 12, 13]	Group12	4.88	4	[ATM, E2F1, PCNA, SUMO1]
GO:0007173	epidermal growth factor receptor signaling pathway	GO_BiologicalProcess-EBI-UniProt-GOA_17.02.2020_00h00	0	0	0	0	[7, 8, 9]	Group10	6.56	4	[EGFR, PTK2, RPS6KA5, SRC]
GO:0007173	epidermal growth factor receptor signaling pathway	GO_BiologicalProcess-EBI-UniProt-GOA_17.02.2020_00h00	0	0	0	0	[7, 8, 9]	Group11	6.56	4	[EGFR, PTK2, RPS6KA5, SRC]
GO:0007173	epidermal growth factor receptor signaling pathway	GO_BiologicalProcess-EBI-UniProt-GOA_17.02.2020_00h00	0	0	0	0	[7, 8, 9]	Group13	6.56	4	[EGFR, PTK2, RPS6KA5, SRC]
GO:0007179	transforming growth factor beta receptor signaling pathway	GO_BiologicalProcess-EBI-UniProt-GOA_17.02.2020_00h00	0	0	0	0	[5, 6, 7, 8]	Group10	3.33	4	[PARP1, PRKCZ, PTK2, SRC]
GO:0007179	transforming growth factor beta receptor signaling pathway	GO_BiologicalProcess-EBI-UniProt-GOA_17.02.2020_00h00	0	0	0	0	[5, 6, 7, 8]	Group13	3.33	4	[PARP1, PRKCZ, PTK2, SRC]
GO:0007259	receptor signaling pathway via JAK-STAT	GO_BiologicalProcess-EBI-UniProt-GOA_17.02.2020_00h00	0	0	0	0	[5, 6, 7]	Group02	8.89	4	[IFNAR1, JAK3, STAT1, STAT2]
GO:0010332	response to gamma radiation	GO_BiologicalProcess-EBI-UniProt-GOA_17.02.2020_00h00	0	0	0	0	[5]	Group12	5.41	4	[ATM, PARP1, PTPRC, SUMO1]
GO:0010332	response to gamma radiation	GO_BiologicalProcess-EBI-UniProt-GOA_17.02.2020_00h00	0	0	0	0	[5]	Group13	5.41	4	[ATM, PARP1, PTPRC, SUMO1]
GO:0022602	ovulation cycle process	GO_BiologicalProcess-EBI-UniProt-GOA_17.02.2020_00h00	0	0	0	0	[2, 3, 4, 5]	Group09	7.14	4	[ESR1, FOXO3, PDGFRA, SRC]
GO:0022602	ovulation cycle process	GO_BiologicalProcess-EBI-UniProt-GOA_17.02.2020_00h00	0	0	0	0	[2, 3, 4, 5]	Group13	7.14	4	[ESR1, FOXO3, PDGFRA, SRC]
GO:0022602	ovulation cycle process	GO_BiologicalProcess-EBI-UniProt-GOA_17.02.2020_00h00	0	0	0	0	[2, 3, 4, 5]	Group14	7.14	4	[ESR1, FOXO3, PDGFRA, SRC]
GO:0031571	mitotic G1 DNA damage checkpoint	GO_BiologicalProcess-EBI-UniProt-GOA_17.02.2020_00h00	0	0	0	0	[5, 6, 7, 8, 9, 10, 11]	Group12	4.4	4	[ATM, E2F1, PCNA, SUMO1]
GO:0032204	regulation of telomere maintenance	GO_BiologicalProcess-EBI-UniProt-GOA_17.02.2020_00h00	0	0	0	0	[3, 6, 7]	Group10	3.28	4	[ATM, MAPK3, PARP1, SRC]
GO:0032204	regulation of telomere maintenance	GO_BiologicalProcess-EBI-UniProt-GOA_17.02.2020_00h00	0	0	0	0	[3, 6, 7]	Group12	3.28	4	[ATM, MAPK3, PARP1, SRC]
GO:0032204	regulation of telomere maintenance	GO_BiologicalProcess-EBI-UniProt-GOA_17.02.2020_00h00	0	0	0	0	[3, 6, 7]	Group13	3.28	4	[ATM, MAPK3, PARP1, SRC]
GO:0033127	regulation of histone phosphorylation	GO_BiologicalProcess-EBI-UniProt-GOA_17.02.2020_00h00	0	0	0	0	[8, 9]	Group13	26.67	4	[ATM, MAPK3, RPS6KA4, RPS6KA5]
GO:0038083	peptidyl-tyrosine autophosphorylation	GO_BiologicalProcess-EBI-UniProt-GOA_17.02.2020_00h00	0	0	0	0	[8, 9, 10]	Group10	8.51	4	[EGFR, MAPK3, PTK2, SRC]
GO:0038083	peptidyl-tyrosine autophosphorylation	GO_BiologicalProcess-EBI-UniProt-GOA_17.02.2020_00h00	0	0	0	0	[8, 9, 10]	Group11	8.51	4	[EGFR, MAPK3, PTK2, SRC]
GO:0038083	peptidyl-tyrosine autophosphorylation	GO_BiologicalProcess-EBI-UniProt-GOA_17.02.2020_00h00	0	0	0	0	[8, 9, 10]	Group13	8.51	4	[EGFR, MAPK3, PTK2, SRC]
GO:0038083	peptidyl-tyrosine autophosphorylation	GO_BiologicalProcess-EBI-UniProt-GOA_17.02.2020_00h00	0	0	0	0	[8, 9, 10]	Group14	8.51	4	[EGFR, MAPK3, PTK2, SRC]
GO:0038127	ERBB signaling pathway	GO_BiologicalProcess-EBI-UniProt-GOA_17.02.2020_00h00	0	0	0	0	[6, 7, 8]	Group10	4.4	4	[EGFR, PTK2, RPS6KA5, SRC]
GO:0038127	ERBB signaling pathway	GO_BiologicalProcess-EBI-UniProt-GOA_17.02.2020_00h00	0	0	0	0	[6, 7, 8]	Group11	4.4	4	[EGFR, PTK2, RPS6KA5, SRC]
GO:0038127	ERBB signaling pathway	GO_BiologicalProcess-EBI-UniProt-GOA_17.02.2020_00h00	0	0	0	0	[6, 7, 8]	Group13	4.4	4	[EGFR, PTK2, RPS6KA5, SRC]
GO:0042509	regulation of tyrosine phosphorylation of STAT protein	GO_BiologicalProcess-EBI-UniProt-GOA_17.02.2020_00h00	0	0	0	0	[7, 8, 9, 10]	Group08	3.81	4	[FGFR3, IL27RA, KIT, YWHAQ]
GO:0042531	positive regulation of tyrosine phosphorylation of STAT protein	GO_BiologicalProcess-EBI-UniProt-GOA_17.02.2020_00h00	0	0	0	0	[8, 9, 10, 11]	Group08	4.6	4	[FGFR3, IL27RA, KIT, YWHAQ]
GO:0044783	G1 DNA damage checkpoint	GO_BiologicalProcess-EBI-UniProt-GOA_17.02.2020_00h00	0	0	0	0	[5, 6, 9]	Group12	4.35	4	[ATM, E2F1, PCNA, SUMO1]
GO:0044819	mitotic G1/S transition checkpoint	GO_BiologicalProcess-EBI-UniProt-GOA_17.02.2020_00h00	0	0	0	0	[4, 5, 6, 8, 9, 10]	Group12	4.4	4	[ATM, E2F1, PCNA, SUMO1]
GO:0046427	positive regulation of receptor signaling pathway via JAK-STAT	GO_BiologicalProcess-EBI-UniProt-GOA_17.02.2020_00h00	0	0.01	0	0	[7, 8]	Group08	3.2	4	[FGFR3, IL27RA, KIT, YWHAQ]
GO:0046902	regulation of mitochondrial membrane permeability	GO_BiologicalProcess-EBI-UniProt-GOA_17.02.2020_00h00	0	0	0	0	[4, 5, 6]	Group04	3.92	4	[BNIP3L, E2F1, GSK3B, YWHAQ]
GO:0051385	response to mineralocorticoid	GO_BiologicalProcess-EBI-UniProt-GOA_17.02.2020_00h00	0	0	0	0	[6, 7]	Group09	9.76	4	[FOXO3, PARP1, SRC, SUMO1]
GO:0051385	response to mineralocorticoid	GO_BiologicalProcess-EBI-UniProt-GOA_17.02.2020_00h00	0	0	0	0	[6, 7]	Group11	9.76	4	[FOXO3, PARP1, SRC, SUMO1]
GO:0051385	response to mineralocorticoid	GO_BiologicalProcess-EBI-UniProt-GOA_17.02.2020_00h00	0	0	0	0	[6, 7]	Group12	9.76	4	[FOXO3, PARP1, SRC, SUMO1]
GO:0051385	response to mineralocorticoid	GO_BiologicalProcess-EBI-UniProt-GOA_17.02.2020_00h00	0	0	0	0	[6, 7]	Group13	9.76	4	[FOXO3, PARP1, SRC, SUMO1]
GO:0071158	positive regulation of cell cycle arrest	GO_BiologicalProcess-EBI-UniProt-GOA_17.02.2020_00h00	0	0	0	0	[7]	Group12	3.17	4	[ATM, E2F1, PCNA, SUMO1]
GO:0072395	signal transduction involved in cell cycle checkpoint	GO_BiologicalProcess-EBI-UniProt-GOA_17.02.2020_00h00	0	0	0	0	[3, 4, 5, 6, 7]	Group12	3.85	4	[ATM, E2F1, PCNA, SUMO1]
GO:0072401	signal transduction involved in DNA integrity checkpoint	GO_BiologicalProcess-EBI-UniProt-GOA_17.02.2020_00h00	0	0	0	0	[4, 5, 6, 7, 8]	Group12	3.88	4	[ATM, E2F1, PCNA, SUMO1]
GO:0072413	signal transduction involved in mitotic cell cycle checkpoint	GO_BiologicalProcess-EBI-UniProt-GOA_17.02.2020_00h00	0	0	0	0	[4, 5, 6, 7, 8]	Group12	4.82	4	[ATM, E2F1, PCNA, SUMO1]
GO:0072422	signal transduction involved in DNA damage checkpoint	GO_BiologicalProcess-EBI-UniProt-GOA_17.02.2020_00h00	0	0	0	0	[5, 6, 7, 8, 9]	Group12	3.88	4	[ATM, E2F1, PCNA, SUMO1]
GO:0072431	signal transduction involved in mitotic G1 DNA damage checkpoint	GO_BiologicalProcess-EBI-UniProt-GOA_17.02.2020_00h00	0	0	0	0	[6, 7, 8, 9, 10, 11, 12]	Group12	4.82	4	[ATM, E2F1, PCNA, SUMO1]
GO:0090559	regulation of membrane permeability	GO_BiologicalProcess-EBI-UniProt-GOA_17.02.2020_00h00	0	0	0	0	[3]	Group04	3.33	4	[BNIP3L, E2F1, GSK3B, YWHAQ]
GO:0097696	receptor signaling pathway via STAT	GO_BiologicalProcess-EBI-UniProt-GOA_17.02.2020_00h00	0	0	0	0	[4, 5, 6]	Group02	8.7	4	[IFNAR1, JAK3, STAT1, STAT2]
GO:1901216	positive regulation of neuron death	GO_BiologicalProcess-EBI-UniProt-GOA_17.02.2020_00h00	0	0	0	0	[6]	Group12	3.25	4	[ATM, FOXO3, GSK3B, PARP1]
GO:1901216	positive regulation of neuron death	GO_BiologicalProcess-EBI-UniProt-GOA_17.02.2020_00h00	0	0	0	0	[6]	Group13	3.25	4	[ATM, FOXO3, GSK3B, PARP1]
GO:1902400	intracellular signal transduction involved in G1 DNA damage checkpoint	GO_BiologicalProcess-EBI-UniProt-GOA_17.02.2020_00h00	0	0	0	0	[6, 7, 8, 9, 10]	Group12	4.82	4	[ATM, E2F1, PCNA, SUMO1]
GO:1902402	signal transduction involved in mitotic DNA damage checkpoint	GO_BiologicalProcess-EBI-UniProt-GOA_17.02.2020_00h00	0	0	0	0	[6, 7, 8, 9, 10]	Group12	4.82	4	[ATM, E2F1, PCNA, SUMO1]
GO:1902403	signal transduction involved in mitotic DNA integrity checkpoint	GO_BiologicalProcess-EBI-UniProt-GOA_17.02.2020_00h00	0	0	0	0	[5, 6, 7, 8, 9]	Group12	4.82	4	[ATM, E2F1, PCNA, SUMO1]
GO:1904356	regulation of telomere maintenance via telomere lengthening	GO_BiologicalProcess-EBI-UniProt-GOA_17.02.2020_00h00	0	0	0	0	[4, 7, 8]	Group10	4.3	4	[ATM, MAPK3, PARP1, SRC]
GO:1904356	regulation of telomere maintenance via telomere lengthening	GO_BiologicalProcess-EBI-UniProt-GOA_17.02.2020_00h00	0	0	0	0	[4, 7, 8]	Group12	4.3	4	[ATM, MAPK3, PARP1, SRC]
GO:1904356	regulation of telomere maintenance via telomere lengthening	GO_BiologicalProcess-EBI-UniProt-GOA_17.02.2020_00h00	0	0	0	0	[4, 7, 8]	Group13	4.3	4	[ATM, MAPK3, PARP1, SRC]
GO:1904894	positive regulation of receptor signaling pathway via STAT	GO_BiologicalProcess-EBI-UniProt-GOA_17.02.2020_00h00	0	0	0	0	[6, 7]	Group08	3.1	4	[FGFR3, IL27RA, KIT, YWHAQ]
GO:2000379	positive regulation of reactive oxygen species metabolic process	GO_BiologicalProcess-EBI-UniProt-GOA_17.02.2020_00h00	0	0.01	0	0	[6]	Group11	3.03	4	[EGFR, FOXO3, PDGFRB, SUMO1]
GO:2000379	positive regulation of reactive oxygen species metabolic process	GO_BiologicalProcess-EBI-UniProt-GOA_17.02.2020_00h00	0	0.01	0	0	[6]	Group13	3.03	4	[EGFR, FOXO3, PDGFRB, SUMO1]
GO:2000379	positive regulation of reactive oxygen species metabolic process	GO_BiologicalProcess-EBI-UniProt-GOA_17.02.2020_00h00	0	0.01	0	0	[6]	Group14	3.03	4	[EGFR, FOXO3, PDGFRB, SUMO1]

## Sheet: 2.Important processes in CD
	GOID	GOTerm	Associated Genes Found
AUTOPHAGY	GO:0010508	positive regulation of autophagy	[ATG7, BNIP3L, FOXO3, GSK3B, MAPK3]
CELL DEATH	GO:0006915	apoptotic process	[ATM, BNIP3L, E2F1, FGFR3, FOXO3, GSK3B, IFNAR1, MAPK3, PARP1, SPI1, SUMO1]
CELL DEATH	GO:0008219	cell death	[ATM, BNIP3L, E2F1, FGFR3, FOXO3, GSK3B, IFNAR1, KIT, MAPK3, PARP1, SPI1, SUMO1]
CELL DEATH	GO:0010941	regulation of cell death	[ANO9, ATG7, ATM, BNIP3L, E2F1, EGFR, ESR1, FOXO3, GSK3B, IFNAR1, JAK3, KIT, PARP1, PDGFRB, PRKCZ, PTK2, PTPRC, SRC, STAT1, SUMO1, YWHAQ]
CELL DEATH	GO:0010942	positive regulation of cell death	[ATG7, ATM, BNIP3L, E2F1, FOXO3, GSK3B, PARP1, PDGFRB, PTPRC, SRC, SUMO1, YWHAQ]
CELL DEATH	GO:0012501	programmed cell death	[ATM, BNIP3L, E2F1, FGFR3, FOXO3, GSK3B, IFNAR1, KIT, MAPK3, PARP1, SPI1, SUMO1]
CELL DEATH	GO:0043067	regulation of programmed cell death	[ANO9, ATG7, ATM, BNIP3L, E2F1, EGFR, ESR1, FOXO3, GSK3B, IFNAR1, JAK3, KIT, PARP1, PDGFRB, PRKCZ, PTK2, PTPRC, SRC, STAT1, SUMO1, YWHAQ]
CELL DEATH	GO:0060548	negative regulation of cell death	[ANO9, ATG7, BNIP3L, EGFR, GSK3B, IFNAR1, JAK3, KIT, PDGFRB, PRKCZ, PTK2, SRC, SUMO1, YWHAQ]
CELL DIFFERENTIATION	GO:0030154	cell differentiation	[ANO9, ATF1, ATM, BCR, CEBPA, E2F1, EGFR, ESR1, FGFR3, FOXO3, GSK3B, JAK3, KIT, MAPK3, PARP1, PCNA, PDGFRA, PDGFRB, PRKCZ, PTK2, PTPRC, RPS6KA5, SPI1, SRC, STAT1, SUMO1, TELO2, YWHAQ, ZHX1]
CELL DIFFERENTIATION	GO:0045595	regulation of cell differentiation	[ATF1, CEBPA, E2F1, EGFR, FOXO3, GSK3B, JAK3, KIT, PARP1, PDGFRA, PRKCZ, PTK2, PTPRC, SPI1, SRC, STAT1, YWHAQ]
CELL DIFFERENTIATION	GO:0045597	positive regulation of cell differentiation	[ATF1, CEBPA, E2F1, FOXO3, KIT, PARP1, PRKCZ, PTPRC, SRC, STAT1, YWHAQ]
CELL PROLIFERATION	GO:0008284	positive regulation of cell population proliferation	[E2F1, EGFR, ESR1, FGFR3, IFNAR1, JAK3, KIT, PDGFRA, PDGFRB, PRKCZ, PTK2, PTPRC, SP1, STAT1, SUMO1, YWHAQ]
CELL PROLIFERATION	GO:0042127	regulation of cell population proliferation	[ATM, CEBPA, CTCF, E2F1, EGFR, ESR1, FGFR3, FOXO3, IFNAR1, JAK3, KIT, PDGFRA, PDGFRB, PPP2R5C, PRKCZ, PTK2, PTPRC, SP1, SRC, STAT1, STAT2, SUMO1, YWHAQ]
IMMUNE SYSTEM	GO:0001817	regulation of cytokine production	[IL27RA, JAK3, MAPK3, PRKCZ, PTPRC, RPS6KA4, RPS6KA5, SRC, STAT1]
IMMUNE SYSTEM	GO:0002520	immune system development	[ANO9, ATM, BCR, CEBPA, JAK3, KIT, MAPK3, PARP1, PDGFRA, PDGFRB, PTPRC, SPI1, SRC, YWHAQ]
IMMUNE SYSTEM	GO:0002682	regulation of immune system process	[ATM, BCR, CEBPA, ESR1, FOXO3, IL27RA, JAK3, KIT, MAPK3, PRKCZ, PTK2, PTPRC, RPS6KA5, SPI1, SRC, STAT1, SUMO1, YWHAQ]
IMMUNE SYSTEM	GO:0002684	positive regulation of immune system process	[CEBPA, FOXO3, IL27RA, JAK3, MAPK3, PRKCZ, PTK2, PTPRC, RPS6KA5, SRC, STAT1, SUMO1, YWHAQ]
IMMUNE SYSTEM	GO:0002694	regulation of leukocyte activation	[ATM, BCR, CEBPA, IL27RA, JAK3, PRKCZ, PTPRC, SRC, SUMO1]
IMMUNE SYSTEM	GO:0006952	defense response	[ATG7, ATM, BNIP3L, EGFR, IFNAR1, IL27RA, JAK3, KIT, PRKCZ, PTPRC, RPS6KA4, RPS6KA5, STAT1, STAT2]
IMMUNE SYSTEM	GO:0019221	cytokine-mediated signaling pathway	[CEBPA, CSF2RB, FOXO3, IFNAR1, IL27RA, JAK3, KIT, MAPK3, RPS6KA4, RPS6KA5, SPI1, STAT1, STAT2, SUMO1]
IMMUNE SYSTEM	GO:0031347	regulation of defense response	[ATM, BCR, CEBPA, EGFR, ESR1, MAPK3, PTPRC, RPS6KA5, SRC, STAT1, SUMO1]
IMMUNE SYSTEM	GO:0034097	response to cytokine	[CEBPA, CSF2RB, FOXO3, GSK3B, IFNAR1, IL27RA, JAK3, KIT, MAPK3, RPS6KA4, RPS6KA5, SPI1, SRC, STAT1, STAT2, SUMO1, YWHAQ]
IMMUNE SYSTEM	GO:0034101	erythrocyte homeostasis	[ANO9, JAK3, KIT, SPI1, YWHAQ]
IMMUNE SYSTEM	GO:0050776	regulation of immune response	[BCR, ESR1, IL27RA, JAK3, KIT, MAPK3, PRKCZ, PTK2, PTPRC, RPS6KA5, SRC, STAT1, SUMO1]
IMMUNE SYSTEM	GO:0071345	cellular response to cytokine stimulus	[CEBPA, CSF2RB, FOXO3, GSK3B, IFNAR1, IL27RA, JAK3, KIT, MAPK3, RPS6KA4, RPS6KA5, SPI1, STAT1, STAT2, SUMO1, YWHAQ]
IMMUNE SYSTEM / CELL DIFFERENTIATION	GO:0002521	leukocyte differentiation	[ATM, CEBPA, JAK3, KIT, PARP1, PTPRC, SPI1, SRC]
IMMUNE SYSTEM / CELL DIFFERENTIATION	GO:0002573	myeloid leukocyte differentiation	[CEBPA, KIT, PARP1, SPI1, SRC]
IMMUNE SYSTEM / CELL DIFFERENTIATION	GO:0030099	myeloid cell differentiation	[ANO9, CEBPA, JAK3, KIT, PARP1, SPI1, SRC, YWHAQ]
IMMUNE SYSTEM / CELL DIFFERENTIATION	GO:0030218	erythrocyte differentiation	[ANO9, JAK3, KIT, SPI1, YWHAQ]
MITOCHONDRIA	GO:0007005	mitochondrion organization	[ATG7, BNIP3L, CEBPA, E2F1, GSK3B, MAP1LC3B, PARP1, YWHAQ]
OXIDATIVE STRESS	GO:0006979	response to oxidative stress	[EGFR, FOXO3, MAPK3, PARP1, PCNA, PDGFRA, PDGFRB, SP1, SRC, STAT1]
OXIDATIVE STRESS	GO:0034599	cellular response to oxidative stress	[EGFR, FOXO3, MAPK3, PARP1, PCNA, PDGFRA, PDGFRB, SRC]
OXIDATIVE STRESS	GO:0034614	cellular response to reactive oxygen species	[EGFR, MAPK3, PCNA, PDGFRA, PDGFRB, SRC]
OXIDATIVE STRESS	GO:2000379	positive regulation of reactive oxygen species metabolic process	[EGFR, FOXO3, PDGFRB, SUMO1]
HOMEOSTASIS	GO:0042592	homeostatic process	[ANO9, ATM, BCR, CEBPA, EGFR, ESR1, FOXO3, HBP1, IFNAR1, JAK3, KIT, MAPK3, PARP1, PCNA, PDGFRA, PDGFRB, PTPRC, SPI1, SRC, STAT1, TELO2, YWHAQ]
HOMEOSTASIS	GO:0048878	chemical homeostasis	[CEBPA, EGFR, ESR1, FOXO3, HBP1, IFNAR1, MAPK3, PARP1, PDGFRA, PTPRC, SRC, STAT1]
HOMEOSTASIS	GO:0002262	myeloid cell homeostasis	[ANO9, JAK3, KIT, SPI1, YWHAQ]
HOMEOSTASIS	GO:0034101	erythrocyte homeostasis	[ANO9, JAK3, KIT, SPI1, YWHAQ]

## Sheet: 3.GO by gene
	AUTOPHAGY	CELL DEATH	CELL DIFFERENTIATION / PROLIFERATION	IMMUNE SYSTEM	OXIDATIVE STRESS	MITOCHONDRIA	HOMEOSTASIS
ANO9	---	regulation of cell death regulation of programmed cell death negative regulation of cell death	cell differentiation	immune system development erythrocyte homeostasis myeloid cell differentiation erythrocyte differentiation	---	Yes	homeostatic process myeloid cell homeostasis erythrocyte homeostasis
ATF1	---	---	cell differentiation regulation of cell differentiation positive regulation of cell differentiation regulation of cell population proliferation	---	---	---	---
ATG7	positive regulation of autophagy	regulation of cell death positive regulation of cell death regulation of programmed cell death negative regulation of cell death	---	defense response	---	mitochondrion organization	---
ATM	----	apoptotic process cell death regulation of cell death positive regulation of cell death programmed cell death regulation of programmed cell death	cell differentiation regulation of cell population proliferation	immune system development regulation of immune system process regulation of leukocyte activation defense response regulation of defense response leukocyte differentiation	---	---	homeostatic process
BCR	----	---	cell differentiation	immune system development regulation of immune system process regulation of leukocyte activation regulation of defense response regulation of immune response	---	---	homeostatic process
CEBPA	----	----	cell differentiation regulation of cell differentiation positive regulation of cell differentiation regulation of cell population proliferation	immune system development regulation of immune system process positive regulation of immune system process regulation of leukocyte activation cytokine-mediated signaling pathway regulation of defense response response to cytokine cellular response to cytokine stimulus leukocyte differentiation myeloid leukocyte differentiation myeloid cell differentiation	---	mitochondrion organization	homeostatic process chemical homeostasis
CSF2RB	---	---	---	cytokine-mediated signaling pathway response to cytokine cellular response to cytokine stimulus	---	---	---
CTCF	---	---	regulation of cell population proliferation	---	---	---	---
E2F1	----	programmed cell death regulation of programmed cell death	cell differentiation regulation of cell differentiation positive regulation of cell differentiation positive regulation of cell population proliferation regulation of cell population proliferation	---	---	mitochondrion organization	---
EGFR	---	regulation of cell death regulation of programmed cell death negative regulation of cell death	cell differentiation regulation of cell differentiation epidermal growth factor receptor signaling pathway positive regulation of cell population proliferation regulation of cell population proliferation	defense response regulation of defense response	response to oxidative stress cellular response to oxidative stress cellular response to reactive oxygen species positive regulation of reactive oxygen species metabolic process	---	homeostatic process chemical homeostasis positive regulation of reactive oxygen species metabolic process
ESR1	---	regulation of cell death regulation of programmed cell deatH	cell differentiation positive regulation of cell population proliferation regulation of cell population proliferation	regulation of immune system process regulation of defense response regulation of immune response	---	---	homeostatic process chemical homeostasis
FGFR3	---	apoptotic process cell death programmed cell death	cell differentiation positive regulation of cell population proliferation regulation of cell population proliferation	---	---	---	---
FOXO3	positive regulation of autophagy	apoptotic process cell death regulation of cell death positive regulation of cell death programmed cell death regulation of programmed cell death negative regulation of cell death	cell differentiation regulation of cell differentiation positive regulation of cell differentiation regulation of cell population proliferation	regulation of immune system process positive regulation of immune system process cytokine-mediated signaling pathway response to cytokine cellular response to cytokine stimulus	response to oxidative stress cellular response to oxidative stress positive regulation of reactive oxygen species metabolic process	---	homeostatic process chemical homeostasis positive regulation of reactive oxygen species metabolic process
GSK3B	positive regulation of autophagy	apoptotic process cell death regulation of cell death positive regulation of cell death programmed cell death regulation of programmed cell death negative regulation of cell death	cell differentiation regulation of cell differentiation	response to cytokine cellular response to cytokine stimulus	---	mitochondrion organization	---
HBP1	----	---	---	---	---	---	homeostatic process chemical homeostasis
IFNAR1	---	apoptotic process cell death regulation of cell death programmed cell death regulation of programmed cell death negative regulation of cell death	positive regulation of cell population proliferation regulation of cell population proliferation	defense response cytokine-mediated signaling pathway response to cytokine cellular response to cytokine stimulus	---	---	homeostatic process chemical homeostasis
IL27RA	---	---	---	regulation of cytokine production regulation of immune system process positive regulation of immune system process regulation of leukocyte activation defense response cytokine-mediated signaling pathway response to cytokine regulation of immune response cellular response to cytokine stimulus	---	---	---
JAK3	---	regulation of cell death regulation of programmed cell death negative regulation of cell death	cell differentiation regulation of cell differentiation positive regulation of cell population proliferation regulation of cell population proliferation	regulation of cytokine production immune system development regulation of immune system process positive regulation of immune system process regulation of leukocyte activation defense response cytokine-mediated signaling pathway response to cytokine erythrocyte homeostasis regulation of immune response cellular response to cytokine stimulus leukocyte differentiation myeloid cell differentiation e…	---	---	homeostatic process myeloid cell homeostasis erythrocyte homeostasis
KIT	---	cell death regulation of cell death programmed cell death regulation of programmed cell death negative regulation of cell death	cell differentiation regulation of cell differentiation positive regulation of cell differentiation positive regulation of cell population proliferation regulation of cell population proliferation	immune system development regulation of immune system process defense response cytokine-mediated signaling pathway response to cytokine erythrocyte homeostasis regulation of immune response cellular response to cytokine stimulus leukocyte differentiation myeloid leukocyte differentiation myeloid cell differentiation erythrocyte differentiation	---	---	homeostatic process myeloid cell homeostasis erythrocyte homeostasis
MAP1LC3B	----	---	---	---	---	mitochondrion organization	---
MAPK3	positive regulation of autophagy	apoptotic process cell death programmed cell death	cell differentiation	regulation of cytokine production immune system development regulation of immune system process positive regulation of immune system process cytokine-mediated signaling pathway regulation of defense response response to cytokine regulation of immune response cellular response to cytokine stimulus	response to oxidative stress cellular response to oxidative stress cellular response to reactive oxygen species	----	homeostatic process chemical homeostasis
PARP1	---	apoptotic process cell death regulation of cell death positive regulation of cell death programmed cell death regulation of programmed cell death negative regulation of cell death	cell differentiation regulation of cell differentiation positive regulation of cell differentiation	leukocyte differentiation myeloid leukocyte differentiation myeloid cell differentiation	response to oxidative stress cellular response to oxidative stress	mitochondrion organization	homeostatic process chemical homeostasis
PCNA	---	---	cell differentiation	---	response to oxidative stress cellular response to oxidative stress cellular response to reactive oxygen species	---	---
PDGFRA	---	---	cell differentiation regulation of cell differentiation positive regulation of cell population proliferation regulation of cell population proliferation immune system development	---	response to oxidative stress cellular response to oxidative stress cellular response to reactive oxygen species	---	homeostatic process chemical homeostasis
PDGFRB	---	regulation of cell death positive regulation of cell death regulation of programmed cell death negative regulation of cell death	cell differentiation positive regulation of cell population proliferation regulation of cell population proliferation immune system development	---	response to oxidative stress cellular response to oxidative stress cellular response to reactive oxygen species positive regulation of reactive oxygen species metabolic process	---	homeostatic process positive regulation of reactive oxygen species metabolic process
PP2R5C	---	---	regulation of cell population proliferation	---	---	---	---
PRKCZ	---	regulation of cell death regulation of programmed cell death negative regulation of cell death	cell differentiation regulation of cell differentiation positive regulation of cell differentiation positive regulation of cell population proliferation regulation of cell population proliferation	regulation of cytokine production regulation of immune system process positive regulation of immune system process regulation of leukocyte activation defense response regulation of immune response	---	---	---
PTK2	---	regulation of cell death regulation of programmed cell death negative regulation of cell death	cell differentiation regulation of cell differentiation positive regulation of cell population proliferation regulation of cell population proliferation	regulation of immune system process positive regulation of immune system process regulation of immune response	---	---	---
PTPRC	---	regulation of cell death positive regulation of cell death regulation of programmed cell death	cell differentiation regulation of cell differentiation positive regulation of cell differentiation positive regulation of cell population proliferation regulation of cell population proliferation	regulation of cytokine production immune system development regulation of immune system process positive regulation of immune system process regulation of leukocyte activation defense response regulation of defense response regulation of immune response leukocyte differentiation	---	---	homeostatic process chemical homeostasis
RPS6KA4	---	---	---	regulation of cytokine production defense response response to cytokine cellular response to cytokine stimulus	---	---	---
RPS6KA5	---	---	cell differentiation	regulation of cytokine production regulation of immune system process positive regulation of immune system process defense response cytokine-mediated signaling pathway regulation of defense response response to cytokine regulation of immune response cellular response to cytokine stimulus	---	---	---
SP1	---	---	positive regulation of cell population proliferation regulation of cell population proliferation	---	response to oxidative stress	---	---
SPI1	----	apoptotic process cell death programmed cell death	cell differentiation regulation of cell differentiation	immune system development regulation of immune system process cytokine-mediated signaling pathway response to cytokine erythrocyte homeostasis interleukin-6-mediated signaling pathway response to interleukin-6 cellular response to cytokine stimulus leukocyte differentiation myeloid leukocyte differentiation myeloid cell differentiation erythrocyte differentiation	---	---	homeostatic process myeloid cell homeostasis erythrocyte homeostasis
SRC	---	regulation of cell death positive regulation of cell death regulation of programmed cell death negative regulation of cell death	cell differentiation regulation of cell differentiation positive regulation of cell differentiation regulation of cell population proliferation	regulation of cytokine production immune system development regulation of immune system process positive regulation of immune system process regulation of leukocyte activation regulation of defense response response to cytokine regulation of immune response leukocyte differentiation myeloid leukocyte differentiation myeloid cell differentiation	response to oxidative stress cellular response to oxidative stress cellular response to reactive oxygen species	---	homeostatic process chemical homeostasis
STAT1	---	regulation of cell death regulation of programmed cell death	cell differentiation regulation of cell differentiation positive regulation of cell differentiation positive regulation of cell population proliferation regulation of cell population proliferation	regulation of cytokine production regulation of immune system process positive regulation of immune system process defense response cytokine-mediated signaling pathway regulation of defense response response to cytokine regulation of immune response cellular response to cytokine stimulus	response to oxidative stress	---	homeostatic process chemical homeostasis
STAT2	---	regulation of cell death regulation of programmed cell death	cell differentiation regulation of cell differentiation positive regulation of cell differentiation positive regulation of cell population proliferation regulation of cell population proliferation	regulation of cytokine production regulation of immune system process positive regulation of immune system process defense response cytokine-mediated signaling pathway regulation of defense response response to cytokine regulation of immune response cellular response to cytokine stimulus	response to oxidative stress	---	---
SUMO1	---	apoptotic process cell death regulation of cell death positive regulation of cell death programmed cell death regulation of programmed cell death negative regulation of cell death	cell differentiation positive regulation of cell population proliferation regulation of cell population proliferation	regulation of immune system process positive regulation of immune system process regulation of leukocyte activation cytokine-mediated signaling pathway regulation of defense response response to cytokine regulation of immune response cellular response to cytokine stimulus	positive regulation of reactive oxygen species metabolic process	---	positive regulation of reactive oxygen species metabolic process
TELO2	---	---	cell differentiation	---	---	---	homeostatic process
YWHAQ	---	regulation of cell death positive regulation of cell death regulation of programmed cell death negative regulation of cell death	cell differentiation regulation of cell differentiation positive regulation of cell differentiation positive regulation of cell population proliferation regulation of cell population proliferation	immune system development regulation of immune system process positive regulation of immune system process response to cytokine erythrocyte homeostasis cellular response to cytokine stimulus myeloid cell differentiation	---	mitochondrion organization	homeostatic process myeloid cell homeostasis erythrocyte homeostasis
ZHX1	----	---	cell differentiation	---	---	---	---
