# Supplementary material for: MicrobioLink: An Integrated Computational Pipeline to Infer Functional Effects of Microbiome–Host Interactions
Source: Cells. 2020 May 21;9(5):1278. doi: 10.3390/cells9051278 (PMC7291277; doi:10.3390/cells9051278)
Supplement: Supplementary file 1 [file cells-09-01278-s001.zip › Supplementary table 6.xlsx]

## Sheet: Sheet1
Source	Target	Relationship	Interaction_type		TRI	Transcriptional regulatory interaction
ABL1	STAT1	activates	TRI		PPI	Protein protein interaction
ADCY5	PRKACA	activates	TRI
AKAP1	PRKACA	activates	TRI
AKAP8	HDAC3	activates	TRI
AKT1	PRKACA	activates	TRI
AKT2	FOXO1	inhibits	TRI
AMER1	CSNK1G1	activates	TRI
ANO9	STAT1	activates	TRI
APBB1	MAPK3	activates	TRI
ARHGAP32	SRC	activates	TRI
ARRB1	MAPK1	activates	TRI
ARRB1	MAPK14	activates	TRI
ARRB1	MAPK3	activates	TRI
ARRB1	SMO	activates	TRI
ARRB1	SRC	activates	TRI
ATF1	MAP1LC3B	activates	PPI
ATG12	ATG7	activates	TRI
ATG3	MAP1LC3B	activates	TRI
ATG7	ATG12	activates	TRI
ATG7	ATG3	activates	TRI
ATG7	MAP1LC3B	activates	TRI
ATM	E2F1	activates	TRI
AXIN1	MYC	activates	TRI
AXIN1	SMAD3	activates	TRI
AXIN1	TP53	activates	TRI
BAD	TP53	activates	TRI
BAX	TP53	activates	TRI
BCL2	MYC	activates	TRI
BCL2	PARP1	inhibits	TRI
BCL2	TP53	inhibits	TRI
BCL2L1	CFLAR	activates	TRI
BCL2L1	TP53	inhibits	TRI
BCR	ABL1	activates	TRI
BCR	JAK2	activates	TRI
BCR	PLCG1	activates	TRI
BCR	YWHAQ	activates	TRI
BLNK	PLCG1	activates	TRI
BNIP3L	GABARAPL1	activates	TRI
CAMKK2	PRKACA	activates	TRI
CCNB1	CDK1	activates	TRI
CCND1	CDKN1A	activates	TRI
CCND1	ESR1	activates	TRI
CCND1	HDAC3	activates	TRI
CCND1	STAT3	inhibits	TRI
CCND3	CCNE1	activates	TRI
CCNE1	E2F1	activates	TRI
CCR2	JAK2	activates	TRI
CD44	LCK	activates	TRI
CD55	FYN	activates	TRI
CD74	CXCR4	activates	TRI
CDK1	E2F1	activates	TRI
CDKN1A	E2F1	inhibits	TRI
CEBPA	SPI1	activates	TRI
CEBPB	FOXO1	activates	TRI
CFLAR	ATG3	inhibits	TRI
CHEK2	E2F1	activates	TRI
CREB3L3	INS	activates	PPI
CREBBP	E2F1	activates	TRI
CREBBP	STAT1	activates	TRI
CSF2RB	STAT1	activates	TRI
CSF2RB	STAT3	activates	TRI
CSK	FYN	activates	TRI
CSK	PRKACA	activates	TRI
CSK	PTK2	activates	TRI
CSNK1G1	FOXO1	activates	TRI
CTCF	ATF1	activates	PPI
CTNNA1	CTNNB1	activates	TRI
CTNNB1	FOXO1	activates	TRI
CTNNB1	FOXO3	activates	TRI
CTNNB1	HDAC1	activates	TRI
CTNNB1	HNF4A	inhibits	TRI
CTNNB1	MYC	activates	TRI
CTNNB1	NR4A1	activates	TRI
CTNNB1	SRC	activates	TRI
CTNND1	CTNNB1	activates	TRI
CTNND1	SRC	activates	TRI
CXCL1	PRKACA	inhibits	TRI
CXCR4	STAT1	activates	TRI
DAB2	CSK	activates	TRI
DAB2	SMAD3	activates	TRI
DDX17	ESR1	activates	TRI
DDX17	MDM2	activates	TRI
DNM1	SRC	activates	TRI
DUSP6	FOXO1	activates	TRI
E2F1	MAP1LC3B	activates	PPI
E2F1	TP53INP1	activates	TRI
EGFR	E2F1	activates	TRI
EGFR	ERBB2	activates	TRI
EGFR	ESR1	activates	TRI
EGFR	MAPK1	activates	TRI
EGFR	MAPK14	activates	TRI
EGFR	MAPK3	activates	TRI
EGFR	PCNA	activates	TRI
EGFR	PDGFRA	activates	TRI
EGFR	PDGFRB	activates	TRI
EGFR	PKIA	activates	TRI
EGFR	PLCG1	activates	TRI
EGFR	PTK2	activates	TRI
EGFR	SRC	activates	TRI
EGFR	STAT1	activates	TRI
EGFR	STAT3	activates	TRI
EGFR	TP53	activates	TRI
EIF2AK2	CDK1	inhibits	TRI
EIF2AK2	STAT3	activates	TRI
EIF2AK2	TP53	activates	TRI
EIF4G2	CDK1	activates	TRI
EPHA4	FYN	activates	TRI
EPS15	EGFR	activates	TRI
ERBB2	CDK1	inhibits	TRI
ERBB2	EGFR	activates	TRI
ERBB2	ESR1	activates	TRI
ERBB2	JAK2	activates	TRI
ERBB2	PLCG1	activates	TRI
ERBB2	PRKACA	activates	TRI
ERBB2	PTK2	activates	TRI
ERBB2	SRC	activates	TRI
ERBB4	ESR1	activates	TRI
ERN1	MAPK8	activates	TRI
ESR1	AKT1	activates	TRI
ESR1	CDKN1A	activates	PPI
ESR1	CEBPB	activates	TRI
ESR1	CTNNB1	inhibits	PPI
ESR1	E2F1	activates	PPI
ESR1	EGFR	activates	TRI
ESR1	FOXO1	inhibits	TRI
ESR1	FOXP1	activates	PPI
ESR1	JUN	activates	PPI,TRI
ESR1	MYC	activates	TRI
ESR1	PGR	activates	PPI,TRI
ESR1	RARA	activates	PPI,TRI
ESR1	SRC	activates	TRI
ESR1	TP53	inhibits	PPI
EZR	PTK2	activates	TRI
FGF9	FGFR3	activates	TRI
FGFR3	STAT1	activates	TRI
FOS	CXCR4	activates	PPI
FOS	DUSP6	activates	PPI
FOS	JUN	activates	PPI,TRI
FOS	MYC	inhibits	PPI
FOS	NR4A1	activates	PPI
FOXO1	ATG7	activates	TRI
FOXO3	AKT1	activates	TRI
FOXO3	AKT2	activates	TRI
FOXO3	ATM	activates	TRI
FOXO3	BNIP3L	activates	PPI
FOXO3	FOXO1	activates	PPI
FOXO3	HBP1	activates	PPI
FOXO3	SIRT1	activates	PPI,TRI
FOXO3	TSC22D3	activates	PPI
FOXP1	GABARAPL1	activates	PPI
FRS3	MAPK1	inhibits	TRI
FYN	PRKACA	activates	TRI
FYN	STAT1	activates	TRI
FZD3	CXCL1	activates	TRI
GAB2	AKT1	activates	TRI
GABARAPL1	ATG7	activates	TRI
GABARAPL2	ATG7	activates	TRI
GATA1	SPI1	inhibits	TRI
GLI2	IFNGR1	inhibits	PPI
GLI2	PCNA	activates	PPI
GNAS	ADCY5	activates	TRI
GNG12	AKT2	activates	TRI
GNG12	PRKACA	inhibits	TRI
GPER1	EGFR	activates	TRI
GRIN2A	PLCG1	activates	TRI
GSK3B	AKT2	inhibits	TRI
GSK3B	CAMKK2	inhibits	TRI
GSK3B	CCNE1	inhibits	TRI
GSK3B	CDK1	inhibits	TRI
GSK3B	CDKN1A	inhibits	TRI
GSK3B	CEBPB	activates	TRI
GSK3B	ESR1	activates	TRI
GSK3B	MAPK14	inhibits	TRI
GSK3B	MDM2	activates	TRI
GSK3B	PTEN	inhibits	TRI
GSK3B	ZHX1	activates	TRI
GTSE1	TP53	inhibits	TRI
HBEGF	EGFR	activates	TRI
HBP1	GABARAPL2	activates	PPI
HBP1	MAP1LC3B	activates	PPI
HBP1	MXI1	activates	PPI
HCK	ABL1	activates	TRI
HCK	EGFR	activates	TRI
HCK	KIT	activates	TRI
HCK	PLCG1	activates	TRI
HCK	PTK2	activates	TRI
HCK	STAT3	activates	TRI
HDAC1	E2F1	inhibits	TRI
HDAC3	E2F1	activates	TRI
HNF4A	FOXO1	activates	TRI
HNRNPK	TP53	activates	TRI
HSP90AA1	AKT1	activates	TRI
HSP90AA1	SRC	activates	TRI
HSP90AA1	TP53	inhibits	TRI
HSPA8	MAPK8	inhibits	TRI
IFNAR1	IFNGR1	activates	TRI
IFNAR1	STAT1	activates	TRI
IFNAR1	STAT2	activates	TRI
IFNAR1	TYK2	activates	TRI
IFNGR1	STAT1	activates	TRI
IGF1R	CSK	activates	TRI
IGF1R	CTNNB1	inhibits	TRI
IGF1R	MAPK1	activates	TRI
IGF1R	PDPK1	activates	TRI
IGF1R	PRKCD	activates	TRI
IL12RB1	JAK2	activates	TRI
IL27RA	STAT1	activates	TRI
INS	FOXO1	inhibits	TRI
IRF1	STAT1	activates	PPI
ITGA4	PRKACA	activates	TRI
ITGB2	PTK2	activates	TRI
JAK2	STAT1	activates	TRI
JAK3	STAT1	activates	TRI
JUN	SPI1	activates	PPI
KHDRBS1	CREBBP	inhibits	TRI
KIT	JAK2	activates	TRI
KIT	STAT1	activates	TRI
KPNA2	CHEK2	activates	TRI
KPNA2	IRF1	activates	TRI
KSR1	MAPK1	activates	TRI
LAT2	PLCG1	activates	TRI
LCK	STAT1	activates	TRI
LYN	CSF2RB	activates	TRI
LYN	EGFR	activates	TRI
LYN	KIT	activates	TRI
LYN	MAPK3	activates	TRI
LYN	PLCG1	activates	TRI
LYN	PRKCD	activates	TRI
LYN	PTK2	activates	TRI
MAP1LC3B	ATG3	activates	TRI
MAP4K1	MAPK1	activates	TRI
MAP4K1	MAPK8	activates	TRI
MAPK1	STAT1	activates	TRI
MAPK14	HBP1	activates	TRI
MAPK14	PRKACA	inhibits	TRI
MAPK14	STAT1	activates	TRI
MAPK3	CEBPA	inhibits	TRI
MAPK3	CEBPB	activates	TRI
MAPK3	E2F1	activates	TRI
MAPK3	ESR1	activates	TRI
MAPK3	FOXO3	inhibits	TRI
MAPK3	GATA1	activates	TRI
MAPK3	JUN	activates	TRI
MAPK3	MAPK8	activates	TRI
MAPK3	MYC	activates	TRI
MAPK3	PGR	inhibits	TRI
MAPK3	PPARA	activates	TRI
MAPK3	PPP2R5C	inhibits	TRI
MAPK3	PRKCD	activates	TRI
MAPK3	RPS6KA4	activates	TRI
MAPK3	RPS6KA5	activates	TRI
MAPK3	SP1	activates	TRI
MAPK3	STAT3	activates	TRI
MAPK3	TP53	activates	TRI
MAPK8	STAT1	activates	TRI
MAPK8IP1	AKT1	activates	TRI
MAPK8IP1	MAPK14	activates	TRI
MAPK8IP1	MAPK9	inhibits	TRI
MAPK9	STAT1	activates	TRI
MARCKS	PKN1	activates	TRI
MAST1	PTEN	inhibits	TRI
MDM2	E2F1	activates	TRI
MDM2	FOXO1	activates	TRI
MXI1	MAP1LC3B	activates	PPI
MYC	E2F1	activates	PPI,TRI
NCF1	MAPK14	activates	TRI
NCOR1	ESR1	inhibits	TRI
NCOR1	HDAC3	activates	TRI
NCOR1	PPARA	inhibits	TRI
NCOR2	ESR1	inhibits	TRI
NCOR2	HDAC3	activates	TRI
NONO	STAT3	activates	PPI
NR4A1	E2F1	activates	PPI
NRG1	ERBB2	activates	TRI
NUMB	MDM2	inhibits	TRI
NUMB	TP53	activates	TRI
NUP153	SMAD3	activates	TRI
NUP153	SMAD4	activates	TRI
PARP1	E2F1	activates	TRI
PARP1	FOXO1	inhibits	TRI
PCNA	E2F1	activates	TRI
PDGFRA	PDGFRB	activates	TRI
PDGFRA	PLCG1	activates	TRI
PDGFRA	STAT1	activates	TRI
PDGFRA	STAT3	activates	TRI
PDGFRB	FYN	activates	TRI
PDGFRB	JAK2	activates	TRI
PDGFRB	PDGFRA	activates	TRI
PDGFRB	PLCG1	activates	TRI
PDGFRB	PTK2	activates	TRI
PDGFRB	SRC	activates	TRI
PDGFRB	STAT1	activates	TRI
PDGFRB	STAT3	activates	TRI
PDPK1	AKT1	activates	TRI
PDPK1	AKT2	activates	TRI
PDPK1	PKN1	activates	TRI
PDPK1	PRKACA	activates	TRI
PDPK1	PRKCD	activates	TRI
PDPK1	YWHAH	activates	TRI
PDPK2P	AKT1	activates	TRI
PGR	ESR1	activates	PPI
PGR	FOXO1	activates	TRI
PGR	FOXP1	activates	PPI
PGR	MAPK1	activates	TRI
PGR	MAPK3	activates	TRI
PHLPP1	AKT1	inhibits	TRI
PHLPP1	AKT2	inhibits	TRI
PHLPP1	STK4	activates	TRI
PHLPP2	AKT1	inhibits	TRI
PKIA	PRKACA	inhibits	TRI
PKN1	FOXO1	inhibits	TRI
PLCB1	PRKCD	activates	TRI
PLCG1	PRKACA	activates	TRI
PML	JUN	activates	TRI
PML	MAPK14	inhibits	TRI
PML	SMAD3	activates	TRI
PML	STAT3	inhibits	TRI
PML	TOPBP1	activates	TRI
PPARA	FOXO1	inhibits	TRI
PPM1A	MAPK14	inhibits	TRI
PPP1R1B	PRKACA	inhibits	TRI
PPP2CA	PRKACA	inhibits	TRI
PPP2R5C	ATF1	activates	TRI
PRKAA1	FOXO1	activates	TRI
PRKAA1	PRKACA	activates	TRI
PRKACA	CAMKK2	inhibits	TRI
PRKACA	CREBBP	activates	TRI
PRKACA	CSK	activates	TRI
PRKACA	CTNNB1	activates	TRI
PRKACA	ERBB2	activates	TRI
PRKACA	FYN	activates	TRI
PRKACA	ITGA4	activates	TRI
PRKACA	MAP1LC3B	inhibits	TRI
PRKACA	MAPK14	activates	TRI
PRKACA	PLCG1	inhibits	TRI
PRKACA	PPP1R1B	activates	TRI
PRKACA	PRKAA1	inhibits	TRI
PRKACA	SRC	activates	TRI
PRKAR1A	ITGA4	activates	TRI
PRKCD	STAT1	activates	TRI
PRKCZ	MAPK1	activates	TRI
PRKCZ	MAPK3	activates	TRI
PRKCZ	SP1	activates	TRI
PRKD1	CTNNB1	activates	TRI
PRKD1	EGFR	activates	TRI
PRKD1	PLCG1	activates	TRI
PRKD1	SRC	activates	TRI
PRKD1	YWHAH	activates	TRI
PTEN	E2F1	activates	TRI
PTK2	FYN	activates	TRI
PTK2	PLCG1	activates	TRI
PTK2	SRC	activates	TRI
PTK2	STAT1	activates	TRI
PTPRA	LCK	activates	TRI
PTPRC	JAK3	activates	TRI
PTPRE	FYN	inhibits	TRI
PTPRE	MAPK3	inhibits	TRI
PTPRE	SRC	inhibits	TRI
PTPRJ	MAPK1	inhibits	TRI
PTPRJ	MAPK3	inhibits	TRI
PTPRJ	PLCG1	inhibits	TRI
PTPRJ	SRC	activates	TRI
PTPRZ1	FYN	inhibits	TRI
RARA	PRKACA	activates	PPI
RARA	SPI1	inhibits	TRI
RHOA	MAPK8	activates	TRI
RHOA	PKN1	activates	TRI
RHOA	PLCG1	activates	TRI
RIMS1	YWHAH	activates	TRI
RIN1	ABL1	activates	TRI
RIN1	EGFR	activates	TRI
ROR2	MAPK8	activates	TRI
RPS6KA4	ATF1	activates	TRI
RPS6KA5	ATF1	activates	TRI
SCAMP3	EGFR	inhibits	TRI
SDC2	SRC	activates	TRI
SH2B1	STAT3	activates	TRI
SIRT1	E2F1	inhibits	TRI
SLC9A3R1	CTNNB1	activates	TRI
SLC9A3R1	PTEN	activates	TRI
SMAD3	FOXO1	activates	TRI
SMAD4	ATF1	activates	TRI
SMO	CXCL1	activates	TRI
SMO	FYN	activates	TRI
SMO	GNG12	activates	TRI
SMO	PRKACA	activates	TRI
SMO	SRC	activates	TRI
SNAP25	EGFR	activates	TRI
SP1	E2F1	activates	TRI
SPI1	ATG7	activates	PPI
SPRY2	PPP2CA	inhibits	TRI
SRC	ABL1	activates	TRI
SRC	AKT1	activates	TRI
SRC	EGFR	activates	TRI
SRC	ESR1	activates	TRI
SRC	HNF4A	inhibits	TRI
SRC	KIT	activates	TRI
SRC	MAPK1	activates	TRI
SRC	PDGFRB	activates	TRI
SRC	PDPK1	activates	TRI
SRC	PLCG1	activates	TRI
SRC	PPP2CA	inhibits	TRI
SRC	PRKCD	activates	TRI
SRC	PTEN	inhibits	TRI
SRC	PTK2	activates	TRI
SRC	STAT1	activates	TRI
SRC	STAT3	activates	TRI
SREBF2	SP1	activates	TRI
STAM2	JAK2	activates	TRI
STAM2	TYK2	activates	TRI
STAT1	ATG7	activates	PPI
STAT2	STAT1	activates	PPI,TRI
STAT3	SPI1	activates	TRI
STAT3	STAT1	activates	PPI,TRI
STK4	FOXO1	activates	TRI
SUMO1	CTCF	activates	TRI
SUMO1	MDM2	activates	TRI
SUMO1	PARP1	inhibits	TRI
SUMO1	SMAD4	activates	TRI
TELO2	ATM	activates	TRI
TIAM1	AKT1	activates	TRI
TOPBP1	E2F1	inhibits	TRI
TP53	E2F1	inhibits	PPI,TRI
TP53	TP53INP1	activates	TRI
TP53INP1	MAP1LC3B	activates	TRI
TSC22D3	FOXO1	inhibits	PPI
TUB	MAPK1	activates	TRI
TUB	MAPK3	activates	TRI
TYK2	STAT1	activates	TRI
USP9X	SMAD4	activates	TRI
YES1	EGFR	activates	TRI
YES1	KIT	activates	TRI
YES1	PDGFRB	activates	TRI
YES1	PTK2	activates	TRI
YWHAH	FOXO1	inhibits	TRI
YWHAQ	E2F1	activates	TRI
ZHX1	ATF1	activates	PPI
