# Supplementary material for: MicrobioLink: An Integrated Computational Pipeline to Infer Functional Effects of Microbiome–Host Interactions
Source: Cells. 2020 May 21;9(5):1278. doi: 10.3390/cells9051278 (PMC7291277; doi:10.3390/cells9051278)
Supplement: Supplementary file 1 [file cells-09-01278-s001.zip › Supplementary table 1.xlsx]

## Sheet: Supplementary table 1
Microbial_protein_ID	Functional_annotation	Bacterial_species	Dataset	Annotated_domains
CLST244775	hypothetical_protein	Roseburia_intestinalis	Healthycore	PF00041.14
CLST025690	Annotation_not_available	unknown	Healthycore	PF06439.4
CLST218465	hypothetical_protein	Bacteroides_uniformis	Healthycore	PF01833.17
CLST009126	Phosphatidylserine/phosphatidylglycerophosphate/cardiolipin_synthases_and_related_enzymes	unknown	Healthycore	PF00614.15
CLST615180	Ribosome-associated_protein_Y_(PSrp-1)	Roseburia	Healthycore	PF02482.12
CLST185572	Flagellin_and_related_hook-associated_proteins	Bacteria	Healthycore	PF00700.14
CLST013216	Signal_peptidase_I	unknown	Healthycore	PF00717.16
CLST126319	Predicted_glycosylase	unknown	Healthycore	PF04041.6
CLST029737	Uncharacterized_protein_containing_a_von_Willebrand_factor_type_A_(vWA)_domain	Bacteroides	Healthycore	PF12450.1
CLST029737	Uncharacterized_protein_containing_a_von_Willebrand_factor_type_A_(vWA)_domain	Bacteroides	Healthycore	PF12034.1
CLST669281	hypothetical_protein	Ruminococcus_lactaris	Healthycore	PF00041.14
CLST010934	Transcription_termination_factor	unknown	Healthycore	PF07497.5
CLST010934	Transcription_termination_factor	unknown	Healthycore	PF07498.5
CLST232344	hypothetical_protein	Bacteria	Healthycore	PF00652.15
CLST005608	Ketol-acid_reductoisomerase	unknown	Healthycore	PF01450.12
CLST421179	Beta-xylosidase	Eubacterium_rectale	Healthycore	PF04616.7
CLST143972	2-polyprenylphenol_hydroxylase_and_related_flavodoxin_oxidoreductases	unknown	Healthycore	PF10418.2
CLST445298	Phosphomannomutase	Roseburia	Healthycore	PF02878.9
CLST445298	Phosphomannomutase	Roseburia	Healthycore	PF00408.13
CLST143985	Ribosomal_protein_S1	unknown	Healthycore	PF00575.16
CLST249453	Peroxiredoxin	Akkermansia_muciniphila	Healthycore	PF10417.2
CLST014322	DNA-directed_RNA_polymerase,_beta_subunit/140_kD_subunit	unknown	Healthycore	PF10385.2
CLST014322	DNA-directed_RNA_polymerase,_beta_subunit/140_kD_subunit	unknown	Healthycore	PF04565.9
CLST014322	DNA-directed_RNA_polymerase,_beta_subunit/140_kD_subunit	unknown	Healthycore	PF04560.13
CLST014322	DNA-directed_RNA_polymerase,_beta_subunit/140_kD_subunit	unknown	Healthycore	PF04561.7
CLST014322	DNA-directed_RNA_polymerase,_beta_subunit/140_kD_subunit	unknown	Healthycore	PF00562.21
CLST503892	Beta-xylosidase	Roseburia_intestinalis	Healthycore	PF04616.7
CLST007428	Translation_initiation_factor_2_(IF-2;_GTPase)	unknown	Healthycore	PF11987.1
CLST007428	Translation_initiation_factor_2_(IF-2;_GTPase)	unknown	Healthycore	PF04760.8
CLST447164	Alpha-mannosidase	unknown	Healthycore	PF09261.4
CLST447164	Alpha-mannosidase	unknown	Healthycore	PF01074.15
CLST055115	Periplasmic_protease	unknown	Healthycore	PF07676.5
CLST049764	Saccharopine_dehydrogenase_and_related_proteins	unknown	Healthycore	PF03435.11
CLST006721	Bacterial_nucleoid_DNA-binding_protein	unknown	Healthycore	PF00216.14
CLST039803	N-acetyl-beta-hexosaminidase	Bacteroides	Healthycore	PF00728.15
CLST224618	Electron_transfer_flavoprotein,_alpha_subunit	unknown	Healthycore	PF00766.12
CLST345670	DNA_polymerase_I_-_3-5_exonuclease_and_polymerase_domains	Eubacterium_rectale	Healthycore	PF00476.13
CLST530333	hypothetical_protein	Lachnospiraceae	Healthycore	PF02368.11
CLST597888	Altronate_dehydratase	Roseburia_intestinalis	Healthycore	PF04295.6
CLST095838	Annotation_not_available	Bacteroides	Healthycore	PF08522.3
CLST022899	Penicillin_V_acylase_and_related_amidases	unknown	Healthycore	PF02275.11
CLST230031	Iron_only_hydrogenase_large_subunit,_C-terminal_domain	unknown	Healthycore	PF00037.20
CLST194815	Uncharacterized_protein_related_to_glutamine_synthetase	Clostridiales	Healthycore	PF12437.1
CLST003331	Ribosomal_protein_S9	unknown	Healthycore	PF00380.12
CLST134679	Ribosomal_protein_L23	unknown	Healthycore	PF00276.13
CLST040459	NrdD:_anaerobic_ribonucleoside-triphosphate_reductase	unknown	Healthycore	PF03477.9
CLST704341	Predicted_RNA-binding_protein	Eubacterium_rectale	Healthycore	PF01424.15
CLST307641	Polyribonucleotide_nucleotidyltransferase_(polynucleotide_phosphorylase)	unknown	Healthycore	PF01138.14
CLST174942	Glutamate_synthase_domain_2	unknown	Healthycore	PF01645.10
CLST174942	Glutamate_synthase_domain_2	unknown	Healthycore	PF01493.12
CLST174942	Glutamate_synthase_domain_2	unknown	Healthycore	PF04898.7
CLST174942	Glutamate_synthase_domain_2	unknown	Healthycore	PF00310.14
CLST657138	hypothetical_protein	Clostridiales	Healthycore	PF00515.21
CLST196745	Predicted_NADH:ubiquinone_oxidoreductase,_subunit_RnfC	Faecalibacterium_prausnitzii	Healthycore	PF00037.20
CLST458940	Uncharacterized_proteins_involved_in_stress_response,_homologs_of_TerZ_and_putative_cAMP-binding_protein_CABP1	Clostridiales	Healthycore	PF02342.11
CLST395847	Imidazoleglycerol-phosphate_dehydratase	uncultured_organism	Healthycore	PF00475.11
CLST007844	Acyl-CoA_dehydrogenases	unknown	Healthycore	PF12186.1
CLST007844	Acyl-CoA_dehydrogenases	unknown	Healthycore	PF02770.12
CLST363919	Phosphoenolpyruvate_carboxykinase_(GTP)	unknown	Healthycore	PF00821.11
CLST204028	2-polyprenylphenol_hydroxylase_and_related_flavodoxin_oxidoreductases	unknown	Healthycore	PF10418.2
CLST022715	Aminomutase	unknown	Healthycore	PF09043.4
CLST006421	Translation_elongation_factors_(GTPases)	unknown	Healthycore	PF03764.11
CLST006421	Translation_elongation_factors_(GTPases)	unknown	Healthycore	PF00679.17
CLST224632	4-alpha-glucanotransferase	Faecalibacterium_prausnitzii	Healthycore	PF02446.10
CLST019142	Formyltetrahydrofolate_synthetase	unknown	Healthycore	PF01268.12
CLST392667	Bacterial_nucleoid_DNA-binding_protein	Dialister_invisus	Healthycore	PF00216.14
CLST020368	Predicted_metalloendopeptidase	unknown	Healthycore	PF01431.14
CLST020368	Predicted_metalloendopeptidase	unknown	Healthycore	PF05649.6
CLST019091	Protein_transporter	unknown	Healthycore	PF03544.7
CLST622899	Chemotaxis_protein_histidine_kinase_and_related_kinases	Roseburia_intestinalis	Healthycore	PF07194.4
CLST012569	Cytochrome_bd-type_quinol_oxidase,_subunit_1	Bacteroides	Healthycore	PF01654.10
CLST484885	Adenylosuccinate_synthase	unknown	Healthycore	PF00709.14
CLST072167	Dipeptidase	unknown	Healthycore	PF03577.8
CLST031240	Annotation_not_available	Prevotella	Healthycore	PF00121.11
CLST021138	Pyruvate:ferredoxin_oxidoreductase_and_related_2-oxoacid:ferredoxin_oxidoreductases,_alpha_subunit	unknown	Healthycore	PF01855.12
CLST137817	Aspartyl/asparaginyl-tRNA_synthetases	Faecalibacterium_prausnitzii	Healthycore	PF00152.13
CLST014132	Ribosomal_protein_L25_(general_stress_protein_Ctc)	Bacteroides	Healthycore	PF01386.12
CLST117371	Glutamate_dehydrogenase/leucine_dehydrogenase	unknown	Healthycore	PF00208.14
CLST134950	Carbamoylphosphate_synthase_large_subunit_(split_gene_in_MJ)	unknown	Healthycore	PF02786.10
CLST041162	FKBP-type_peptidyl-prolyl_cis-trans_isomerases_1	unknown	Healthycore	PF01346.11
CLST053532	Aminopeptidase_C	Bacteroides	Healthycore	PF03051.8
CLST132947	Tartrate_dehydratase_alpha_subunit/Fumarate_hydratase_class_I,_N-terminal_domain	unknown	Healthycore	PF05681.7
CLST319698	DNA-directed_RNA_polymerase,_beta_subunit/140_kD_subunit	unknown	Healthycore	PF04561.7
CLST045137	Cobalamin_biosynthesis_protein_CobN_and_related_Mg-chelatases	unknown	Healthycore	PF02514.9
CLST003055	Saccharopine_dehydrogenase_and_related_proteins	unknown	Healthycore	PF03435.11
CLST162253	Predicted_exonuclease_of_the_beta-lactamase_fold_involved_in_RNA_processing	unknown	Healthycore	PF07521.5
CLST079689	Predicted_nucleoside-diphosphate_sugar_epimerases	unknown	Healthycore	PF08485.3
CLST079689	Predicted_nucleoside-diphosphate_sugar_epimerases	unknown	Healthycore	PF02719.8
CLST135857	Uncharacterized_FAD-dependent_dehydrogenases	unknown	Healthycore	PF00890.17
CLST093228	Myosin-crossreactive_antigen	unknown	Healthycore	PF06100.4
CLST007393	Ribosomal_protein_L9	unknown	Healthycore	PF01281.12
CLST007393	Ribosomal_protein_L9	unknown	Healthycore	PF03948.7
CLST223382	hypothetical_protein	unknown	Healthycore	PF10518.2
CLST637297	Predicted_glycosylase	Roseburia_intestinalis	Healthycore	PF04041.6
CLST119916	Uncharacterized_conserved_protein	unknown	Healthycore	PF05167.5
CLST059722	Outer_membrane_protein	unknown	Healthycore	PF02321.11
CLST007534	Homoserine_dehydrogenase	Bacteroides	Healthycore	PF00742.12
CLST007534	Homoserine_dehydrogenase	Bacteroides	Healthycore	PF01842.18
CLST007743	Alanyl-tRNA_synthetase	unknown	Healthycore	PF07973.7
CLST007409	Ribosomal_protein_L6P/L9E	unknown	Healthycore	PF00347.16
CLST003352	Ribosomal_protein_S1	unknown	Healthycore	PF00575.16
CLST642887	Fe_only_hydrog:_hydrogenases,_Fe-only	Subdoligranulum_variabile	Healthycore	PF00037.20
CLST023785	Annotation_not_available	unknown	Healthycore	PF07719.10
CLST023785	Annotation_not_available	unknown	Healthycore	PF09951.2
CLST227022	Glutamate_dehydrogenase/leucine_dehydrogenase	unknown	Healthycore	PF02812.11
CLST227022	Glutamate_dehydrogenase/leucine_dehydrogenase	unknown	Healthycore	PF00208.14
CLST326892	Translation_elongation_factors_(GTPases)	unknown	Healthycore	PF03764.11
CLST058361	Trypsin-like_serine_proteases,_typically_periplasmic,_contain_C-terminal_PDZ_domain	unknown	Healthycore	PF00595.17
CLST023526	Response_regulators_consisting_of_a_CheY-like_receiver_domain_and_a_winged-helix_DNA-binding_domain	unknown	Healthycore	PF00486.21
CLST023526	Response_regulators_consisting_of_a_CheY-like_receiver_domain_and_a_winged-helix_DNA-binding_domain	unknown	Healthycore	PF00072.17
CLST013224	Preprotein_translocase_subunit_SecD	Bacteroides	Healthycore	PF07549.7
CLST013224	Preprotein_translocase_subunit_SecD	Bacteroides	Healthycore	PF02355.9
CLST635391	DNA_mismatch_repair_enzyme_(predicted_ATPase)	unknown	Healthycore	PF01119.12
CLST149845	Adenylosuccinate_synthase	unknown	Healthycore	PF00709.14
CLST007166	Ketol-acid_reductoisomerase	unknown	Healthycore	PF07991.5
CLST168675	Fe2+_transport_system_protein_B	unknown	Healthycore	PF02421.11
CLST171188	Translation_initiation_factor_2_(IF-2;_GTPase)	unknown	Healthycore	PF04760.8
CLST202864	Translation_elongation_factor_Ts	unknown	Healthycore	PF00889.12
CLST007271	Type_IIA_topoisomerase_(DNA_gyrase/topo_II,_topoisomerase_IV),_B_subunit	unknown	Healthycore	PF00986.14
CLST007733	Cation/multidrug_efflux_pump	unknown	Healthycore	PF00873.12
CLST622682	ATPases_with_chaperone_activity,_ATP-binding_subunit	Eubacterium_rectale	Healthycore	PF10431.2
CLST622682	ATPases_with_chaperone_activity,_ATP-binding_subunit	Eubacterium_rectale	Healthycore	PF07724.7
CLST622682	ATPases_with_chaperone_activity,_ATP-binding_subunit	Eubacterium_rectale	Healthycore	PF02861.13
CLST107403	Beta-glucosidase-related_glycosidases	unknown	Healthycore	PF00933.14
CLST431678	ATPases_involved_in_chromosome_partitioning	unknown	Healthycore	PF10609.2
CLST236733	Adenylosuccinate_synthase	unknown	Healthycore	PF00709.14
CLST042315	Uncharacterized_NAD(FAD)-dependent_dehydrogenases	unknown	Healthycore	PF00890.17
CLST042315	Uncharacterized_NAD(FAD)-dependent_dehydrogenases	unknown	Healthycore	PF07992.7
CLST233088	Coenzyme_F420-reducing_hydrogenase,_delta_subunit	Methanobrevibacter_smithii	Healthycore	PF02662.9
CLST657087	Carbamoylphosphate_synthase_large_subunit_(split_gene_in_MJ)	unknown	Healthycore	PF02786.10
CLST065348	Flagellin_and_related_hook-associated_proteins	unknown	Healthycore	PF00669.13
CLST065348	Flagellin_and_related_hook-associated_proteins	unknown	Healthycore	PF00700.14
CLST154358	Putative_N-acetylmannosamine-6-phosphate_epimerase	unknown	Healthycore	PF04131.7
CLST397223	Beta-xylosidase	unknown	Healthycore	PF01229.10
CLST227985	Phosphomannomutase	Clostridiales	Healthycore	PF02878.9
CLST011959	Uncharacterized_FAD-dependent_dehydrogenases	unknown	Healthycore	PF01266.17
CLST011959	Uncharacterized_FAD-dependent_dehydrogenases	unknown	Healthycore	PF07992.7
CLST576718	Beta-xylosidase	Roseburia	Healthycore	PF04616.7
CLST058342	Alpha-L-arabinofuranosidase	unknown	Healthycore	PF06964.5
CLST163390	hypothetical_protein	unknown	Healthycore	PF01250.10
CLST510159	Preprotein_translocase_subunit_SecA_(ATPase,_RNA_helicase)	unknown	Healthycore	PF02810.8
CLST136024	Annotation_not_available	unknown	Healthycore	PF11175.1
CLST012706	Malic_enzyme	unknown	Healthycore	PF03949.8
CLST628048	4-alpha-glucanotransferase	Lachnospiraceae	Healthycore	PF02446.10
CLST203785	PTS_I_fam:_phosphoenolpyruvate-protein_phosphotransferase	unknown	Healthycore	PF00391.16
CLST006586	Pyruvate:ferredoxin_oxidoreductase_and_related_2-oxoacid:ferredoxin_oxidoreductases,_alpha_subunit	unknown	Healthycore	PF01855.12
CLST047380	Beta-galactosidase/beta-glucuronidase	unknown	Healthycore	PF02929.10
CLST047380	Beta-galactosidase/beta-glucuronidase	unknown	Healthycore	PF02837.11
CLST047380	Beta-galactosidase/beta-glucuronidase	unknown	Healthycore	PF02836.10
CLST035042	Preprotein_translocase_subunit_SecD	unknown	Healthycore	PF07549.7
CLST035042	Preprotein_translocase_subunit_SecD	unknown	Healthycore	PF02355.9
CLST160046	Uncharacterized_protein_involved_in_tellurite_resistance	unknown	Healthycore	PF05816.4
CLST704922	ATPases_with_chaperone_activity,_ATP-binding_subunit	Clostridiales	Healthycore	PF07724.7
CLST544440	Glutamate_dehydrogenase/leucine_dehydrogenase	Corynebacterium_lipophiloflavum	Healthycore	PF02812.11
CLST544440	Glutamate_dehydrogenase/leucine_dehydrogenase	Corynebacterium_lipophiloflavum	Healthycore	PF00208.14
CLST559350	Urea_amidohydrolase_(urease)_gamma_subunit	unknown	Healthycore	PF00547.11
CLST559350	Urea_amidohydrolase_(urease)_gamma_subunit	unknown	Healthycore	PF00699.13
CLST148798	hypothetical_protein	unknown	Healthycore	PF02073.8
CLST578399	Beta-galactosidase	unknown	Healthycore	PF08532.3
CLST578399	Beta-galactosidase	unknown	Healthycore	PF02449.8
CLST035218	6-phosphogluconolactonase/Glucosamine-6-phosphate_isomerase/deaminase	unknown	Healthycore	PF02585.10
CLST531493	Acyl-CoA_dehydrogenases	Eubacterium_saphenum	Healthycore	PF00441.17
CLST531493	Acyl-CoA_dehydrogenases	Eubacterium_saphenum	Healthycore	PF02771.9
CLST531493	Acyl-CoA_dehydrogenases	Eubacterium_saphenum	Healthycore	PF02770.12
CLST011588	Guanosine_polyphosphate_pyrophosphohydrolases/synthetases	unknown	Healthycore	PF02824.14
CLST396043	Transketolase,_C-terminal_subunit	Eubacterium_ventriosum	Healthycore	PF02780.13
CLST213493	Translation_elongation_factors_(GTPases)	unknown	Healthycore	PF03764.11
CLST213493	Translation_elongation_factors_(GTPases)	unknown	Healthycore	PF00679.17
CLST026979	4-alpha-glucanotransferase	Bacteroides	Healthycore	PF02446.10
CLST026979	4-alpha-glucanotransferase	Bacteroides	Healthycore	PF00686.12
CLST030322	Cysteine-Type_endopeptidase	unknown	Healthycore	PF00112.16
CLST030322	Cysteine-Type_endopeptidase	unknown	Healthycore	PF03051.8
CLST005733	2-Isopropylmalate_synthase	unknown	Healthycore	PF08502.3
CLST582688	Uncharacterized_protein_related_to_glutamine_synthetase	unknown	Healthycore	PF12437.1
CLST075994	FKBP-type_peptidyl-prolyl_cis-trans_isomerases_1	Bacteroides	Healthycore	PF01346.11
CLST005786	Inorganic_pyrophosphatase	unknown	Healthycore	PF03030.9
CLST006319	Adenylosuccinate_synthase	unknown	Healthycore	PF00709.14
CLST736324	Predicted_exonuclease_of_the_beta-lactamase_fold_involved_in_RNA_processing	Eubacterium_rectale	Healthycore	PF07521.5
CLST131865	Ketol-acid_reductoisomerase	unknown	Healthycore	PF01450.12
CLST131865	Ketol-acid_reductoisomerase	unknown	Healthycore	PF07991.5
CLST007903	Peptidyl-prolyl_cis-trans_isomerase_(rotamase)_-_cyclophilin_family	unknown	Healthycore	PF00160.14
CLST036499	Fe2+_transport_system_protein_B	unknown	Healthycore	PF07664.5
CLST036499	Fe2+_transport_system_protein_B	unknown	Healthycore	PF02421.11
CLST036499	Fe2+_transport_system_protein_B	unknown	Healthycore	PF07670.7
CLST163174	Myosin-crossreactive_antigen	unknown	Healthycore	PF06100.4
CLST448051	Response_regulator_containing_a_CheY-like_receiver_domain_and_an_HTH_DNA-binding_domain	Eubacterium_rectale	Healthycore	PF00196.12
CLST107722	Iron_only_hydrogenase_large_subunit,_C-terminal_domain	unknown	Healthycore	PF00037.20
CLST013646	6-phosphogluconolactonase/Glucosamine-6-phosphate_isomerase/deaminase	unknown	Healthycore	PF02585.10
CLST020489	NADH:ubiquinone_oxidoreductase,_NADH-binding_(51_kD)_subunit	unknown	Healthycore	PF00037.20
CLST248721	Ribosomal_protein_S1	Eubacterium_ventriosum	Healthycore	PF00575.16
CLST076100	Methylmalonyl-CoA_mutase,_N-terminal_domain/subunit	unknown	Healthycore	PF01642.15
CLST623293	Phosphoenolpyruvate-protein_kinase_(PTS_system_EI_component_in_bacteria)	Roseburia_intestinalis	Healthycore	PF00391.16
CLST602016	hypothetical_protein	Eubacterium_rectale	Healthycore	PF03755.6
CLST602016	hypothetical_protein	Eubacterium_rectale	Healthycore	PF08340.4
CLST281602	Alpha-glucosidases,_family_31_of_glycosyl_hydrolases	unknown	Healthycore	PF01055.19
CLST563985	Uncharacterized_protein_conserved_in_bacteria	Eubacterium_ventriosum	Healthycore	PF08903.4
CLST240289	Myosin-crossreactive_antigen	Bacteria	Healthycore	PF06100.4
CLST002979	Transcription_termination_factor	unknown	Healthycore	PF07498.5
CLST002979	Transcription_termination_factor	unknown	Healthycore	PF07497.5
CLST052651	Serine_proteases_of_the_peptidase_family_S9A	Bacteroides	Healthycore	PF02897.8
CLST052651	Serine_proteases_of_the_peptidase_family_S9A	Bacteroides	Healthycore	PF00326.14
CLST069940	Beta-glucosidase-related_glycosidases	unknown	Healthycore	PF01915.15
CLST207102	Arginyl-tRNA_synthetase	unknown	Healthycore	PF00750.12
CLST007411	S-adenosylmethionine_synthetase	unknown	Healthycore	PF02773.9
CLST397367	Ribosomal_protein_S1	unknown	Healthycore	PF00575.16
CLST232362	Molecular_chaperone,_HSP90_family	Faecalibacterium_prausnitzii	Healthycore	PF00183.11
CLST014673	Glutamate_dehydrogenase/leucine_dehydrogenase	Bacteria	Healthycore	PF02812.11
CLST026967	Shikimate_5-dehydrogenase	unknown	Healthycore	PF08501.4
CLST161482	Glycine/serine_hydroxymethyltransferase	unknown	Healthycore	PF00464.12
CLST151973	Isoleucyl-tRNA_synthetase	unknown	Healthycore	PF06827.7
CLST099616	ABC-type_uncharacterized_transport_systems,_ATPase_components	unknown	Healthycore	PF00005.20
CLST007330	Lactate_dehydrogenase_and_related_dehydrogenases	unknown	Healthycore	PF02826.12
CLST033494	Ribosomal_protein_L25_(general_stress_protein_Ctc)	unknown	Healthycore	PF01386.12
CLST015565	Myosin-crossreactive_antigen	unknown	Healthycore	PF06100.4
CLST130790	Cellobiose_phosphorylase	unknown	Healthycore	PF06165.4
CLST130790	Cellobiose_phosphorylase	unknown	Healthycore	PF06204.4
CLST049049	Annotation_not_available	unknown	Healthycore	PF07719.10
CLST049049	Annotation_not_available	unknown	Healthycore	PF00515.21
CLST041726	NAD-dependent_aldehyde_dehydrogenases	unknown	Healthycore	PF00465.12
CLST015150	Valyl-tRNA_synthetase	unknown	Healthycore	PF08264.6
CLST015150	Valyl-tRNA_synthetase	unknown	Healthycore	PF10458.2
CLST097236	AraC-type_DNA-binding_domain-containing_proteins	Bacteroides	Healthycore	PF00165.16
CLST105667	Valyl-tRNA_synthetase	unknown	Healthycore	PF10458.2
CLST006571	Transcriptional_regulators	Bacteroides	Healthycore	PF01037.14
CLST005643	Ribosomal_protein	unknown	Healthycore	PF01250.10
CLST407857	hypothetical_protein	Eubacterium_rectale	Healthycore	PF01205.12
CLST184255	Aldehyde:ferredoxin_oxidoreductase	unknown	Healthycore	PF02730.8
CLST086611	Annotation_not_available	unknown	Healthycore	PF08522.3
CLST007442	AICAR_transformylase/IMP_cyclohydrolase_PurH_(only_IMP_cyclohydrolase_domain_in_Aful)	unknown	Healthycore	PF01808.11
CLST009132	Cation/multidrug_efflux_pump	unknown	Healthycore	PF00873.12
CLST015926	Saccharopine_dehydrogenase_and_related_proteins	unknown	Healthycore	PF03435.11
CLST163093	Transcriptional_regulators	unknown	Healthycore	PF00356.14
CLST204864	Glucuronate_isomerase	unknown	Healthycore	PF02614.7
CLST067161	Predicted_metalloendopeptidase	Bacteroides	Healthycore	PF01431.14
CLST067161	Predicted_metalloendopeptidase	Bacteroides	Healthycore	PF05649.6
CLST005198	Ribosomal_protein_L28	unknown	Healthycore	PF00830.12
CLST143564	ABC-type_sugar_transport_system,_ATPase_component	Faecalibacterium_prausnitzii	Healthycore	PF00005.20
CLST007450	Glucose-6-phosphate_isomerase	Bacteroides	Healthycore	PF00342.12
CLST006461	Superfamily_II_DNA_helicase	unknown	Healthycore	PF00570.16
CLST017368	Dipeptidase	unknown	Healthycore	PF03577.8
CLST051521	Universal_stress_protein	unknown	Healthycore	PF00582.19
CLST279598	Transcription_termination_factor	unknown	Healthycore	PF07498.5
CLST575812	Beta-glucosidase-related_glycosidases	Lachnospiraceae	Healthycore	PF00933.14
CLST143641	Annotation_not_available	unknown	Healthycore	PF01381.15
CLST301505	Cystathionine_beta-lyases/cystathionine_gamma-synthases	unknown	Healthycore	PF01053.13
CLST003062	Rrna_binding_protein	unknown	Healthycore	PF01084.13
CLST637335	Desulfoferrodoxin	unknown	Healthycore	PF06397.5
CLST534570	Phosphomannomutase	Clostridiales	Healthycore	PF02878.9
CLST234315	Glutamate_synthase_domain_1	unknown	Healthycore	PF01645.10
CLST234315	Glutamate_synthase_domain_1	unknown	Healthycore	PF01493.12
CLST234315	Glutamate_synthase_domain_1	unknown	Healthycore	PF04898.7
CLST234315	Glutamate_synthase_domain_1	unknown	Healthycore	PF00310.14
CLST141152	Cobalamin_biosynthesis_protein_CbiK,_Co2+_chelatase	unknown	Healthycore	PF06180.4
CLST012657	Universal_stress_protein_UspA_and_related_nucleotide-binding_proteins	Bacteroides	Healthycore	PF00582.19
CLST552787	Alpha-glucosidases,_family_31_of_glycosyl_hydrolases	unknown	Healthycore	PF01055.19
CLST005189	Nucleoside-diphosphate-sugar_epimerases	unknown	Healthycore	PF01370.14
CLST121907	Phosphate_starvation-inducible_protein_PhoH,_predicted_ATPase	unknown	Healthycore	PF02562.9
CLST695831	hypothetical_protein	unknown	Healthycore	PF10518.2
CLST035382	Methyl-accepting_chemotaxis_protein	unknown	Healthycore	PF00015.14
CLST054618	FKBP-type_peptidyl-prolyl_cis-trans_isomerases_1	unknown	Healthycore	PF01346.11
CLST557956	Protein_involved_in_biological_adhesion	Ruminococcus	Healthycore	PF07554.6
CLST007639	Preprotein_translocase_subunit_SecA_(ATPase,_RNA_helicase)	unknown	Healthycore	PF02810.8
CLST007639	Preprotein_translocase_subunit_SecA_(ATPase,_RNA_helicase)	unknown	Healthycore	PF07516.6
CLST320780	Putative_GTPases_(G3E_family)	Bacteria	Healthycore	PF02492.12
CLST392756	ABC-type_sugar_transport_system,_ATPase_component	unknown	Healthycore	PF00005.20
CLST265737	hypothetical_protein	Clostridiales	Healthycore	PF01055.19
CLST514581	Ribosomal_protein_L5	Akkermansia_muciniphila	Healthycore	PF00673.14
CLST514581	Ribosomal_protein_L5	Akkermansia_muciniphila	Healthycore	PF00281.12
CLST021202	Bacterial_nucleoid_DNA-binding_protein	Bacteroides	Healthycore	PF00216.14
CLST092226	FOG:_CheY-like_receiver	Roseburia_intestinalis	Healthycore	PF00072.17
CLST088312	Uncharacterized_protein_related_to_glutamine_synthetase	unknown	Healthycore	PF00120.17
CLST088312	Uncharacterized_protein_related_to_glutamine_synthetase	unknown	Healthycore	PF12437.1
CLST008379	Superoxide_dismutase	unknown	Healthycore	PF02777.11
CLST008379	Superoxide_dismutase	unknown	Healthycore	PF00081.15
CLST007291	Phenylalanyl-tRNA_synthetase_beta_subunit	Bacteroides	Healthycore	PF03147.7
CLST112646	Formyltetrahydrofolate_synthetase	unknown	Healthycore	PF01268.12
CLST226834	hypothetical_protein	Clostridiales	Healthycore	PF00882.11
CLST007268	Molecular_chaperone,_HSP90_family	unknown	Healthycore	PF00183.11
CLST008785	DNA-directed_RNA_polymerase,_beta_subunit/140_kD_subunit	unknown	Healthycore	PF04565.9
CLST303607	Triosephosphate_isomerase	Alistipes_putredinis	Healthycore	PF00121.11
CLST151996	Valyl-tRNA_synthetase	unknown	Healthycore	PF10458.2
CLST553365	Glucuronate_isomerase	Clostridiales	Healthycore	PF02614.7
CLST475279	Archaeal/vacuolar-type_H+-ATPase_subunit_A	unknown	Healthycore	PF00006.18
CLST008433	3-phosphoglycerate_kinase	unknown	Healthycore	PF00162.12
CLST007390	Phosphomannomutase	unknown	Healthycore	PF02878.9
CLST007390	Phosphomannomutase	unknown	Healthycore	PF00408.13
CLST159511	Cellobiose_phosphorylase	unknown	Healthycore	PF06205.4
CLST159511	Cellobiose_phosphorylase	unknown	Healthycore	PF06165.4
CLST159511	Cellobiose_phosphorylase	unknown	Healthycore	PF06204.4
CLST190483	Ribosomal_protein_L4	Clostridiales	Healthycore	PF00573.15
CLST186400	Annotation_not_available	Ruminococcus	Healthycore	PF09508.3
CLST095906	Ribosomal_protein_L5	unknown	Healthycore	PF00673.14
CLST095906	Ribosomal_protein_L5	unknown	Healthycore	PF00281.12
CLST005635	Galactokinase	unknown	Healthycore	PF10509.2
CLST113782	Tartrate_dehydratase_beta_subunit/Fumarate_hydratase_class_I,_C-terminal_domain	unknown	Healthycore	PF05683.5
CLST222569	Fructose/tagatose_bisphosphate_aldolase	unknown	Healthycore	PF01116.13
CLST426847	3-phosphoglycerate_kinase	unknown	Healthycore	PF00162.12
CLST102026	Transcriptional_accessory_protein	unknown	Healthycore	PF09371.3
CLST102026	Transcriptional_accessory_protein	unknown	Healthycore	PF00575.16
CLST036125	Predicted_pyridoxal_phosphate-dependent_enzyme_apparently_involved_in_regulation_of_cell_wall_biogenesis	unknown	Healthycore	PF01041.10
CLST006756	Uncharacterized_protein_related_to_glutamine_synthetase	unknown	Healthycore	PF12437.1
CLST079910	Flagellin_and_related_hook-associated_proteins	Bacteria	Healthycore	PF00700.14
CLST522187	Molecular_chaperone,_HSP90_family	unknown	Healthycore	PF00183.11
CLST067091	Dihydroorotate_dehydrogenase	Bacteroides	Healthycore	PF01180.14
CLST006137	Citrate_synthase	unknown	Healthycore	PF00285.14
CLST005794	Prolyl-tRNA_synthetase	unknown	Healthycore	PF09180.4
CLST081998	Preprotein_translocase_subunit_SecA_(ATPase,_RNA_helicase)	unknown	Healthycore	PF02810.8
CLST081998	Preprotein_translocase_subunit_SecA_(ATPase,_RNA_helicase)	unknown	Healthycore	PF07516.6
CLST178477	Glycosidases	unknown	Healthycore	PF00128.17
CLST077920	Glycerol_dehydrogenase_and_related_enzymes	unknown	Healthycore	PF01761.13
CLST707162	Cobalamin_biosynthesis_protein_CbiK,_Co2+_chelatase	Dialister_invisus	Healthycore	PF06180.4
CLST059516	Reductase	unknown	Healthycore	PF09338.4
CLST450665	hypothetical_protein	Clostridiales	Healthycore	PF01424.15
CLST006180	Translation_elongation_factor_Ts	unknown	Healthycore	PF00889.12
CLST119611	ABC-type_sugar_transport_system,_ATPase_component	unknown	Healthycore	PF00005.20
CLST173225	Putative_GTPases_(G3E_family)	unknown	Healthycore	PF02492.12
CLST107527	Uncharacterized_protein_related_to_glutamine_synthetase	unknown	Healthycore	PF12437.1
CLST306448	Annotation_not_available	Dialister_invisus	Healthycore	PF00395.13
CLST008325	Leucyl-tRNA_synthetase	unknown	Healthycore	PF00133.15
CLST626050	Uncharacterized_conserved_protein	unknown	Healthycore	PF01987.10
CLST471382	Chemotaxis_protein_CheC,_inhibitor_of_MCP_methylation	Roseburia_intestinalis	Healthycore	PF04509.5
CLST088011	Diadenosine_tetraphosphate_(Ap4A)_hydrolase_and_other_HIT_family_hydrolases	unknown	Healthycore	PF01230.16
CLST685315	Serine/threonine_protein_kinase	Subdoligranulum_variabile	Healthycore	PF03793.12
CLST160205	Phosphomannomutase	unknown	Healthycore	PF02878.9
CLST160205	Phosphomannomutase	unknown	Healthycore	PF02879.9
CLST006375	Pyruvate/oxaloacetate_carboxyltransferase	unknown	Healthycore	PF00364.15
CLST018045	Tryptophanase	Bacteria	Healthycore	PF01212.14
CLST046300	DnaJ-class_molecular_chaperone	unknown	Healthycore	PF01556.11
CLST105683	NrdD:_anaerobic_ribonucleoside-triphosphate_reductase	unknown	Healthycore	PF03477.9
CLST273617	hypothetical_protein	Eubacterium_rectale	Healthycore	PF02929.10
CLST273617	hypothetical_protein	Eubacterium_rectale	Healthycore	PF02836.10
CLST493856	Glucuronate_isomerase	Bacteria	Healthycore	PF02614.7
CLST003605	1,4-alpha-glucan_branching_enzyme	unknown	Healthycore	PF00128.17
CLST003605	1,4-alpha-glucan_branching_enzyme	unknown	Healthycore	PF02806.11
CLST156378	Phosphotransferase_system,_HPr-related_proteins	Clostridium_sp	Healthycore	PF00381.12
CLST083902	Predicted_phosphosugar_isomerases	unknown	Healthycore	PF01380.15
CLST063203	Uncharacterized_stress-induced_protein	Prevotella	ICDcore	PF08340.4
CLST223325	Beta-glucosidase-related_glycosidases	unknown	ICDcore	PF00933.14
CLST222987	Aerobic-type_carbon_monoxide_dehydrogenase,_large_subunit_CoxL/CutL_homologs	unknown	ICDcore	PF02738.11
CLST049146	Cobalamin_biosynthesis_protein_CbiK,_Co2+_chelatase	unknown	ICDcore	PF06180.4
CLST050642	Beta-fructosidases_(levanase/invertase)	unknown	ICDcore	PF00251.13
CLST100891	Cobalamin_biosynthesis_protein_CbiK,_Co2+_chelatase	unknown	ICDcore	PF06180.4
CLST188870	Formyltetrahydrofolate_synthetase	unknown	ICDcore	PF01268.12
CLST013270	Outer_membrane_protein/protective_antigen_OMA87	Bacteroides	ICDcore	PF07244.8
CLST001201	Ribosomal_protein_S14	unknown	ICDcore	PF00253.14
CLST000065	Ribosomal_protein_S18	unknown	ICDcore	PF01084.13
CLST019035	Predicted_RNA-binding_protein_containing_KH_domain,_possibly_ribosomal_protein	unknown	ICDcore	PF01985.14
CLST120280	Dihydrodipicolinate_synthase/N-acetylneuraminate_lyase	unknown	ICDcore	PF00701.15
CLST639674	Preprotein_translocase_subunit_SecF	unknown	ICDcore	PF07549.7
CLST639674	Preprotein_translocase_subunit_SecF	unknown	ICDcore	PF02355.9
CLST221285	hypothetical_protein	Bifidobacterium_longum	ICDcore	PF07532.4
CLST221285	hypothetical_protein	Bifidobacterium_longum	ICDcore	PF02368.11
CLST061790	N-acetyl-beta-hexosaminidase	unknown	ICDcore	PF00728.15
CLST039312	Ribosomal_protein_S6	unknown	ICDcore	PF01250.10
CLST007034	Type_IIA_topoisomerase_(DNA_gyrase/topo_II,_topoisomerase_IV),_A_subunit	unknown	ICDcore	PF03989.6
CLST007034	Type_IIA_topoisomerase_(DNA_gyrase/topo_II,_topoisomerase_IV),_A_subunit	unknown	ICDcore	PF00521.13
CLST049511	N-acetyl-beta-hexosaminidase	Bacteroides	ICDcore	PF00728.15
CLST014308	Glucan_phosphorylase	unknown	ICDcore	PF11897.1
CLST025396	Uncharacterized_protein_related_to_glutamine_synthetase	unknown	ICDcore	PF12437.1
CLST108852	Glucuronate_isomerase	Clostridiales	ICDcore	PF02614.7
CLST206237	Regulator_protein	unknown	ICDcore	PF01381.15
CLST014522	FOG:_FHA_domain	unknown	ICDcore	PF00498.19
CLST494222	Annotation_not_available	Ruminococcus_torques	ICDcore	PF07532.4
CLST014671	Cold_shock_proteins	unknown	ICDcore	PF00313.15
CLST182885	Annotation_not_available	unknown	ICDcore	PF07980.4
CLST013550	Uncharacterized_conserved_protein	unknown	ICDcore	PF04011.5
CLST718899	Outer_membrane_protein	unknown	ICDcore	PF02321.11
CLST011801	Cation_transport_ATPase	unknown	ICDcore	PF00690.19
CLST106774	DNA-directed_RNA_polymerase,_beta_subunit/140_kD_subunit	unknown	ICDcore	PF10385.2
CLST106774	DNA-directed_RNA_polymerase,_beta_subunit/140_kD_subunit	unknown	ICDcore	PF04565.9
CLST086163	Receptor	unknown	ICDcore	PF07715.8
CLST238695	Glycosidases	Prevotella_copri	ICDcore	PF10438.2
CLST238695	Glycosidases	Prevotella_copri	ICDcore	PF09087.4
CLST458411	hypothetical_protein	unknown	ICDcore	PF02368.11
CLST281060	hypothetical_protein	Eubacterium_rectale	ICDcore	PF04519.6
CLST015753	Xylosidase	unknown	ICDcore	PF04616.7
CLST015753	Xylosidase	unknown	ICDcore	PF07971.5
CLST105589	Ribosomal_protein_L29	unknown	ICDcore	PF00831.16
CLST043821	Cobalamin_biosynthesis_protein_CobN_and_related_Mg-chelatases	unknown	ICDcore	PF02514.9
CLST007162	Ribosomal_protein_L34	unknown	ICDcore	PF00468.10
CLST535352	L-arabinose_isomerase	Prevotella_copri	ICDcore	PF02610.8
CLST535352	L-arabinose_isomerase	Prevotella_copri	ICDcore	PF11762.1
CLST229331	Predicted_pyridoxal_phosphate-dependent_enzyme_apparently_involved_in_regulation_of_cell_wall_biogenesis	unknown	ICDcore	PF01041.10
CLST032638	Outer_membrane_protein	Bacteroides	ICDcore	PF02321.11
CLST597900	hypothetical_protein	Collinsella	ICDcore	PF00754.18
CLST008538	Putative_alpha-1,2-mannosidase	unknown	ICDcore	PF07971.5
CLST094321	Uncharacterized_protein_involved_in_tellurite_resistance	Ruminococcus_gnavus	ICDcore	PF05816.4
CLST106958	Ribosomal_protein_L10	unknown	ICDcore	PF00466.13
CLST014059	Annotation_not_available	unknown	ICDcore	PF11028.1
CLST000009	Annotation_not_available	unknown	ICDcore	PF00444.11
CLST073165	DNA_primase_(bacterial_type)	unknown	ICDcore	PF01807.13
CLST043792	Alpha-galactosidases/6-phospho-beta-glucosidases,_family_4_of_glycosyl_hydrolases	unknown	ICDcore	PF11975.1
CLST043792	Alpha-galactosidases/6-phospho-beta-glucosidases,_family_4_of_glycosyl_hydrolases	unknown	ICDcore	PF02056.9
CLST054326	Annotation_not_available	Bacteroides	ICDcore	PF11396.1
CLST152671	Carbon_dioxide_concentrating_mechanism/carboxysome_shell_protein	unknown	ICDcore	PF00936.12
CLST465610	Ribonucleotide_reductase,_alpha_subunit	Collinsella	ICDcore	PF03477.9
CLST221339	Alcohol_dehydrogenase,_class_IV	unknown	ICDcore	PF00465.12
CLST375881	hypothetical_protein	unknown	ICDcore	PF02012.13
CLST701581	hypothetical_protein	Ruminococcus_torques	ICDcore	PF00041.14
CLST040002	Periplasmic_serine_proteases_(ClpP_class)	unknown	ICDcore	PF01343.11
CLST059522	Phosphoenolpyruvate-protein_kinase_(PTS_system_EI_component_in_bacteria)	unknown	ICDcore	PF00391.16
CLST008211	Uncharacterized_protein_conserved_in_bacteria	unknown	ICDcore	PF02575.9
CLST584798	hypothetical_protein	unknown	ICDcore	PF07555.6
CLST075675	Arabinogalactan_endo-1,4-beta-galactosidase	Bacteroides_dorei	ICDcore	PF07745.6
CLST005577	ATPases_with_chaperone_activity,_ATP-binding_subunit	unknown	ICDcore	PF00004.22
CLST005577	ATPases_with_chaperone_activity,_ATP-binding_subunit	unknown	ICDcore	PF07728.7
CLST021369	Annotation_not_available	Bacteria	ICDcore	PF11240.1
CLST718236	Protein_involved_in_biological_adhesion	unknown	ICDcore	PF01473.13
CLST013759	Regulator_protein	Bacteroides	ICDcore	PF00072.17
CLST028411	Threonine_dehydrogenase_and_related_Zn-dependent_dehydrogenases	unknown	ICDcore	PF08240.5
CLST050004	Outer_membrane_protein	Bacteroides	ICDcore	PF02321.11
CLST007088	DNA-directed_RNA_polymerase,_sigma_subunit_(sigma70/sigma32)	unknown	ICDcore	PF00140.13
CLST049536	Predicted_esterase_of_the_alpha-beta_hydrolase_superfamily	Bacteroides	ICDcore	PF01734.15
CLST613707	hypothetical_protein	unknown	ICDcore	PF02482.12
CLST613269	Ribulose-5-phosphate_4-epimerase_and_related_epimerases_and_aldolases	Ruminococcus_gnavus	ICDcore	PF00596.14
CLST282260	Co-chaperonin_GroES_(HSP10)	Eggerthella_lenta	ICDcore	PF00166.14
CLST002381	Opacity_protein_and_related_surface_antigens	Enterobacteriaceae	ICDcore	PF06316.4
CLST032374	IMP_dehydrogenase/GMP_reductase	unknown	ICDcore	PF00571.21
CLST024713	Outer_membrane_protein	unknown	ICDcore	PF02321.11
CLST719835	Malic_enzyme	unknown	ICDcore	PF00390.12
CLST719835	Malic_enzyme	unknown	ICDcore	PF03949.8
CLST006307	Ribosomal_protein_S6	unknown	ICDcore	PF01250.10
CLST567261	Carbon_dioxide_concentrating_mechanism/carboxysome_shell_protein	unknown	ICDcore	PF03319.6
CLST014702	Putative_alpha-1,2-mannosidase	unknown	ICDcore	PF07971.5
CLST337771	FOG:_Glucan-binding_domain_(YG_repeat)	unknown	ICDcore	PF01473.13
CLST024521	Beta-galactosidase/beta-glucuronidase	Bacteroides	ICDcore	PF00703.14
CLST024521	Beta-galactosidase/beta-glucuronidase	Bacteroides	ICDcore	PF02837.11
CLST024521	Beta-galactosidase/beta-glucuronidase	Bacteroides	ICDcore	PF02836.10
CLST055968	Outer_membrane_protein	Bacteroides	ICDcore	PF02321.11
CLST439034	Uncharacterized_protein_related_to_glutamine_synthetase	unknown	ICDcore	PF12437.1
CLST019919	Galactokinase	unknown	ICDcore	PF10509.2
CLST019919	Galactokinase	unknown	ICDcore	PF00288.19
CLST125193	ATPases_involved_in_chromosome_partitioning	unknown	ICDcore	PF10609.2
CLST109723	Cell_division_GTPase	Collinsella	ICDcore	PF12327.1
CLST013818	Asp-tRNAAsn/Glu-tRNAGln_amidotransferase_C_subunit	unknown	ICDcore	PF02686.8
CLST029898	Predicted_RNA-binding_protein	unknown	ICDcore	PF01424.15
CLST052733	Alkaline_phosphatase	unknown	ICDcore	PF00245.13
CLST467142	Annotation_not_available	Ruminococcus_gnavus	ICDcore	PF07554.6
CLST071809	3-phosphoglycerate_kinase	unknown	ICDcore	PF00162.12
CLST655902	Glutamate_dehydrogenase/leucine_dehydrogenase	unknown	ICDcore	PF02812.11
CLST655902	Glutamate_dehydrogenase/leucine_dehydrogenase	unknown	ICDcore	PF00208.14
CLST011577	Uncharacterized_conserved_protein	unknown	ICDcore	PF05167.5
CLST239842	Uncharacterized_protein_conserved_in_bacteria	unknown	ICDcore	PF03780.6
CLST332342	FOG:_Glucan-binding_domain_(YG_repeat)	Blautia_hansenii	ICDcore	PF07532.4
CLST332342	FOG:_Glucan-binding_domain_(YG_repeat)	Blautia_hansenii	ICDcore	PF02837.11
CLST332342	FOG:_Glucan-binding_domain_(YG_repeat)	Blautia_hansenii	ICDcore	PF01473.13
CLST016895	ABC-type_branched-chain_amino_acid_transport_systems,_ATPase_component	unknown	ICDcore	PF12399.1
CLST096855	Asparagine_synthetase_A	unknown	ICDcore	PF03590.8
CLST000024	Ribosomal_protein_S14	unknown	ICDcore	PF00253.14
CLST060891	4-alpha-glucanotransferase	Bacteroides	ICDcore	PF02446.10
CLST567063	Type_II_secretory_pathway,_component_PulD	Akkermansia_muciniphila	ICDcore	PF07719.10
CLST567063	Type_II_secretory_pathway,_component_PulD	Akkermansia_muciniphila	ICDcore	PF00263.14
CLST567063	Type_II_secretory_pathway,_component_PulD	Akkermansia_muciniphila	ICDcore	PF00515.21
CLST064300	F0F1-type_ATP_synthase,_beta_subunit	unknown	ICDcore	PF02874.16
CLST051382	Triosephosphate_isomerase	Bacteroidales	ICDcore	PF00121.11
CLST049349	Periplasmic_protein_involved_in_polysaccharide_export	unknown	ICDcore	PF10531.2
CLST014399	Nitrogen_regulatory_protein_PII	unknown	ICDcore	PF00543.15
CLST097589	Periplasmic_serine_proteases_(ClpP_class)	Bacteroides	ICDcore	PF01343.11
CLST137371	Uncharacterized_conserved_protein	unknown	ICDcore	PF01906.10
CLST096130	Serine_kinase_of_the_HPr_protein,_regulates_carbohydrate_metabolism	Ruminococcus	ICDcore	PF02603.9
CLST096130	Serine_kinase_of_the_HPr_protein,_regulates_carbohydrate_metabolism	Ruminococcus	ICDcore	PF07475.5
CLST006081	Glucose-6-phosphate_isomerase	unknown	ICDcore	PF00342.12
CLST032492	Predicted_membrane_protein	unknown	ICDcore	PF10633.2
CLST044213	Ribosomal_protein_S14	unknown	ICDcore	PF00253.14
CLST231784	Endo-1,4-Beta-Xylanase	unknown	ICDcore	PF04616.7
CLST586018	ABC-type_oligopeptide_transport_system,_periplasmic_component	unknown	ICDcore	PF00496.15
CLST006302	Uncharacterized_protein_conserved_in_bacteria	unknown	ICDcore	PF09901.2
CLST069729	Outer_membrane_protein	unknown	ICDcore	PF02321.11
CLST008648	Translation_initiation_factor_2_(IF-2;_GTPase)	unknown	ICDcore	PF11987.1
CLST008648	Translation_initiation_factor_2_(IF-2;_GTPase)	unknown	ICDcore	PF04760.8
CLST043661	Citrate_synthase	unknown	ICDcore	PF00285.14
CLST236839	Transcriptional_regulators_containing_a_DNA-binding_HTH_domain_and_an_aminotransferase_domain_(MocR_family)_and_their_eukaryotic_orthologs	unknown	ICDcore	PF00392.14
CLST373822	2-polyprenylphenol_hydroxylase_and_related_flavodoxin_oxidoreductases	Eubacterium_rectale	ICDcore	PF10418.2
CLST006833	Topoisomerase_IA	unknown	ICDcore	PF01131.13
CLST006514	Preprotein_translocase_subunit_SecA_(ATPase,_RNA_helicase)	unknown	ICDcore	PF02810.8
CLST050567	Annotation_not_available	Bacteroides	ICDcore	PF02321.11
CLST034523	Exodeoxyribonuclease_VII	unknown	ICDcore	PF02609.9
CLST612108	TMAO_torS:_TMAO_reductase_sytem_sensor_TorS	unknown	ICDcore	PF02518.19
CLST612108	TMAO_torS:_TMAO_reductase_sytem_sensor_TorS	unknown	ICDcore	PF00072.17
CLST076369	Ribosomal_protein_L5	unknown	ICDcore	PF00673.14
CLST076369	Ribosomal_protein_L5	unknown	ICDcore	PF00281.12
CLST015769	Cation_transport_ATPase	unknown	ICDcore	PF00690.19
CLST015769	Cation_transport_ATPase	unknown	ICDcore	PF00122.13
CLST015769	Cation_transport_ATPase	unknown	ICDcore	PF00689.14
CLST000050	Ribosomal_protein_L16/L10E	unknown	ICDcore	PF00252.11
CLST057251	Alpha-L-arabinofuranosidase	Bacteroides	ICDcore	PF06964.5
CLST463532	Beta-fructosidases_(levanase/invertase)	Prevotella_copri	ICDcore	PF00251.13
CLST487742	DNA_segregation_ATPase_FtsK/SpoIIIE_and_related_proteins	unknown	ICDcore	PF01580.11
CLST088799	Proline_racemase	unknown	ICDcore	PF05544.4
CLST134472	hypothetical_protein	Bacteroides_fragilis	ICDcore	PF00593.17
CLST162630	Phosphotransferase_system,_mannose/fructose-specific_component_IIA	Collinsella	ICDcore	PF03830.8
CLST162630	Phosphotransferase_system,_mannose/fructose-specific_component_IIA	Collinsella	ICDcore	PF03610.9
CLST064875	Glycosidases	Bacteroides	ICDcore	PF00128.17
CLST583325	SppA_dom:_signal_peptide_peptidase_SppA,_36K_type	Prevotella_copri	ICDcore	PF01343.11
CLST555397	Alcohol_dehydrogenase,_class_IV	unknown	ICDcore	PF00465.12
CLST059253	Annotation_not_available	unknown	ICDcore	PF07660.7
CLST208890	Response_regulator_containing_a_CheY-like_receiver_domain_and_a_GGDEF_domain	unknown	ICDcore	PF00165.16
CLST208890	Response_regulator_containing_a_CheY-like_receiver_domain_and_a_GGDEF_domain	unknown	ICDcore	PF07494.4
CLST544722	Formyltetrahydrofolate_synthetase	Clostridium_methylpentosum	ICDcore	PF01268.12
CLST150461	Ribosomal_protein_S18	unknown	ICDcore	PF01084.13
CLST093061	Methylenetetrahydrofolate_reductase	unknown	ICDcore	PF12225.1
CLST130865	Phosphotransferase	Clostridiales	ICDcore	PF01636.16
CLST197676	Glycosidases	unknown	ICDcore	PF11896.1
CLST037646	Heat_shock_protein	unknown	ICDcore	PF03724.9
CLST222819	ABC-type_oligopeptide_transport_system,_periplasmic_component	unknown	ICDcore	PF00496.15
CLST010492	Glycyl-tRNA_synthetase_(class_II)	unknown	ICDcore	PF00587.18
CLST405758	Predicted_phosphosugar_isomerases	unknown	ICDcore	PF01380.15
CLST095250	Serine_kinase_of_the_HPr_protein,_regulates_carbohydrate_metabolism	unknown	ICDcore	PF02603.9
CLST035164	Penicillin_V_acylase_and_related_amidases	unknown	ICDcore	PF02275.11
CLST046043	Ribosomal_protein_S18	unknown	ICDcore	PF01084.13
CLST010852	Predicted_GTPase,_probable_translation_factor	unknown	ICDcore	PF06071.6
CLST037672	Ribosomal_protein_S1	unknown	ICDcore	PF00575.16
CLST740757	Alpha-galactosidase	unknown	ICDcore	PF02065.11
CLST006959	Ribosomal_protein_L23	unknown	ICDcore	PF00276.13
CLST191799	F0F1-type_ATP_synthase,_alpha_subunit	unknown	ICDcore	PF00006.18
CLST113232	Imidazolonepropionase_and_related_amidohydrolases	unknown	ICDcore	PF07969.4
CLST649257	hypothetical_protein	Ruminococcus_torques	ICDcore	PF09479.3
CLST043585	Tartrate_dehydratase_beta_subunit/Fumarate_hydratase_class_I,_C-terminal_domain	unknown	ICDcore	PF05683.5
CLST039489	FOG:_TPR_repeat	Bacteroides	ICDcore	PF07719.10
CLST039489	FOG:_TPR_repeat	Bacteroides	ICDcore	PF00515.21
CLST024757	S-adenosylmethionine_synthetase	Prevotella	ICDcore	PF02773.9
CLST058143	hypothetical_protein	Bifidobacterium	ICDcore	PF11305.1
CLST151936	Putative_translation_factor_(SUA5)	unknown	ICDcore	PF03481.6
CLST032212	Glucan_phosphorylase	Prevotella	ICDcore	PF11897.1
CLST148488	hypothetical_protein	Bacteroides	ICDcore	PF07980.4
CLST049500	Heat_shock_protein	unknown	ICDcore	PF03724.9
CLST005345	Ribosomal_protein_L33	unknown	ICDcore	PF00471.13
CLST122071	Annotation_not_available	unknown	ICDcore	PF07660.7
CLST205442	Transketolase,_C-terminal_subunit	unknown	CCDcore	PF02780.13
CLST043170	Phosphomannomutase	unknown	CCDcore	PF02878.9
CLST043170	Phosphomannomutase	unknown	CCDcore	PF02879.9
CLST614586	Ribosomal_protein_L9	Akkermansia_muciniphila	CCDcore	PF01281.12
CLST614586	Ribosomal_protein_L9	Akkermansia_muciniphila	CCDcore	PF03948.7
CLST007859	Phosphatidylserine/phosphatidylglycerophosphate/cardiolipin_synthases_and_related_enzymes	unknown	CCDcore	PF00614.15
CLST005764	Triosephosphate_isomerase	Enterococcus	CCDcore	PF00121.11
CLST205987	Ribosome-associated_protein_Y_(PSrp-1)	unknown	CCDcore	PF02482.12
CLST646967	Phosphotransferase_system,_mannose/fructose-specific_component_IIA	Firmicutes	CCDcore	PF03830.8
CLST646967	Phosphotransferase_system,_mannose/fructose-specific_component_IIA	Firmicutes	CCDcore	PF03610.9
CLST110853	ATPases_with_chaperone_activity,_ATP-binding_subunit	unknown	CCDcore	PF00004.22
CLST110853	ATPases_with_chaperone_activity,_ATP-binding_subunit	unknown	CCDcore	PF07724.7
CLST110853	ATPases_with_chaperone_activity,_ATP-binding_subunit	unknown	CCDcore	PF02861.13
CLST025246	Inosine-uridine_nucleoside_N-ribohydrolase	unknown	CCDcore	PF01156.12
CLST447241	3-phosphoglycerate_kinase	unknown	CCDcore	PF00162.12
CLST270619	DivI1A_domain:_DivIVA_domain	unknown	CCDcore	PF05103.6
CLST071351	Ribosomal_protein_L9	Bifidobacterium	CCDcore	PF01281.12
CLST010321	Inorganic_pyrophosphatase	Bifidobacterium	CCDcore	PF00719.12
CLST397141	hypothetical_protein	unknown	CCDcore	PF00216.14
CLST130872	Transketolase,_N-terminal_subunit	Subdoligranulum_variabile	CCDcore	PF00456.14
CLST178022	FAD/FMN-containing_dehydrogenases	Clostridium_sp	CCDcore	PF01565.16
CLST055902	Xaa-Pro_aminopeptidase	unknown	CCDcore	PF00557.17
CLST118105	Formyltetrahydrofolate_synthetase	unknown	CCDcore	PF01268.12
CLST740955	Rubrerythrin	unknown	CCDcore	PF02915.10
CLST579561	Ribosomal_protein_S6	unknown	CCDcore	PF01250.10
CLST042863	Annotation_not_available	unknown	CCDcore	PF03993.5
CLST205986	Phosphoenolpyruvate-protein_kinase_(PTS_system_EI_component_in_bacteria)	unknown	CCDcore	PF00391.16
CLST448415	Uncharacterized_protein_involved_in_tellurite_resistance	unknown	CCDcore	PF05816.4
CLST057272	Ribosomal_protein_L5	unknown	CCDcore	PF00673.14
CLST223261	Enoyl-CoA_hydratase/carnithine_racemase	Clostridium_sp	CCDcore	PF00378.13
CLST007499	GMP_synthase,_PP-ATPase_domain/subunit	unknown	CCDcore	PF00958.15
CLST675306	Bacterial_nucleoid_DNA-binding_protein	Akkermansia_muciniphila	CCDcore	PF00216.14
CLST133934	Glutamate_dehydrogenase/leucine_dehydrogenase	unknown	CCDcore	PF02812.11
CLST133934	Glutamate_dehydrogenase/leucine_dehydrogenase	unknown	CCDcore	PF00208.14
