# Supplementary material for: MicrobioLink: An Integrated Computational Pipeline to Infer Functional Effects of Microbiome–Host Interactions
Source: Cells. 2020 May 21;9(5):1278. doi: 10.3390/cells9051278 (PMC7291277; doi:10.3390/cells9051278)
Supplement: Supplementary file 1 [file cells-09-01278-s001.zip › Supplementary table 3.xlsx]

## Sheet: Supplementary table 3
Microbial_protein_id	Functional_annotation_microbial_protein	Bacterial_species	Dataset	Microbial_protein_PFAM_domain	Host_Receptor_protein_Uniprot_ID	Host_Receptor_protein_PFAM_domain_id
CLST244775	hypothetical_protein	Roseburia_intestinalis	Healthycore	PF00041	A6NF34	PF00092
CLST244775	hypothetical_protein	Roseburia_intestinalis	Healthycore	PF00041	A6NMZ7	PF00092
CLST244775	hypothetical_protein	Roseburia_intestinalis	Healthycore	PF00041	A8TX70	PF00092
CLST244775	hypothetical_protein	Roseburia_intestinalis	Healthycore	PF00041	O00141	PF00069
CLST244775	hypothetical_protein	Roseburia_intestinalis	Healthycore	PF00041	O00339	PF00092
CLST244775	hypothetical_protein	Roseburia_intestinalis	Healthycore	PF00041	O00468	PF00008
CLST244775	hypothetical_protein	Roseburia_intestinalis	Healthycore	PF00041	O00533	PF00047
CLST244775	hypothetical_protein	Roseburia_intestinalis	Healthycore	PF00041	O00533	PF00041
CLST244775	hypothetical_protein	Roseburia_intestinalis	Healthycore	PF00041	O00548	PF00008
CLST244775	hypothetical_protein	Roseburia_intestinalis	Healthycore	PF00041	O00602	PF00147
CLST244775	hypothetical_protein	Roseburia_intestinalis	Healthycore	PF00041	O14492	PF00017
CLST244775	hypothetical_protein	Roseburia_intestinalis	Healthycore	PF00041	O14512	PF00017
CLST244775	hypothetical_protein	Roseburia_intestinalis	Healthycore	PF00041	O14522	PF00102
CLST244775	hypothetical_protein	Roseburia_intestinalis	Healthycore	PF00041	O14522	PF00041
CLST244775	hypothetical_protein	Roseburia_intestinalis	Healthycore	PF00041	O14578	PF00069
CLST244775	hypothetical_protein	Roseburia_intestinalis	Healthycore	PF00041	O14594	PF00008
CLST244775	hypothetical_protein	Roseburia_intestinalis	Healthycore	PF00041	O14920	PF00069
CLST244775	hypothetical_protein	Roseburia_intestinalis	Healthycore	PF00041	O14936	PF00069
CLST244775	hypothetical_protein	Roseburia_intestinalis	Healthycore	PF00041	O14976	PF00069
CLST244775	hypothetical_protein	Roseburia_intestinalis	Healthycore	PF00041	O15197	PF01404
CLST244775	hypothetical_protein	Roseburia_intestinalis	Healthycore	PF00041	O15197	PF00041
CLST244775	hypothetical_protein	Roseburia_intestinalis	Healthycore	PF00041	O15232	PF00092
CLST244775	hypothetical_protein	Roseburia_intestinalis	Healthycore	PF00041	O15335	PF00560
CLST244775	hypothetical_protein	Roseburia_intestinalis	Healthycore	PF00041	O15357	PF00017
CLST244775	hypothetical_protein	Roseburia_intestinalis	Healthycore	PF00041	O15394	PF00041
CLST244775	hypothetical_protein	Roseburia_intestinalis	Healthycore	PF00041	O15530	PF00069
CLST244775	hypothetical_protein	Roseburia_intestinalis	Healthycore	PF00041	O43405	PF00092
CLST244775	hypothetical_protein	Roseburia_intestinalis	Healthycore	PF00041	O43683	PF00069
CLST244775	hypothetical_protein	Roseburia_intestinalis	Healthycore	PF00041	O43699	PF00047
CLST244775	hypothetical_protein	Roseburia_intestinalis	Healthycore	PF00041	O43854	PF00008
CLST244775	hypothetical_protein	Roseburia_intestinalis	Healthycore	PF00041	O60346	PF00560
CLST244775	hypothetical_protein	Roseburia_intestinalis	Healthycore	PF00041	O60469	PF00041
CLST244775	hypothetical_protein	Roseburia_intestinalis	Healthycore	PF00041	O60494	PF00008
CLST244775	hypothetical_protein	Roseburia_intestinalis	Healthycore	PF00041	O60500	PF00041
CLST244775	hypothetical_protein	Roseburia_intestinalis	Healthycore	PF00041	O60674	PF00017
CLST244775	hypothetical_protein	Roseburia_intestinalis	Healthycore	PF00041	O75023	PF00047
CLST244775	hypothetical_protein	Roseburia_intestinalis	Healthycore	PF00041	O75093	PF00008
CLST244775	hypothetical_protein	Roseburia_intestinalis	Healthycore	PF00041	O75094	PF00008
CLST244775	hypothetical_protein	Roseburia_intestinalis	Healthycore	PF00041	O75116	PF00069
CLST244775	hypothetical_protein	Roseburia_intestinalis	Healthycore	PF00041	O75385	PF00069
CLST244775	hypothetical_protein	Roseburia_intestinalis	Healthycore	PF00041	O75445	PF00041
CLST244775	hypothetical_protein	Roseburia_intestinalis	Healthycore	PF00041	O75460	PF00069
CLST244775	hypothetical_protein	Roseburia_intestinalis	Healthycore	PF00041	O75473	PF00560
CLST244775	hypothetical_protein	Roseburia_intestinalis	Healthycore	PF00041	O75578	PF00092
CLST244775	hypothetical_protein	Roseburia_intestinalis	Healthycore	PF00041	O75716	PF00069
CLST244775	hypothetical_protein	Roseburia_intestinalis	Healthycore	PF00041	O94768	PF00069
CLST244775	hypothetical_protein	Roseburia_intestinalis	Healthycore	PF00041	O94779	PF00041
CLST244775	hypothetical_protein	Roseburia_intestinalis	Healthycore	PF00041	O94804	PF00069
CLST244775	hypothetical_protein	Roseburia_intestinalis	Healthycore	PF00041	O94806	PF00069
CLST244775	hypothetical_protein	Roseburia_intestinalis	Healthycore	PF00041	O94813	PF00008
CLST244775	hypothetical_protein	Roseburia_intestinalis	Healthycore	PF00041	O94856	PF00047
CLST244775	hypothetical_protein	Roseburia_intestinalis	Healthycore	PF00041	O94856	PF00041
CLST244775	hypothetical_protein	Roseburia_intestinalis	Healthycore	PF00041	O94921	PF00069
CLST244775	hypothetical_protein	Roseburia_intestinalis	Healthycore	PF00041	O95460	PF00092
CLST244775	hypothetical_protein	Roseburia_intestinalis	Healthycore	PF00041	P00519	PF00017
CLST244775	hypothetical_protein	Roseburia_intestinalis	Healthycore	PF00041	P00533	PF01030
CLST244775	hypothetical_protein	Roseburia_intestinalis	Healthycore	PF00041	P00533	PF00757
CLST244775	hypothetical_protein	Roseburia_intestinalis	Healthycore	PF00041	P01133	PF00008
CLST244775	hypothetical_protein	Roseburia_intestinalis	Healthycore	PF00041	P01730	PF00047
CLST244775	hypothetical_protein	Roseburia_intestinalis	Healthycore	PF00041	P01877	PF00047
CLST244775	hypothetical_protein	Roseburia_intestinalis	Healthycore	PF00041	P01880	PF00047
CLST244775	hypothetical_protein	Roseburia_intestinalis	Healthycore	PF00041	P02671	PF00147
CLST244775	hypothetical_protein	Roseburia_intestinalis	Healthycore	PF00041	P02675	PF00147
CLST244775	hypothetical_protein	Roseburia_intestinalis	Healthycore	PF00041	P02679	PF00147
CLST244775	hypothetical_protein	Roseburia_intestinalis	Healthycore	PF00041	P02751	PF00041
CLST244775	hypothetical_protein	Roseburia_intestinalis	Healthycore	PF00041	P04216	PF00047
CLST244775	hypothetical_protein	Roseburia_intestinalis	Healthycore	PF00041	P04275	PF00092
CLST244775	hypothetical_protein	Roseburia_intestinalis	Healthycore	PF00041	P04626	PF01030
CLST244775	hypothetical_protein	Roseburia_intestinalis	Healthycore	PF00041	P04626	PF00757
CLST244775	hypothetical_protein	Roseburia_intestinalis	Healthycore	PF00041	P05129	PF00069
CLST244775	hypothetical_protein	Roseburia_intestinalis	Healthycore	PF00041	P05771	PF00069
CLST244775	hypothetical_protein	Roseburia_intestinalis	Healthycore	PF00041	P06213	PF01030
CLST244775	hypothetical_protein	Roseburia_intestinalis	Healthycore	PF00041	P06213	PF00757
CLST244775	hypothetical_protein	Roseburia_intestinalis	Healthycore	PF00041	P06239	PF00017
CLST244775	hypothetical_protein	Roseburia_intestinalis	Healthycore	PF00041	P06241	PF00017
CLST244775	hypothetical_protein	Roseburia_intestinalis	Healthycore	PF00041	P06493	PF00069
CLST244775	hypothetical_protein	Roseburia_intestinalis	Healthycore	PF00041	P07332	PF00017
CLST244775	hypothetical_protein	Roseburia_intestinalis	Healthycore	PF00041	P07333	PF00047
CLST244775	hypothetical_protein	Roseburia_intestinalis	Healthycore	PF00041	P07947	PF00017
CLST244775	hypothetical_protein	Roseburia_intestinalis	Healthycore	PF00041	P07948	PF00017
CLST244775	hypothetical_protein	Roseburia_intestinalis	Healthycore	PF00041	P08069	PF01030
CLST244775	hypothetical_protein	Roseburia_intestinalis	Healthycore	PF00041	P08069	PF00757
CLST244775	hypothetical_protein	Roseburia_intestinalis	Healthycore	PF00041	P08575	PF00102
CLST244775	hypothetical_protein	Roseburia_intestinalis	Healthycore	PF00041	P08575	PF00041
CLST244775	hypothetical_protein	Roseburia_intestinalis	Healthycore	PF00041	P08631	PF00017
CLST244775	hypothetical_protein	Roseburia_intestinalis	Healthycore	PF00041	P08887	PF00047
CLST244775	hypothetical_protein	Roseburia_intestinalis	Healthycore	PF00041	P08922	PF00041
CLST244775	hypothetical_protein	Roseburia_intestinalis	Healthycore	PF00041	P09619	PF00047
CLST244775	hypothetical_protein	Roseburia_intestinalis	Healthycore	PF00041	P09769	PF00017
CLST244775	hypothetical_protein	Roseburia_intestinalis	Healthycore	PF00041	P0DOX2	PF00047
CLST244775	hypothetical_protein	Roseburia_intestinalis	Healthycore	PF00041	P0DOX3	PF00047
CLST244775	hypothetical_protein	Roseburia_intestinalis	Healthycore	PF00041	P0DP72	PF00041
CLST244775	hypothetical_protein	Roseburia_intestinalis	Healthycore	PF00041	P10586	PF00102
CLST244775	hypothetical_protein	Roseburia_intestinalis	Healthycore	PF00041	P10586	PF00041
CLST244775	hypothetical_protein	Roseburia_intestinalis	Healthycore	PF00041	P10721	PF00047
CLST244775	hypothetical_protein	Roseburia_intestinalis	Healthycore	PF00041	P10912	PF00041
CLST244775	hypothetical_protein	Roseburia_intestinalis	Healthycore	PF00041	P11215	PF00092
CLST244775	hypothetical_protein	Roseburia_intestinalis	Healthycore	PF00041	P11309	PF00069
CLST244775	hypothetical_protein	Roseburia_intestinalis	Healthycore	PF00041	P11362	PF00047
CLST244775	hypothetical_protein	Roseburia_intestinalis	Healthycore	PF00041	P11801	PF00069
CLST244775	hypothetical_protein	Roseburia_intestinalis	Healthycore	PF00041	P11802	PF00069
CLST244775	hypothetical_protein	Roseburia_intestinalis	Healthycore	PF00041	P11912	PF00047
CLST244775	hypothetical_protein	Roseburia_intestinalis	Healthycore	PF00041	P12109	PF00092
CLST244775	hypothetical_protein	Roseburia_intestinalis	Healthycore	PF00041	P12110	PF00092
CLST244775	hypothetical_protein	Roseburia_intestinalis	Healthycore	PF00041	P12111	PF00092
CLST244775	hypothetical_protein	Roseburia_intestinalis	Healthycore	PF00041	P12314	PF00047
CLST244775	hypothetical_protein	Roseburia_intestinalis	Healthycore	PF00041	P12931	PF00017
CLST244775	hypothetical_protein	Roseburia_intestinalis	Healthycore	PF00041	P13591	PF00041
CLST244775	hypothetical_protein	Roseburia_intestinalis	Healthycore	PF00041	P13611	PF00008
CLST244775	hypothetical_protein	Roseburia_intestinalis	Healthycore	PF00041	P13688	PF00047
CLST244775	hypothetical_protein	Roseburia_intestinalis	Healthycore	PF00041	P14616	PF01030
CLST244775	hypothetical_protein	Roseburia_intestinalis	Healthycore	PF00041	P14616	PF00757
CLST244775	hypothetical_protein	Roseburia_intestinalis	Healthycore	PF00041	P16144	PF00041
CLST244775	hypothetical_protein	Roseburia_intestinalis	Healthycore	PF00041	P16581	PF00008
CLST244775	hypothetical_protein	Roseburia_intestinalis	Healthycore	PF00041	P16591	PF00017
CLST244775	hypothetical_protein	Roseburia_intestinalis	Healthycore	PF00041	P16871	PF00041
CLST244775	hypothetical_protein	Roseburia_intestinalis	Healthycore	PF00041	P17252	PF00069
CLST244775	hypothetical_protein	Roseburia_intestinalis	Healthycore	PF00041	P17301	PF00092
CLST244775	hypothetical_protein	Roseburia_intestinalis	Healthycore	PF00041	P17612	PF00069
CLST244775	hypothetical_protein	Roseburia_intestinalis	Healthycore	PF00041	P17706	PF00102
CLST244775	hypothetical_protein	Roseburia_intestinalis	Healthycore	PF00041	P17948	PF00047
CLST244775	hypothetical_protein	Roseburia_intestinalis	Healthycore	PF00041	P18031	PF00102
CLST244775	hypothetical_protein	Roseburia_intestinalis	Healthycore	PF00041	P18433	PF00102
CLST244775	hypothetical_protein	Roseburia_intestinalis	Healthycore	PF00041	P19235	PF00041
CLST244775	hypothetical_protein	Roseburia_intestinalis	Healthycore	PF00041	P19320	PF00047
CLST244775	hypothetical_protein	Roseburia_intestinalis	Healthycore	PF00041	P19525	PF00069
CLST244775	hypothetical_protein	Roseburia_intestinalis	Healthycore	PF00041	P20138	PF00047
CLST244775	hypothetical_protein	Roseburia_intestinalis	Healthycore	PF00041	P20701	PF00092
CLST244775	hypothetical_protein	Roseburia_intestinalis	Healthycore	PF00041	P20702	PF00092
CLST244775	hypothetical_protein	Roseburia_intestinalis	Healthycore	PF00041	P21709	PF01404
CLST244775	hypothetical_protein	Roseburia_intestinalis	Healthycore	PF00041	P21709	PF00041
CLST244775	hypothetical_protein	Roseburia_intestinalis	Healthycore	PF00041	P21860	PF01030
CLST244775	hypothetical_protein	Roseburia_intestinalis	Healthycore	PF00041	P21860	PF00757
CLST244775	hypothetical_protein	Roseburia_intestinalis	Healthycore	PF00041	P21941	PF00092
CLST244775	hypothetical_protein	Roseburia_intestinalis	Healthycore	PF00041	P22105	PF00147
CLST244775	hypothetical_protein	Roseburia_intestinalis	Healthycore	PF00041	P22105	PF00041
CLST244775	hypothetical_protein	Roseburia_intestinalis	Healthycore	PF00041	P22694	PF00069
CLST244775	hypothetical_protein	Roseburia_intestinalis	Healthycore	PF00041	P23219	PF00008
CLST244775	hypothetical_protein	Roseburia_intestinalis	Healthycore	PF00041	P23352	PF00041
CLST244775	hypothetical_protein	Roseburia_intestinalis	Healthycore	PF00041	P23443	PF00069
CLST244775	hypothetical_protein	Roseburia_intestinalis	Healthycore	PF00041	P23467	PF00102
CLST244775	hypothetical_protein	Roseburia_intestinalis	Healthycore	PF00041	P23467	PF00041
CLST244775	hypothetical_protein	Roseburia_intestinalis	Healthycore	PF00041	P23468	PF00102
CLST244775	hypothetical_protein	Roseburia_intestinalis	Healthycore	PF00041	P23468	PF00041
CLST244775	hypothetical_protein	Roseburia_intestinalis	Healthycore	PF00041	P23469	PF00102
CLST244775	hypothetical_protein	Roseburia_intestinalis	Healthycore	PF00041	P23470	PF00102
CLST244775	hypothetical_protein	Roseburia_intestinalis	Healthycore	PF00041	P23470	PF00041
CLST244775	hypothetical_protein	Roseburia_intestinalis	Healthycore	PF00041	P23471	PF00102
CLST244775	hypothetical_protein	Roseburia_intestinalis	Healthycore	PF00041	P23471	PF00041
CLST244775	hypothetical_protein	Roseburia_intestinalis	Healthycore	PF00041	P23515	PF00560
CLST244775	hypothetical_protein	Roseburia_intestinalis	Healthycore	PF00041	P24821	PF00147
CLST244775	hypothetical_protein	Roseburia_intestinalis	Healthycore	PF00041	P24821	PF00041
CLST244775	hypothetical_protein	Roseburia_intestinalis	Healthycore	PF00041	P25098	PF00069
CLST244775	hypothetical_protein	Roseburia_intestinalis	Healthycore	PF00041	P26045	PF00102
CLST244775	hypothetical_protein	Roseburia_intestinalis	Healthycore	PF00041	P26992	PF00041
CLST244775	hypothetical_protein	Roseburia_intestinalis	Healthycore	PF00041	P27037	PF00069
CLST244775	hypothetical_protein	Roseburia_intestinalis	Healthycore	PF00041	P27361	PF00069
CLST244775	hypothetical_protein	Roseburia_intestinalis	Healthycore	PF00041	P27448	PF00069
CLST244775	hypothetical_protein	Roseburia_intestinalis	Healthycore	PF00041	P27930	PF00047
CLST244775	hypothetical_protein	Roseburia_intestinalis	Healthycore	PF00041	P27986	PF00017
CLST244775	hypothetical_protein	Roseburia_intestinalis	Healthycore	PF00041	P28482	PF00069
CLST244775	hypothetical_protein	Roseburia_intestinalis	Healthycore	PF00041	P28827	PF00102
CLST244775	hypothetical_protein	Roseburia_intestinalis	Healthycore	PF00041	P28827	PF00047
CLST244775	hypothetical_protein	Roseburia_intestinalis	Healthycore	PF00041	P28827	PF00041
CLST244775	hypothetical_protein	Roseburia_intestinalis	Healthycore	PF00041	P29074	PF00102
CLST244775	hypothetical_protein	Roseburia_intestinalis	Healthycore	PF00041	P29317	PF01404
CLST244775	hypothetical_protein	Roseburia_intestinalis	Healthycore	PF00041	P29317	PF00041
CLST244775	hypothetical_protein	Roseburia_intestinalis	Healthycore	PF00041	P29320	PF01404
CLST244775	hypothetical_protein	Roseburia_intestinalis	Healthycore	PF00041	P29320	PF00041
CLST244775	hypothetical_protein	Roseburia_intestinalis	Healthycore	PF00041	P29322	PF01404
CLST244775	hypothetical_protein	Roseburia_intestinalis	Healthycore	PF00041	P29322	PF00041
CLST244775	hypothetical_protein	Roseburia_intestinalis	Healthycore	PF00041	P29323	PF01404
CLST244775	hypothetical_protein	Roseburia_intestinalis	Healthycore	PF00041	P29323	PF00041
CLST244775	hypothetical_protein	Roseburia_intestinalis	Healthycore	PF00041	P29350	PF00102
CLST244775	hypothetical_protein	Roseburia_intestinalis	Healthycore	PF00041	P29350	PF00017
CLST244775	hypothetical_protein	Roseburia_intestinalis	Healthycore	PF00041	P30530	PF00041
CLST244775	hypothetical_protein	Roseburia_intestinalis	Healthycore	PF00041	P31749	PF00069
CLST244775	hypothetical_protein	Roseburia_intestinalis	Healthycore	PF00041	P31751	PF00069
CLST244775	hypothetical_protein	Roseburia_intestinalis	Healthycore	PF00041	P32004	PF00041
CLST244775	hypothetical_protein	Roseburia_intestinalis	Healthycore	PF00041	P33981	PF00069
CLST244775	hypothetical_protein	Roseburia_intestinalis	Healthycore	PF00041	P34947	PF00069
CLST244775	hypothetical_protein	Roseburia_intestinalis	Healthycore	PF00041	P35354	PF00008
CLST244775	hypothetical_protein	Roseburia_intestinalis	Healthycore	PF00041	P35590	PF00047
CLST244775	hypothetical_protein	Roseburia_intestinalis	Healthycore	PF00041	P35590	PF00041
CLST244775	hypothetical_protein	Roseburia_intestinalis	Healthycore	PF00041	P35968	PF00047
CLST244775	hypothetical_protein	Roseburia_intestinalis	Healthycore	PF00041	P36222	PF00704
CLST244775	hypothetical_protein	Roseburia_intestinalis	Healthycore	PF00041	P36507	PF00069
CLST244775	hypothetical_protein	Roseburia_intestinalis	Healthycore	PF00041	P36888	PF00047
CLST244775	hypothetical_protein	Roseburia_intestinalis	Healthycore	PF00041	P36896	PF00069
CLST244775	hypothetical_protein	Roseburia_intestinalis	Healthycore	PF00041	P36897	PF00069
CLST244775	hypothetical_protein	Roseburia_intestinalis	Healthycore	PF00041	P38570	PF00092
CLST244775	hypothetical_protein	Roseburia_intestinalis	Healthycore	PF00041	P40189	PF00041
CLST244775	hypothetical_protein	Roseburia_intestinalis	Healthycore	PF00041	P40238	PF00041
CLST244775	hypothetical_protein	Roseburia_intestinalis	Healthycore	PF00041	P41217	PF00047
CLST244775	hypothetical_protein	Roseburia_intestinalis	Healthycore	PF00041	P41240	PF00017
CLST244775	hypothetical_protein	Roseburia_intestinalis	Healthycore	PF00041	P41743	PF00069
CLST244775	hypothetical_protein	Roseburia_intestinalis	Healthycore	PF00041	P42679	PF00017
CLST244775	hypothetical_protein	Roseburia_intestinalis	Healthycore	PF00041	P42680	PF00017
CLST244775	hypothetical_protein	Roseburia_intestinalis	Healthycore	PF00041	P42681	PF00017
CLST244775	hypothetical_protein	Roseburia_intestinalis	Healthycore	PF00041	P42701	PF00041
CLST244775	hypothetical_protein	Roseburia_intestinalis	Healthycore	PF00041	P42702	PF00041
CLST244775	hypothetical_protein	Roseburia_intestinalis	Healthycore	PF00041	P43121	PF00047
CLST244775	hypothetical_protein	Roseburia_intestinalis	Healthycore	PF00041	P43146	PF00041
CLST244775	hypothetical_protein	Roseburia_intestinalis	Healthycore	PF00041	P43250	PF00069
CLST244775	hypothetical_protein	Roseburia_intestinalis	Healthycore	PF00041	P43403	PF00017
CLST244775	hypothetical_protein	Roseburia_intestinalis	Healthycore	PF00041	P43405	PF00017
CLST244775	hypothetical_protein	Roseburia_intestinalis	Healthycore	PF00041	P43626	PF00047
CLST244775	hypothetical_protein	Roseburia_intestinalis	Healthycore	PF00041	P43627	PF00047
CLST244775	hypothetical_protein	Roseburia_intestinalis	Healthycore	PF00041	P43628	PF00047
CLST244775	hypothetical_protein	Roseburia_intestinalis	Healthycore	PF00041	P43629	PF00047
CLST244775	hypothetical_protein	Roseburia_intestinalis	Healthycore	PF00041	P43630	PF00047
CLST244775	hypothetical_protein	Roseburia_intestinalis	Healthycore	PF00041	P43631	PF00047
CLST244775	hypothetical_protein	Roseburia_intestinalis	Healthycore	PF00041	P43632	PF00047
CLST244775	hypothetical_protein	Roseburia_intestinalis	Healthycore	PF00041	P46108	PF00017
CLST244775	hypothetical_protein	Roseburia_intestinalis	Healthycore	PF00041	P46531	PF00008
CLST244775	hypothetical_protein	Roseburia_intestinalis	Healthycore	PF00041	P46734	PF00069
CLST244775	hypothetical_protein	Roseburia_intestinalis	Healthycore	PF00041	P48729	PF00069
CLST244775	hypothetical_protein	Roseburia_intestinalis	Healthycore	PF00041	P48730	PF00069
CLST244775	hypothetical_protein	Roseburia_intestinalis	Healthycore	PF00041	P49761	PF00069
CLST244775	hypothetical_protein	Roseburia_intestinalis	Healthycore	PF00041	P49841	PF00069
CLST244775	hypothetical_protein	Roseburia_intestinalis	Healthycore	PF00041	P50750	PF00069
CLST244775	hypothetical_protein	Roseburia_intestinalis	Healthycore	PF00041	P51451	PF00017
CLST244775	hypothetical_protein	Roseburia_intestinalis	Healthycore	PF00041	P51888	PF00560
CLST244775	hypothetical_protein	Roseburia_intestinalis	Healthycore	PF00041	P52757	PF00017
CLST244775	hypothetical_protein	Roseburia_intestinalis	Healthycore	PF00041	P53779	PF00069
CLST244775	hypothetical_protein	Roseburia_intestinalis	Healthycore	PF00041	P54289	PF00092
CLST244775	hypothetical_protein	Roseburia_intestinalis	Healthycore	PF00041	P54753	PF01404
CLST244775	hypothetical_protein	Roseburia_intestinalis	Healthycore	PF00041	P54753	PF00041
CLST244775	hypothetical_protein	Roseburia_intestinalis	Healthycore	PF00041	P54756	PF01404
CLST244775	hypothetical_protein	Roseburia_intestinalis	Healthycore	PF00041	P54756	PF00041
CLST244775	hypothetical_protein	Roseburia_intestinalis	Healthycore	PF00041	P54760	PF01404
CLST244775	hypothetical_protein	Roseburia_intestinalis	Healthycore	PF00041	P54760	PF00041
CLST244775	hypothetical_protein	Roseburia_intestinalis	Healthycore	PF00041	P54762	PF01404
CLST244775	hypothetical_protein	Roseburia_intestinalis	Healthycore	PF00041	P54762	PF00041
CLST244775	hypothetical_protein	Roseburia_intestinalis	Healthycore	PF00041	P54764	PF01404
CLST244775	hypothetical_protein	Roseburia_intestinalis	Healthycore	PF00041	P54764	PF00041
CLST244775	hypothetical_protein	Roseburia_intestinalis	Healthycore	PF00041	P54829	PF00102
CLST244775	hypothetical_protein	Roseburia_intestinalis	Healthycore	PF00041	P55082	PF00047
CLST244775	hypothetical_protein	Roseburia_intestinalis	Healthycore	PF00041	P55083	PF00147
CLST244775	hypothetical_protein	Roseburia_intestinalis	Healthycore	PF00041	P56199	PF00092
CLST244775	hypothetical_protein	Roseburia_intestinalis	Healthycore	PF00041	P57078	PF00069
CLST244775	hypothetical_protein	Roseburia_intestinalis	Healthycore	PF00041	P58335	PF00092
CLST244775	hypothetical_protein	Roseburia_intestinalis	Healthycore	PF00041	P59901	PF00047
CLST244775	hypothetical_protein	Roseburia_intestinalis	Healthycore	PF00041	P78310	PF00047
CLST244775	hypothetical_protein	Roseburia_intestinalis	Healthycore	PF00041	P78368	PF00069
CLST244775	hypothetical_protein	Roseburia_intestinalis	Healthycore	PF00041	P78504	PF00008
CLST244775	hypothetical_protein	Roseburia_intestinalis	Healthycore	PF00041	P80370	PF00008
CLST244775	hypothetical_protein	Roseburia_intestinalis	Healthycore	PF00041	P82279	PF00008
CLST244775	hypothetical_protein	Roseburia_intestinalis	Healthycore	PF00041	P98160	PF00008
CLST244775	hypothetical_protein	Roseburia_intestinalis	Healthycore	PF00041	Q00535	PF00069
CLST244775	hypothetical_protein	Roseburia_intestinalis	Healthycore	PF00041	Q00536	PF00069
CLST244775	hypothetical_protein	Roseburia_intestinalis	Healthycore	PF00041	Q02156	PF00069
CLST244775	hypothetical_protein	Roseburia_intestinalis	Healthycore	PF00041	Q02246	PF00041
CLST244775	hypothetical_protein	Roseburia_intestinalis	Healthycore	PF00041	Q02297	PF00008
CLST244775	hypothetical_protein	Roseburia_intestinalis	Healthycore	PF00041	Q02388	PF00092
CLST244775	hypothetical_protein	Roseburia_intestinalis	Healthycore	PF00041	Q02388	PF00041
CLST244775	hypothetical_protein	Roseburia_intestinalis	Healthycore	PF00041	Q02750	PF00069
CLST244775	hypothetical_protein	Roseburia_intestinalis	Healthycore	PF00041	Q02763	PF00041
CLST244775	hypothetical_protein	Roseburia_intestinalis	Healthycore	PF00041	Q04721	PF00008
CLST244775	hypothetical_protein	Roseburia_intestinalis	Healthycore	PF00041	Q04759	PF00069
CLST244775	hypothetical_protein	Roseburia_intestinalis	Healthycore	PF00041	Q05513	PF00069
CLST244775	hypothetical_protein	Roseburia_intestinalis	Healthycore	PF00041	Q05655	PF00069
CLST244775	hypothetical_protein	Roseburia_intestinalis	Healthycore	PF00041	Q05707	PF00092
CLST244775	hypothetical_protein	Roseburia_intestinalis	Healthycore	PF00041	Q05707	PF00041
CLST244775	hypothetical_protein	Roseburia_intestinalis	Healthycore	PF00041	Q06187	PF00017
CLST244775	hypothetical_protein	Roseburia_intestinalis	Healthycore	PF00041	Q06418	PF00041
CLST244775	hypothetical_protein	Roseburia_intestinalis	Healthycore	PF00041	Q08431	PF00008
CLST244775	hypothetical_protein	Roseburia_intestinalis	Healthycore	PF00041	Q08830	PF00147
CLST244775	hypothetical_protein	Roseburia_intestinalis	Healthycore	PF00041	Q09013	PF00069
CLST244775	hypothetical_protein	Roseburia_intestinalis	Healthycore	PF00041	Q12851	PF00069
CLST244775	hypothetical_protein	Roseburia_intestinalis	Healthycore	PF00041	Q12860	PF00041
CLST244775	hypothetical_protein	Roseburia_intestinalis	Healthycore	PF00041	Q12866	PF00047
CLST244775	hypothetical_protein	Roseburia_intestinalis	Healthycore	PF00041	Q12866	PF00041
CLST244775	hypothetical_protein	Roseburia_intestinalis	Healthycore	PF00041	Q12913	PF00102
CLST244775	hypothetical_protein	Roseburia_intestinalis	Healthycore	PF00041	Q12913	PF00041
CLST244775	hypothetical_protein	Roseburia_intestinalis	Healthycore	PF00041	Q12974	PF00102
CLST244775	hypothetical_protein	Roseburia_intestinalis	Healthycore	PF00041	Q13153	PF00069
CLST244775	hypothetical_protein	Roseburia_intestinalis	Healthycore	PF00041	Q13177	PF00069
CLST244775	hypothetical_protein	Roseburia_intestinalis	Healthycore	PF00041	Q13201	PF00008
CLST244775	hypothetical_protein	Roseburia_intestinalis	Healthycore	PF00041	Q13237	PF00069
CLST244775	hypothetical_protein	Roseburia_intestinalis	Healthycore	PF00041	Q13332	PF00102
CLST244775	hypothetical_protein	Roseburia_intestinalis	Healthycore	PF00041	Q13332	PF00041
CLST244775	hypothetical_protein	Roseburia_intestinalis	Healthycore	PF00041	Q13349	PF00092
CLST244775	hypothetical_protein	Roseburia_intestinalis	Healthycore	PF00041	Q13464	PF00069
CLST244775	hypothetical_protein	Roseburia_intestinalis	Healthycore	PF00041	Q13554	PF00069
CLST244775	hypothetical_protein	Roseburia_intestinalis	Healthycore	PF00041	Q13555	PF00069
CLST244775	hypothetical_protein	Roseburia_intestinalis	Healthycore	PF00041	Q13557	PF00069
CLST244775	hypothetical_protein	Roseburia_intestinalis	Healthycore	PF00041	Q13705	PF00069
CLST244775	hypothetical_protein	Roseburia_intestinalis	Healthycore	PF00041	Q13873	PF00069
CLST244775	hypothetical_protein	Roseburia_intestinalis	Healthycore	PF00041	Q13882	PF00017
CLST244775	hypothetical_protein	Roseburia_intestinalis	Healthycore	PF00041	Q14314	PF00147
CLST244775	hypothetical_protein	Roseburia_intestinalis	Healthycore	PF00041	Q14449	PF00017
CLST244775	hypothetical_protein	Roseburia_intestinalis	Healthycore	PF00041	Q14451	PF00017
CLST244775	hypothetical_protein	Roseburia_intestinalis	Healthycore	PF00041	Q14517	PF00008
CLST244775	hypothetical_protein	Roseburia_intestinalis	Healthycore	PF00041	Q14680	PF00069
CLST244775	hypothetical_protein	Roseburia_intestinalis	Healthycore	PF00041	Q14767	PF00008
CLST244775	hypothetical_protein	Roseburia_intestinalis	Healthycore	PF00041	Q14943	PF00047
CLST244775	hypothetical_protein	Roseburia_intestinalis	Healthycore	PF00041	Q14952	PF00047
CLST244775	hypothetical_protein	Roseburia_intestinalis	Healthycore	PF00041	Q14953	PF00047
CLST244775	hypothetical_protein	Roseburia_intestinalis	Healthycore	PF00041	Q14954	PF00047
CLST244775	hypothetical_protein	Roseburia_intestinalis	Healthycore	PF00041	Q14CN2	PF00092
CLST244775	hypothetical_protein	Roseburia_intestinalis	Healthycore	PF00041	Q15109	PF00047
CLST244775	hypothetical_protein	Roseburia_intestinalis	Healthycore	PF00041	Q15139	PF00069
CLST244775	hypothetical_protein	Roseburia_intestinalis	Healthycore	PF00041	Q15256	PF00102
CLST244775	hypothetical_protein	Roseburia_intestinalis	Healthycore	PF00041	Q15262	PF00102
CLST244775	hypothetical_protein	Roseburia_intestinalis	Healthycore	PF00041	Q15262	PF00041
CLST244775	hypothetical_protein	Roseburia_intestinalis	Healthycore	PF00041	Q15303	PF01030
CLST244775	hypothetical_protein	Roseburia_intestinalis	Healthycore	PF00041	Q15303	PF00757
CLST244775	hypothetical_protein	Roseburia_intestinalis	Healthycore	PF00041	Q15375	PF01404
CLST244775	hypothetical_protein	Roseburia_intestinalis	Healthycore	PF00041	Q15375	PF00041
CLST244775	hypothetical_protein	Roseburia_intestinalis	Healthycore	PF00041	Q15464	PF00017
CLST244775	hypothetical_protein	Roseburia_intestinalis	Healthycore	PF00041	Q15831	PF00069
CLST244775	hypothetical_protein	Roseburia_intestinalis	Healthycore	PF00041	Q15835	PF00069
CLST244775	hypothetical_protein	Roseburia_intestinalis	Healthycore	PF00041	Q16288	PF00047
CLST244775	hypothetical_protein	Roseburia_intestinalis	Healthycore	PF00041	Q16473	PF00041
CLST244775	hypothetical_protein	Roseburia_intestinalis	Healthycore	PF00041	Q16512	PF00069
CLST244775	hypothetical_protein	Roseburia_intestinalis	Healthycore	PF00041	Q16513	PF00069
CLST244775	hypothetical_protein	Roseburia_intestinalis	Healthycore	PF00041	Q16671	PF00069
CLST244775	hypothetical_protein	Roseburia_intestinalis	Healthycore	PF00041	Q16819	PF00008
CLST244775	hypothetical_protein	Roseburia_intestinalis	Healthycore	PF00041	Q16827	PF00102
CLST244775	hypothetical_protein	Roseburia_intestinalis	Healthycore	PF00041	Q16827	PF00041
CLST244775	hypothetical_protein	Roseburia_intestinalis	Healthycore	PF00041	Q16849	PF00102
CLST244775	hypothetical_protein	Roseburia_intestinalis	Healthycore	PF00041	Q2M2I8	PF00069
CLST244775	hypothetical_protein	Roseburia_intestinalis	Healthycore	PF00041	Q2UY09	PF00092
CLST244775	hypothetical_protein	Roseburia_intestinalis	Healthycore	PF00041	Q2VWP7	PF00041
CLST244775	hypothetical_protein	Roseburia_intestinalis	Healthycore	PF00041	Q3KPI0	PF00047
CLST244775	hypothetical_protein	Roseburia_intestinalis	Healthycore	PF00041	Q4KMG0	PF00041
CLST244775	hypothetical_protein	Roseburia_intestinalis	Healthycore	PF00041	Q4LDE5	PF00092
CLST244775	hypothetical_protein	Roseburia_intestinalis	Healthycore	PF00041	Q4LDE5	PF00008
CLST244775	hypothetical_protein	Roseburia_intestinalis	Healthycore	PF00041	Q4ZHG4	PF00041
CLST244775	hypothetical_protein	Roseburia_intestinalis	Healthycore	PF00041	Q53EP0	PF00041
CLST244775	hypothetical_protein	Roseburia_intestinalis	Healthycore	PF00041	Q53RD9	PF00008
CLST244775	hypothetical_protein	Roseburia_intestinalis	Healthycore	PF00041	Q58EX2	PF00041
CLST244775	hypothetical_protein	Roseburia_intestinalis	Healthycore	PF00041	Q5GFL6	PF00092
CLST244775	hypothetical_protein	Roseburia_intestinalis	Healthycore	PF00041	Q5GFL6	PF00008
CLST244775	hypothetical_protein	Roseburia_intestinalis	Healthycore	PF00041	Q5IJ48	PF00008
CLST244775	hypothetical_protein	Roseburia_intestinalis	Healthycore	PF00041	Q5JZY3	PF01404
CLST244775	hypothetical_protein	Roseburia_intestinalis	Healthycore	PF00041	Q5JZY3	PF00041
CLST244775	hypothetical_protein	Roseburia_intestinalis	Healthycore	PF00041	Q5S007	PF00069
CLST244775	hypothetical_protein	Roseburia_intestinalis	Healthycore	PF00041	Q5T1H1	PF00008
CLST244775	hypothetical_protein	Roseburia_intestinalis	Healthycore	PF00041	Q5VST9	PF00069
CLST244775	hypothetical_protein	Roseburia_intestinalis	Healthycore	PF00041	Q5VST9	PF00041
CLST244775	hypothetical_protein	Roseburia_intestinalis	Healthycore	PF00041	Q5VU97	PF00092
CLST244775	hypothetical_protein	Roseburia_intestinalis	Healthycore	PF00041	Q5VYJ5	PF00008
CLST244775	hypothetical_protein	Roseburia_intestinalis	Healthycore	PF00041	Q63HQ2	PF00041
CLST244775	hypothetical_protein	Roseburia_intestinalis	Healthycore	PF00041	Q63HQ2	PF00008
CLST244775	hypothetical_protein	Roseburia_intestinalis	Healthycore	PF00041	Q63HR2	PF00017
CLST244775	hypothetical_protein	Roseburia_intestinalis	Healthycore	PF00041	Q68CR7	PF00560
CLST244775	hypothetical_protein	Roseburia_intestinalis	Healthycore	PF00041	Q6A1A2	PF00069
CLST244775	hypothetical_protein	Roseburia_intestinalis	Healthycore	PF00041	Q6EMK4	PF00008
CLST244775	hypothetical_protein	Roseburia_intestinalis	Healthycore	PF00041	Q6P0Q8	PF00069
CLST244775	hypothetical_protein	Roseburia_intestinalis	Healthycore	PF00041	Q6P3W7	PF00069
CLST244775	hypothetical_protein	Roseburia_intestinalis	Healthycore	PF00041	Q6PCB0	PF00092
CLST244775	hypothetical_protein	Roseburia_intestinalis	Healthycore	PF00041	Q6PCB0	PF00041
CLST244775	hypothetical_protein	Roseburia_intestinalis	Healthycore	PF00041	Q6PCB8	PF00047
CLST244775	hypothetical_protein	Roseburia_intestinalis	Healthycore	PF00041	Q6PHR2	PF00069
CLST244775	hypothetical_protein	Roseburia_intestinalis	Healthycore	PF00041	Q6PI73	PF00047
CLST244775	hypothetical_protein	Roseburia_intestinalis	Healthycore	PF00041	Q6PJG9	PF00041
CLST244775	hypothetical_protein	Roseburia_intestinalis	Healthycore	PF00041	Q6S5L8	PF00017
CLST244775	hypothetical_protein	Roseburia_intestinalis	Healthycore	PF00041	Q6UWB1	PF00041
CLST244775	hypothetical_protein	Roseburia_intestinalis	Healthycore	PF00041	Q6UXI7	PF00092
CLST244775	hypothetical_protein	Roseburia_intestinalis	Healthycore	PF00041	Q6UY11	PF00008
CLST244775	hypothetical_protein	Roseburia_intestinalis	Healthycore	PF00041	Q76MJ5	PF00069
CLST244775	hypothetical_protein	Roseburia_intestinalis	Healthycore	PF00041	Q7KZI7	PF00069
CLST244775	hypothetical_protein	Roseburia_intestinalis	Healthycore	PF00041	Q7Z5N4	PF00041
CLST244775	hypothetical_protein	Roseburia_intestinalis	Healthycore	PF00041	Q7Z6A9	PF00047
CLST244775	hypothetical_protein	Roseburia_intestinalis	Healthycore	PF00041	Q7Z7G0	PF00041
CLST244775	hypothetical_protein	Roseburia_intestinalis	Healthycore	PF00041	Q86SJ2	PF00560
CLST244775	hypothetical_protein	Roseburia_intestinalis	Healthycore	PF00041	Q86SJ2	PF00047
CLST244775	hypothetical_protein	Roseburia_intestinalis	Healthycore	PF00041	Q86Y07	PF00069
CLST244775	hypothetical_protein	Roseburia_intestinalis	Healthycore	PF00041	Q8IVU1	PF00041
CLST244775	hypothetical_protein	Roseburia_intestinalis	Healthycore	PF00041	Q8IWV2	PF00041
CLST244775	hypothetical_protein	Roseburia_intestinalis	Healthycore	PF00041	Q8IYT8	PF00069
CLST244775	hypothetical_protein	Roseburia_intestinalis	Healthycore	PF00041	Q8N0Z9	PF00047
CLST244775	hypothetical_protein	Roseburia_intestinalis	Healthycore	PF00041	Q8N109	PF00047
CLST244775	hypothetical_protein	Roseburia_intestinalis	Healthycore	PF00041	Q8N149	PF00047
CLST244775	hypothetical_protein	Roseburia_intestinalis	Healthycore	PF00041	Q8N4C8	PF00069
CLST244775	hypothetical_protein	Roseburia_intestinalis	Healthycore	PF00041	Q8N539	PF00147
CLST244775	hypothetical_protein	Roseburia_intestinalis	Healthycore	PF00041	Q8N5H7	PF00017
CLST244775	hypothetical_protein	Roseburia_intestinalis	Healthycore	PF00041	Q8N6C5	PF00047
CLST244775	hypothetical_protein	Roseburia_intestinalis	Healthycore	PF00041	Q8N743	PF00047
CLST244775	hypothetical_protein	Roseburia_intestinalis	Healthycore	PF00041	Q8N9N7	PF00560
CLST244775	hypothetical_protein	Roseburia_intestinalis	Healthycore	PF00041	Q8NAU1	PF00041
CLST244775	hypothetical_protein	Roseburia_intestinalis	Healthycore	PF00041	Q8NCB2	PF00069
CLST244775	hypothetical_protein	Roseburia_intestinalis	Healthycore	PF00041	Q8NFT8	PF00008
CLST244775	hypothetical_protein	Roseburia_intestinalis	Healthycore	PF00041	Q8NFW1	PF00092
CLST244775	hypothetical_protein	Roseburia_intestinalis	Healthycore	PF00041	Q8NHJ6	PF00047
CLST244775	hypothetical_protein	Roseburia_intestinalis	Healthycore	PF00041	Q8NHK3	PF00047
CLST244775	hypothetical_protein	Roseburia_intestinalis	Healthycore	PF00041	Q8NHL6	PF00047
CLST244775	hypothetical_protein	Roseburia_intestinalis	Healthycore	PF00041	Q8NI17	PF00041
CLST244775	hypothetical_protein	Roseburia_intestinalis	Healthycore	PF00041	Q8TC99	PF00041
CLST244775	hypothetical_protein	Roseburia_intestinalis	Healthycore	PF00041	Q8TD84	PF00041
CLST244775	hypothetical_protein	Roseburia_intestinalis	Healthycore	PF00041	Q8TDY8	PF00041
CLST244775	hypothetical_protein	Roseburia_intestinalis	Healthycore	PF00041	Q8TER0	PF00041
CLST244775	hypothetical_protein	Roseburia_intestinalis	Healthycore	PF00041	Q8TER0	PF00008
CLST244775	hypothetical_protein	Roseburia_intestinalis	Healthycore	PF00041	Q8TF66	PF00560
CLST244775	hypothetical_protein	Roseburia_intestinalis	Healthycore	PF00041	Q8WTQ7	PF00069
CLST244775	hypothetical_protein	Roseburia_intestinalis	Healthycore	PF00041	Q8WU08	PF00069
CLST244775	hypothetical_protein	Roseburia_intestinalis	Healthycore	PF00041	Q8WUT4	PF00041
CLST244775	hypothetical_protein	Roseburia_intestinalis	Healthycore	PF00041	Q8WV28	PF00017
CLST244775	hypothetical_protein	Roseburia_intestinalis	Healthycore	PF00041	Q8WWG1	PF00008
CLST244775	hypothetical_protein	Roseburia_intestinalis	Healthycore	PF00041	Q92673	PF00041
CLST244775	hypothetical_protein	Roseburia_intestinalis	Healthycore	PF00041	Q92729	PF00102
CLST244775	hypothetical_protein	Roseburia_intestinalis	Healthycore	PF00041	Q92729	PF00041
CLST244775	hypothetical_protein	Roseburia_intestinalis	Healthycore	PF00041	Q92752	PF00147
CLST244775	hypothetical_protein	Roseburia_intestinalis	Healthycore	PF00041	Q92752	PF00041
CLST244775	hypothetical_protein	Roseburia_intestinalis	Healthycore	PF00041	Q92823	PF00041
CLST244775	hypothetical_protein	Roseburia_intestinalis	Healthycore	PF00041	Q92835	PF00017
CLST244775	hypothetical_protein	Roseburia_intestinalis	Healthycore	PF00041	Q92854	PF00047
CLST244775	hypothetical_protein	Roseburia_intestinalis	Healthycore	PF00041	Q92859	PF00041
CLST244775	hypothetical_protein	Roseburia_intestinalis	Healthycore	PF00041	Q92918	PF00069
CLST244775	hypothetical_protein	Roseburia_intestinalis	Healthycore	PF00041	Q92932	PF00102
CLST244775	hypothetical_protein	Roseburia_intestinalis	Healthycore	PF00041	Q96GW7	PF00008
CLST244775	hypothetical_protein	Roseburia_intestinalis	Healthycore	PF00041	Q96J92	PF00069
CLST244775	hypothetical_protein	Roseburia_intestinalis	Healthycore	PF00041	Q96KG9	PF00069
CLST244775	hypothetical_protein	Roseburia_intestinalis	Healthycore	PF00041	Q96MS0	PF00041
CLST244775	hypothetical_protein	Roseburia_intestinalis	Healthycore	PF00041	Q96NX5	PF00069
CLST244775	hypothetical_protein	Roseburia_intestinalis	Healthycore	PF00041	Q96P31	PF00047
CLST244775	hypothetical_protein	Roseburia_intestinalis	Healthycore	PF00041	Q96P44	PF00092
CLST244775	hypothetical_protein	Roseburia_intestinalis	Healthycore	PF00041	Q96PB8	PF00560
CLST244775	hypothetical_protein	Roseburia_intestinalis	Healthycore	PF00041	Q96PJ5	PF00047
CLST244775	hypothetical_protein	Roseburia_intestinalis	Healthycore	PF00041	Q96S38	PF00069
CLST244775	hypothetical_protein	Roseburia_intestinalis	Healthycore	PF00041	Q99062	PF00041
CLST244775	hypothetical_protein	Roseburia_intestinalis	Healthycore	PF00041	Q99075	PF00008
CLST244775	hypothetical_protein	Roseburia_intestinalis	Healthycore	PF00041	Q99466	PF00008
CLST244775	hypothetical_protein	Roseburia_intestinalis	Healthycore	PF00041	Q99467	PF00560
CLST244775	hypothetical_protein	Roseburia_intestinalis	Healthycore	PF00041	Q99570	PF00069
CLST244775	hypothetical_protein	Roseburia_intestinalis	Healthycore	PF00041	Q99640	PF00069
CLST244775	hypothetical_protein	Roseburia_intestinalis	Healthycore	PF00041	Q99650	PF00041
CLST244775	hypothetical_protein	Roseburia_intestinalis	Healthycore	PF00041	Q99665	PF00041
CLST244775	hypothetical_protein	Roseburia_intestinalis	Healthycore	PF00041	Q99706	PF00047
CLST244775	hypothetical_protein	Roseburia_intestinalis	Healthycore	PF00041	Q99715	PF00092
CLST244775	hypothetical_protein	Roseburia_intestinalis	Healthycore	PF00041	Q99715	PF00041
CLST244775	hypothetical_protein	Roseburia_intestinalis	Healthycore	PF00041	Q9BTN0	PF00041
CLST244775	hypothetical_protein	Roseburia_intestinalis	Healthycore	PF00041	Q9BWS9	PF00704
CLST244775	hypothetical_protein	Roseburia_intestinalis	Healthycore	PF00041	Q9BWV1	PF00047
CLST244775	hypothetical_protein	Roseburia_intestinalis	Healthycore	PF00041	Q9BWV1	PF00041
CLST244775	hypothetical_protein	Roseburia_intestinalis	Healthycore	PF00041	Q9BXM7	PF00069
CLST244775	hypothetical_protein	Roseburia_intestinalis	Healthycore	PF00041	Q9BXR5	PF00560
CLST244775	hypothetical_protein	Roseburia_intestinalis	Healthycore	PF00041	Q9BY71	PF00560
CLST244775	hypothetical_protein	Roseburia_intestinalis	Healthycore	PF00041	Q9BY76	PF00147
CLST244775	hypothetical_protein	Roseburia_intestinalis	Healthycore	PF00041	Q9BZL6	PF00069
CLST244775	hypothetical_protein	Roseburia_intestinalis	Healthycore	PF00041	Q9H2K8	PF00069
CLST244775	hypothetical_protein	Roseburia_intestinalis	Healthycore	PF00041	Q9H3W5	PF00041
CLST244775	hypothetical_protein	Roseburia_intestinalis	Healthycore	PF00041	Q9H4A3	PF00069
CLST244775	hypothetical_protein	Roseburia_intestinalis	Healthycore	PF00041	Q9H6D8	PF00041
CLST244775	hypothetical_protein	Roseburia_intestinalis	Healthycore	PF00041	Q9H6Q3	PF00017
CLST244775	hypothetical_protein	Roseburia_intestinalis	Healthycore	PF00041	Q9H6X2	PF00092
CLST244775	hypothetical_protein	Roseburia_intestinalis	Healthycore	PF00041	Q9HCK4	PF00041
CLST244775	hypothetical_protein	Roseburia_intestinalis	Healthycore	PF00041	Q9HCU4	PF00008
CLST244775	hypothetical_protein	Roseburia_intestinalis	Healthycore	PF00041	Q9HD43	PF00102
CLST244775	hypothetical_protein	Roseburia_intestinalis	Healthycore	PF00041	Q9HD43	PF00041
CLST244775	hypothetical_protein	Roseburia_intestinalis	Healthycore	PF00041	Q9NP60	PF00047
CLST244775	hypothetical_protein	Roseburia_intestinalis	Healthycore	PF00041	Q9NR61	PF00008
CLST244775	hypothetical_protein	Roseburia_intestinalis	Healthycore	PF00041	Q9NRF2	PF00017
CLST244775	hypothetical_protein	Roseburia_intestinalis	Healthycore	PF00041	Q9NT99	PF00560
CLST244775	hypothetical_protein	Roseburia_intestinalis	Healthycore	PF00041	Q9NY47	PF00092
CLST244775	hypothetical_protein	Roseburia_intestinalis	Healthycore	PF00041	Q9NYJ7	PF00008
CLST244775	hypothetical_protein	Roseburia_intestinalis	Healthycore	PF00041	Q9NYQ6	PF00008
CLST244775	hypothetical_protein	Roseburia_intestinalis	Healthycore	PF00041	Q9NYQ7	PF00008
CLST244775	hypothetical_protein	Roseburia_intestinalis	Healthycore	PF00041	Q9NYQ8	PF00008
CLST244775	hypothetical_protein	Roseburia_intestinalis	Healthycore	PF00041	Q9NZJ5	PF00069
CLST244775	hypothetical_protein	Roseburia_intestinalis	Healthycore	PF00041	Q9NZN1	PF00047
CLST244775	hypothetical_protein	Roseburia_intestinalis	Healthycore	PF00041	Q9NZR2	PF00008
CLST244775	hypothetical_protein	Roseburia_intestinalis	Healthycore	PF00041	Q9P0L2	PF00069
CLST244775	hypothetical_protein	Roseburia_intestinalis	Healthycore	PF00041	Q9P121	PF00047
CLST244775	hypothetical_protein	Roseburia_intestinalis	Healthycore	PF00041	Q9P218	PF00092
CLST244775	hypothetical_protein	Roseburia_intestinalis	Healthycore	PF00041	Q9P218	PF00041
CLST244775	hypothetical_protein	Roseburia_intestinalis	Healthycore	PF00041	Q9P232	PF00041
CLST244775	hypothetical_protein	Roseburia_intestinalis	Healthycore	PF00041	Q9P244	PF00041
CLST244775	hypothetical_protein	Roseburia_intestinalis	Healthycore	PF00041	Q9P289	PF00069
CLST244775	hypothetical_protein	Roseburia_intestinalis	Healthycore	PF00041	Q9P2J2	PF00041
CLST244775	hypothetical_protein	Roseburia_intestinalis	Healthycore	PF00041	Q9P2V4	PF00041
CLST244775	hypothetical_protein	Roseburia_intestinalis	Healthycore	PF00041	Q9UF33	PF01404
CLST244775	hypothetical_protein	Roseburia_intestinalis	Healthycore	PF00041	Q9UF33	PF00041
CLST244775	hypothetical_protein	Roseburia_intestinalis	Healthycore	PF00041	Q9UKK3	PF00092
CLST244775	hypothetical_protein	Roseburia_intestinalis	Healthycore	PF00041	Q9UKX5	PF00092
CLST244775	hypothetical_protein	Roseburia_intestinalis	Healthycore	PF00041	Q9UL54	PF00069
CLST244775	hypothetical_protein	Roseburia_intestinalis	Healthycore	PF00041	Q9ULB1	PF00008
CLST244775	hypothetical_protein	Roseburia_intestinalis	Healthycore	PF00041	Q9ULH4	PF00041
CLST244775	hypothetical_protein	Roseburia_intestinalis	Healthycore	PF00041	Q9ULI3	PF00008
CLST244775	hypothetical_protein	Roseburia_intestinalis	Healthycore	PF00041	Q9UM47	PF00008
CLST244775	hypothetical_protein	Roseburia_intestinalis	Healthycore	PF00041	Q9UMZ3	PF00102
CLST244775	hypothetical_protein	Roseburia_intestinalis	Healthycore	PF00041	Q9UMZ3	PF00041
CLST244775	hypothetical_protein	Roseburia_intestinalis	Healthycore	PF00041	Q9UN19	PF00017
CLST244775	hypothetical_protein	Roseburia_intestinalis	Healthycore	PF00041	Q9UQ52	PF00041
CLST244775	hypothetical_protein	Roseburia_intestinalis	Healthycore	PF00041	Q9UQM7	PF00069
CLST244775	hypothetical_protein	Roseburia_intestinalis	Healthycore	PF00041	Q9UQP3	PF00147
CLST244775	hypothetical_protein	Roseburia_intestinalis	Healthycore	PF00041	Q9UQP3	PF00041
CLST244775	hypothetical_protein	Roseburia_intestinalis	Healthycore	PF00041	Q9Y219	PF00008
CLST244775	hypothetical_protein	Roseburia_intestinalis	Healthycore	PF00041	Q9Y243	PF00069
CLST244775	hypothetical_protein	Roseburia_intestinalis	Healthycore	PF00041	Q9Y2H1	PF00069
CLST244775	hypothetical_protein	Roseburia_intestinalis	Healthycore	PF00041	Q9Y2H6	PF00041
CLST244775	hypothetical_protein	Roseburia_intestinalis	Healthycore	PF00041	Q9Y2H9	PF00069
CLST244775	hypothetical_protein	Roseburia_intestinalis	Healthycore	PF00041	Q9Y3S1	PF00069
CLST244775	hypothetical_protein	Roseburia_intestinalis	Healthycore	PF00041	Q9Y4C0	PF00008
CLST244775	hypothetical_protein	Roseburia_intestinalis	Healthycore	PF00041	Q9Y572	PF00069
CLST244775	hypothetical_protein	Roseburia_intestinalis	Healthycore	PF00041	Q9Y5S2	PF00069
CLST244775	hypothetical_protein	Roseburia_intestinalis	Healthycore	PF00041	Q9Y6E0	PF00069
CLST244775	hypothetical_protein	Roseburia_intestinalis	Healthycore	PF00041	Q9Y6N7	PF00041
CLST218465	hypothetical_protein	Bacteroides_uniformis	Healthycore	PF01833	O15031	PF01833
CLST218465	hypothetical_protein	Bacteroides_uniformis	Healthycore	PF01833	O15031	PF01437
CLST218465	hypothetical_protein	Bacteroides_uniformis	Healthycore	PF01833	O15031	PF01403
CLST218465	hypothetical_protein	Bacteroides_uniformis	Healthycore	PF01833	O43157	PF01833
CLST218465	hypothetical_protein	Bacteroides_uniformis	Healthycore	PF01833	O43157	PF01437
CLST218465	hypothetical_protein	Bacteroides_uniformis	Healthycore	PF01833	O43157	PF01403
CLST218465	hypothetical_protein	Bacteroides_uniformis	Healthycore	PF01833	O60486	PF01833
CLST218465	hypothetical_protein	Bacteroides_uniformis	Healthycore	PF01833	O60486	PF01437
CLST218465	hypothetical_protein	Bacteroides_uniformis	Healthycore	PF01833	O75051	PF01833
CLST218465	hypothetical_protein	Bacteroides_uniformis	Healthycore	PF01833	O75051	PF01437
CLST218465	hypothetical_protein	Bacteroides_uniformis	Healthycore	PF01833	O75051	PF01403
CLST218465	hypothetical_protein	Bacteroides_uniformis	Healthycore	PF01833	O75179	PF00023
CLST218465	hypothetical_protein	Bacteroides_uniformis	Healthycore	PF01833	O75326	PF01437
CLST218465	hypothetical_protein	Bacteroides_uniformis	Healthycore	PF01833	O75326	PF01403
CLST218465	hypothetical_protein	Bacteroides_uniformis	Healthycore	PF01833	O75882	PF01437
CLST218465	hypothetical_protein	Bacteroides_uniformis	Healthycore	PF01833	O95210	PF00686
CLST218465	hypothetical_protein	Bacteroides_uniformis	Healthycore	PF01833	O95271	PF00023
CLST218465	hypothetical_protein	Bacteroides_uniformis	Healthycore	PF01833	O95278	PF00686
CLST218465	hypothetical_protein	Bacteroides_uniformis	Healthycore	PF01833	O95754	PF01437
CLST218465	hypothetical_protein	Bacteroides_uniformis	Healthycore	PF01833	O95754	PF01403
CLST218465	hypothetical_protein	Bacteroides_uniformis	Healthycore	PF01833	P08195	PF00128
CLST218465	hypothetical_protein	Bacteroides_uniformis	Healthycore	PF01833	P08581	PF01833
CLST218465	hypothetical_protein	Bacteroides_uniformis	Healthycore	PF01833	P08581	PF01437
CLST218465	hypothetical_protein	Bacteroides_uniformis	Healthycore	PF01833	P08581	PF01403
CLST218465	hypothetical_protein	Bacteroides_uniformis	Healthycore	PF01833	P08F94	PF01833
CLST218465	hypothetical_protein	Bacteroides_uniformis	Healthycore	PF01833	P16157	PF00023
CLST218465	hypothetical_protein	Bacteroides_uniformis	Healthycore	PF01833	P51805	PF01833
CLST218465	hypothetical_protein	Bacteroides_uniformis	Healthycore	PF01833	P51805	PF01437
CLST218465	hypothetical_protein	Bacteroides_uniformis	Healthycore	PF01833	P51805	PF01403
CLST218465	hypothetical_protein	Bacteroides_uniformis	Healthycore	PF01833	Q01484	PF00023
CLST218465	hypothetical_protein	Bacteroides_uniformis	Healthycore	PF01833	Q04912	PF01833
CLST218465	hypothetical_protein	Bacteroides_uniformis	Healthycore	PF01833	Q04912	PF01403
CLST218465	hypothetical_protein	Bacteroides_uniformis	Healthycore	PF01833	Q07837	PF00128
CLST218465	hypothetical_protein	Bacteroides_uniformis	Healthycore	PF01833	Q12955	PF00023
CLST218465	hypothetical_protein	Bacteroides_uniformis	Healthycore	PF01833	Q13591	PF01403
CLST218465	hypothetical_protein	Bacteroides_uniformis	Healthycore	PF01833	Q5VV63	PF01437
CLST218465	hypothetical_protein	Bacteroides_uniformis	Healthycore	PF01833	Q6UX71	PF01437
CLST218465	hypothetical_protein	Bacteroides_uniformis	Healthycore	PF01833	Q7Z7M0	PF01437
CLST218465	hypothetical_protein	Bacteroides_uniformis	Healthycore	PF01833	Q86WI1	PF01833
CLST218465	hypothetical_protein	Bacteroides_uniformis	Healthycore	PF01833	Q8IUK5	PF01437
CLST218465	hypothetical_protein	Bacteroides_uniformis	Healthycore	PF01833	Q8NET8	PF00023
CLST218465	hypothetical_protein	Bacteroides_uniformis	Healthycore	PF01833	Q8NFY4	PF01437
CLST218465	hypothetical_protein	Bacteroides_uniformis	Healthycore	PF01833	Q8NFY4	PF01403
CLST218465	hypothetical_protein	Bacteroides_uniformis	Healthycore	PF01833	Q92854	PF01437
CLST218465	hypothetical_protein	Bacteroides_uniformis	Healthycore	PF01833	Q92854	PF01403
CLST218465	hypothetical_protein	Bacteroides_uniformis	Healthycore	PF01833	Q96KP1	PF01833
CLST218465	hypothetical_protein	Bacteroides_uniformis	Healthycore	PF01833	Q96NW4	PF00023
CLST218465	hypothetical_protein	Bacteroides_uniformis	Healthycore	PF01833	Q99466	PF00023
CLST218465	hypothetical_protein	Bacteroides_uniformis	Healthycore	PF01833	Q9C0C4	PF01437
CLST218465	hypothetical_protein	Bacteroides_uniformis	Healthycore	PF01833	Q9C0C4	PF01403
CLST218465	hypothetical_protein	Bacteroides_uniformis	Healthycore	PF01833	Q9C0D5	PF00023
CLST218465	hypothetical_protein	Bacteroides_uniformis	Healthycore	PF01833	Q9H1D0	PF00023
CLST218465	hypothetical_protein	Bacteroides_uniformis	Healthycore	PF01833	Q9H2E6	PF01437
CLST218465	hypothetical_protein	Bacteroides_uniformis	Healthycore	PF01833	Q9H2E6	PF01403
CLST218465	hypothetical_protein	Bacteroides_uniformis	Healthycore	PF01833	Q9H2K2	PF00023
CLST218465	hypothetical_protein	Bacteroides_uniformis	Healthycore	PF01833	Q9H3S1	PF01437
CLST218465	hypothetical_protein	Bacteroides_uniformis	Healthycore	PF01833	Q9H3S1	PF01403
CLST218465	hypothetical_protein	Bacteroides_uniformis	Healthycore	PF01833	Q9H3T2	PF01403
CLST218465	hypothetical_protein	Bacteroides_uniformis	Healthycore	PF01833	Q9H3T3	PF01437
CLST218465	hypothetical_protein	Bacteroides_uniformis	Healthycore	PF01833	Q9H3T3	PF01403
CLST218465	hypothetical_protein	Bacteroides_uniformis	Healthycore	PF01833	Q9H8Y5	PF00023
CLST218465	hypothetical_protein	Bacteroides_uniformis	Healthycore	PF01833	Q9HBA0	PF00023
CLST218465	hypothetical_protein	Bacteroides_uniformis	Healthycore	PF01833	Q9HCM2	PF01833
CLST218465	hypothetical_protein	Bacteroides_uniformis	Healthycore	PF01833	Q9HCM2	PF01437
CLST218465	hypothetical_protein	Bacteroides_uniformis	Healthycore	PF01833	Q9HCM2	PF01403
CLST218465	hypothetical_protein	Bacteroides_uniformis	Healthycore	PF01833	Q9NPR2	PF01437
CLST218465	hypothetical_protein	Bacteroides_uniformis	Healthycore	PF01833	Q9NPR2	PF01403
CLST218465	hypothetical_protein	Bacteroides_uniformis	Healthycore	PF01833	Q9NQA5	PF00023
CLST218465	hypothetical_protein	Bacteroides_uniformis	Healthycore	PF01833	Q9NTN9	PF01437
CLST218465	hypothetical_protein	Bacteroides_uniformis	Healthycore	PF01833	Q9NTN9	PF01403
CLST218465	hypothetical_protein	Bacteroides_uniformis	Healthycore	PF01833	Q9P283	PF01437
CLST218465	hypothetical_protein	Bacteroides_uniformis	Healthycore	PF01833	Q9P283	PF01403
CLST218465	hypothetical_protein	Bacteroides_uniformis	Healthycore	PF01833	Q9P2R3	PF00023
CLST218465	hypothetical_protein	Bacteroides_uniformis	Healthycore	PF01833	Q9UIW2	PF01833
CLST218465	hypothetical_protein	Bacteroides_uniformis	Healthycore	PF01833	Q9UIW2	PF01437
CLST218465	hypothetical_protein	Bacteroides_uniformis	Healthycore	PF01833	Q9UIW2	PF01403
CLST218465	hypothetical_protein	Bacteroides_uniformis	Healthycore	PF01833	Q9ULL4	PF01833
CLST218465	hypothetical_protein	Bacteroides_uniformis	Healthycore	PF01833	Q9ULL4	PF01437
CLST218465	hypothetical_protein	Bacteroides_uniformis	Healthycore	PF01833	Q9ULL4	PF01403
CLST218465	hypothetical_protein	Bacteroides_uniformis	Healthycore	PF01833	Q9Y283	PF00023
CLST218465	hypothetical_protein	Bacteroides_uniformis	Healthycore	PF01833	Q9Y4D7	PF01833
CLST218465	hypothetical_protein	Bacteroides_uniformis	Healthycore	PF01833	Q9Y4D7	PF01437
CLST218465	hypothetical_protein	Bacteroides_uniformis	Healthycore	PF01833	Q9Y4D7	PF01403
CLST009126	Phosphatidylserine/phosphatidylglycerophosphate/cardiolipin_synthases_and_related_enzymes	unknown	Healthycore	PF00614	A0AVI2	PF00168
CLST009126	Phosphatidylserine/phosphatidylglycerophosphate/cardiolipin_synthases_and_related_enzymes	unknown	Healthycore	PF00614	A0FGR8	PF00168
CLST009126	Phosphatidylserine/phosphatidylglycerophosphate/cardiolipin_synthases_and_related_enzymes	unknown	Healthycore	PF00614	A0FGR9	PF00168
CLST009126	Phosphatidylserine/phosphatidylglycerophosphate/cardiolipin_synthases_and_related_enzymes	unknown	Healthycore	PF00614	A9Z1Z3	PF00168
CLST009126	Phosphatidylserine/phosphatidylglycerophosphate/cardiolipin_synthases_and_related_enzymes	unknown	Healthycore	PF00614	C9J798	PF00168
CLST009126	Phosphatidylserine/phosphatidylglycerophosphate/cardiolipin_synthases_and_related_enzymes	unknown	Healthycore	PF00614	O00443	PF00168
CLST009126	Phosphatidylserine/phosphatidylglycerophosphate/cardiolipin_synthases_and_related_enzymes	unknown	Healthycore	PF00614	O00445	PF00168
CLST009126	Phosphatidylserine/phosphatidylglycerophosphate/cardiolipin_synthases_and_related_enzymes	unknown	Healthycore	PF00614	O00750	PF00168
CLST009126	Phosphatidylserine/phosphatidylglycerophosphate/cardiolipin_synthases_and_related_enzymes	unknown	Healthycore	PF00614	O14795	PF00168
CLST009126	Phosphatidylserine/phosphatidylglycerophosphate/cardiolipin_synthases_and_related_enzymes	unknown	Healthycore	PF00614	O14939	PF00614
CLST009126	Phosphatidylserine/phosphatidylglycerophosphate/cardiolipin_synthases_and_related_enzymes	unknown	Healthycore	PF00614	O43374	PF00168
CLST009126	Phosphatidylserine/phosphatidylglycerophosphate/cardiolipin_synthases_and_related_enzymes	unknown	Healthycore	PF00614	O43581	PF00168
CLST009126	Phosphatidylserine/phosphatidylglycerophosphate/cardiolipin_synthases_and_related_enzymes	unknown	Healthycore	PF00614	O75038	PF00168
CLST009126	Phosphatidylserine/phosphatidylglycerophosphate/cardiolipin_synthases_and_related_enzymes	unknown	Healthycore	PF00614	O75131	PF00168
CLST009126	Phosphatidylserine/phosphatidylglycerophosphate/cardiolipin_synthases_and_related_enzymes	unknown	Healthycore	PF00614	O75747	PF00168
CLST009126	Phosphatidylserine/phosphatidylglycerophosphate/cardiolipin_synthases_and_related_enzymes	unknown	Healthycore	PF00614	O75923	PF00168
CLST009126	Phosphatidylserine/phosphatidylglycerophosphate/cardiolipin_synthases_and_related_enzymes	unknown	Healthycore	PF00614	O94812	PF00168
CLST009126	Phosphatidylserine/phosphatidylglycerophosphate/cardiolipin_synthases_and_related_enzymes	unknown	Healthycore	PF00614	O95741	PF00168
CLST009126	Phosphatidylserine/phosphatidylglycerophosphate/cardiolipin_synthases_and_related_enzymes	unknown	Healthycore	PF00614	P05129	PF00168
CLST009126	Phosphatidylserine/phosphatidylglycerophosphate/cardiolipin_synthases_and_related_enzymes	unknown	Healthycore	PF00614	P05771	PF00168
CLST009126	Phosphatidylserine/phosphatidylglycerophosphate/cardiolipin_synthases_and_related_enzymes	unknown	Healthycore	PF00614	P0C869	PF00168
CLST009126	Phosphatidylserine/phosphatidylglycerophosphate/cardiolipin_synthases_and_related_enzymes	unknown	Healthycore	PF00614	P11274	PF00168
CLST009126	Phosphatidylserine/phosphatidylglycerophosphate/cardiolipin_synthases_and_related_enzymes	unknown	Healthycore	PF00614	P14222	PF00168
CLST009126	Phosphatidylserine/phosphatidylglycerophosphate/cardiolipin_synthases_and_related_enzymes	unknown	Healthycore	PF00614	P17252	PF00168
CLST009126	Phosphatidylserine/phosphatidylglycerophosphate/cardiolipin_synthases_and_related_enzymes	unknown	Healthycore	PF00614	P21579	PF00168
CLST009126	Phosphatidylserine/phosphatidylglycerophosphate/cardiolipin_synthases_and_related_enzymes	unknown	Healthycore	PF00614	P49796	PF00168
CLST009126	Phosphatidylserine/phosphatidylglycerophosphate/cardiolipin_synthases_and_related_enzymes	unknown	Healthycore	PF00614	Q01970	PF00168
CLST009126	Phosphatidylserine/phosphatidylglycerophosphate/cardiolipin_synthases_and_related_enzymes	unknown	Healthycore	PF00614	Q02156	PF00168
CLST009126	Phosphatidylserine/phosphatidylglycerophosphate/cardiolipin_synthases_and_related_enzymes	unknown	Healthycore	PF00614	Q12979	PF00168
CLST009126	Phosphatidylserine/phosphatidylglycerophosphate/cardiolipin_synthases_and_related_enzymes	unknown	Healthycore	PF00614	Q13393	PF00614
CLST009126	Phosphatidylserine/phosphatidylglycerophosphate/cardiolipin_synthases_and_related_enzymes	unknown	Healthycore	PF00614	Q14183	PF00168
CLST009126	Phosphatidylserine/phosphatidylglycerophosphate/cardiolipin_synthases_and_related_enzymes	unknown	Healthycore	PF00614	Q14184	PF00168
CLST009126	Phosphatidylserine/phosphatidylglycerophosphate/cardiolipin_synthases_and_related_enzymes	unknown	Healthycore	PF00614	Q14644	PF00168
CLST009126	Phosphatidylserine/phosphatidylglycerophosphate/cardiolipin_synthases_and_related_enzymes	unknown	Healthycore	PF00614	Q15811	PF00168
CLST009126	Phosphatidylserine/phosphatidylglycerophosphate/cardiolipin_synthases_and_related_enzymes	unknown	Healthycore	PF00614	Q2WGJ9	PF00168
CLST009126	Phosphatidylserine/phosphatidylglycerophosphate/cardiolipin_synthases_and_related_enzymes	unknown	Healthycore	PF00614	Q3MJ16	PF00168
CLST009126	Phosphatidylserine/phosphatidylglycerophosphate/cardiolipin_synthases_and_related_enzymes	unknown	Healthycore	PF00614	Q4KWH8	PF00168
CLST009126	Phosphatidylserine/phosphatidylglycerophosphate/cardiolipin_synthases_and_related_enzymes	unknown	Healthycore	PF00614	Q4VX76	PF00168
CLST009126	Phosphatidylserine/phosphatidylglycerophosphate/cardiolipin_synthases_and_related_enzymes	unknown	Healthycore	PF00614	Q5T7P8	PF00168
CLST009126	Phosphatidylserine/phosphatidylglycerophosphate/cardiolipin_synthases_and_related_enzymes	unknown	Healthycore	PF00614	Q5VWQ8	PF00168
CLST009126	Phosphatidylserine/phosphatidylglycerophosphate/cardiolipin_synthases_and_related_enzymes	unknown	Healthycore	PF00614	Q68DD2	PF00168
CLST009126	Phosphatidylserine/phosphatidylglycerophosphate/cardiolipin_synthases_and_related_enzymes	unknown	Healthycore	PF00614	Q6DN12	PF00168
CLST009126	Phosphatidylserine/phosphatidylglycerophosphate/cardiolipin_synthases_and_related_enzymes	unknown	Healthycore	PF00614	Q6DN14	PF00168
CLST009126	Phosphatidylserine/phosphatidylglycerophosphate/cardiolipin_synthases_and_related_enzymes	unknown	Healthycore	PF00614	Q6P1N0	PF00168
CLST009126	Phosphatidylserine/phosphatidylglycerophosphate/cardiolipin_synthases_and_related_enzymes	unknown	Healthycore	PF00614	Q6WKZ4	PF00168
CLST009126	Phosphatidylserine/phosphatidylglycerophosphate/cardiolipin_synthases_and_related_enzymes	unknown	Healthycore	PF00614	Q6XYQ8	PF00168
CLST009126	Phosphatidylserine/phosphatidylglycerophosphate/cardiolipin_synthases_and_related_enzymes	unknown	Healthycore	PF00614	Q70J99	PF00168
CLST009126	Phosphatidylserine/phosphatidylglycerophosphate/cardiolipin_synthases_and_related_enzymes	unknown	Healthycore	PF00614	Q7L804	PF00168
CLST009126	Phosphatidylserine/phosphatidylglycerophosphate/cardiolipin_synthases_and_related_enzymes	unknown	Healthycore	PF00614	Q7L8C5	PF00168
CLST009126	Phosphatidylserine/phosphatidylglycerophosphate/cardiolipin_synthases_and_related_enzymes	unknown	Healthycore	PF00614	Q86SS6	PF00168
CLST009126	Phosphatidylserine/phosphatidylglycerophosphate/cardiolipin_synthases_and_related_enzymes	unknown	Healthycore	PF00614	Q86UR5	PF00168
CLST009126	Phosphatidylserine/phosphatidylglycerophosphate/cardiolipin_synthases_and_related_enzymes	unknown	Healthycore	PF00614	Q86XP0	PF00168
CLST009126	Phosphatidylserine/phosphatidylglycerophosphate/cardiolipin_synthases_and_related_enzymes	unknown	Healthycore	PF00614	Q86YS7	PF00168
CLST009126	Phosphatidylserine/phosphatidylglycerophosphate/cardiolipin_synthases_and_related_enzymes	unknown	Healthycore	PF00614	Q8IV01	PF00168
CLST009126	Phosphatidylserine/phosphatidylglycerophosphate/cardiolipin_synthases_and_related_enzymes	unknown	Healthycore	PF00614	Q8IV08	PF00614
CLST009126	Phosphatidylserine/phosphatidylglycerophosphate/cardiolipin_synthases_and_related_enzymes	unknown	Healthycore	PF00614	Q8IYJ3	PF00168
CLST009126	Phosphatidylserine/phosphatidylglycerophosphate/cardiolipin_synthases_and_related_enzymes	unknown	Healthycore	PF00614	Q8N3E9	PF00168
CLST009126	Phosphatidylserine/phosphatidylglycerophosphate/cardiolipin_synthases_and_related_enzymes	unknown	Healthycore	PF00614	Q8N9I0	PF00168
CLST009126	Phosphatidylserine/phosphatidylglycerophosphate/cardiolipin_synthases_and_related_enzymes	unknown	Healthycore	PF00614	Q8NB59	PF00168
CLST009126	Phosphatidylserine/phosphatidylglycerophosphate/cardiolipin_synthases_and_related_enzymes	unknown	Healthycore	PF00614	Q8NB66	PF00168
CLST009126	Phosphatidylserine/phosphatidylglycerophosphate/cardiolipin_synthases_and_related_enzymes	unknown	Healthycore	PF00614	Q8NBV8	PF00168
CLST009126	Phosphatidylserine/phosphatidylglycerophosphate/cardiolipin_synthases_and_related_enzymes	unknown	Healthycore	PF00614	Q8TDW5	PF00168
CLST009126	Phosphatidylserine/phosphatidylglycerophosphate/cardiolipin_synthases_and_related_enzymes	unknown	Healthycore	PF00614	Q96BZ4	PF00614
CLST009126	Phosphatidylserine/phosphatidylglycerophosphate/cardiolipin_synthases_and_related_enzymes	unknown	Healthycore	PF00614	Q96C24	PF00168
CLST009126	Phosphatidylserine/phosphatidylglycerophosphate/cardiolipin_synthases_and_related_enzymes	unknown	Healthycore	PF00614	Q96FN4	PF00168
CLST009126	Phosphatidylserine/phosphatidylglycerophosphate/cardiolipin_synthases_and_related_enzymes	unknown	Healthycore	PF00614	Q96J02	PF00168
CLST009126	Phosphatidylserine/phosphatidylglycerophosphate/cardiolipin_synthases_and_related_enzymes	unknown	Healthycore	PF00614	Q99829	PF00168
CLST009126	Phosphatidylserine/phosphatidylglycerophosphate/cardiolipin_synthases_and_related_enzymes	unknown	Healthycore	PF00614	Q9BQG1	PF00168
CLST009126	Phosphatidylserine/phosphatidylglycerophosphate/cardiolipin_synthases_and_related_enzymes	unknown	Healthycore	PF00614	Q9BQS2	PF00168
CLST009126	Phosphatidylserine/phosphatidylglycerophosphate/cardiolipin_synthases_and_related_enzymes	unknown	Healthycore	PF00614	Q9BRC7	PF00168
CLST009126	Phosphatidylserine/phosphatidylglycerophosphate/cardiolipin_synthases_and_related_enzymes	unknown	Healthycore	PF00614	Q9BSJ8	PF00168
CLST009126	Phosphatidylserine/phosphatidylglycerophosphate/cardiolipin_synthases_and_related_enzymes	unknown	Healthycore	PF00614	Q9BSW7	PF00168
CLST009126	Phosphatidylserine/phosphatidylglycerophosphate/cardiolipin_synthases_and_related_enzymes	unknown	Healthycore	PF00614	Q9BT88	PF00168
CLST009126	Phosphatidylserine/phosphatidylglycerophosphate/cardiolipin_synthases_and_related_enzymes	unknown	Healthycore	PF00614	Q9BXF6	PF00168
CLST009126	Phosphatidylserine/phosphatidylglycerophosphate/cardiolipin_synthases_and_related_enzymes	unknown	Healthycore	PF00614	Q9H0M0	PF00168
CLST009126	Phosphatidylserine/phosphatidylglycerophosphate/cardiolipin_synthases_and_related_enzymes	unknown	Healthycore	PF00614	Q9H2B2	PF00168
CLST009126	Phosphatidylserine/phosphatidylglycerophosphate/cardiolipin_synthases_and_related_enzymes	unknown	Healthycore	PF00614	Q9HAU4	PF00168
CLST009126	Phosphatidylserine/phosphatidylglycerophosphate/cardiolipin_synthases_and_related_enzymes	unknown	Healthycore	PF00614	Q9HC10	PF00168
CLST009126	Phosphatidylserine/phosphatidylglycerophosphate/cardiolipin_synthases_and_related_enzymes	unknown	Healthycore	PF00614	Q9HCE7	PF00168
CLST009126	Phosphatidylserine/phosphatidylglycerophosphate/cardiolipin_synthases_and_related_enzymes	unknown	Healthycore	PF00614	Q9HCH5	PF00168
CLST009126	Phosphatidylserine/phosphatidylglycerophosphate/cardiolipin_synthases_and_related_enzymes	unknown	Healthycore	PF00614	Q9NZM1	PF00168
CLST009126	Phosphatidylserine/phosphatidylglycerophosphate/cardiolipin_synthases_and_related_enzymes	unknown	Healthycore	PF00614	Q9P212	PF00168
CLST009126	Phosphatidylserine/phosphatidylglycerophosphate/cardiolipin_synthases_and_related_enzymes	unknown	Healthycore	PF00614	Q9UBL6	PF00168
CLST009126	Phosphatidylserine/phosphatidylglycerophosphate/cardiolipin_synthases_and_related_enzymes	unknown	Healthycore	PF00614	Q9UPW8	PF00168
CLST009126	Phosphatidylserine/phosphatidylglycerophosphate/cardiolipin_synthases_and_related_enzymes	unknown	Healthycore	PF00614	Q9UQ26	PF00168
CLST009126	Phosphatidylserine/phosphatidylglycerophosphate/cardiolipin_synthases_and_related_enzymes	unknown	Healthycore	PF00614	Q9Y2J0	PF00168
CLST009126	Phosphatidylserine/phosphatidylglycerophosphate/cardiolipin_synthases_and_related_enzymes	unknown	Healthycore	PF00614	Q9Y426	PF00168
CLST669281	hypothetical_protein	Ruminococcus_lactaris	Healthycore	PF00041	A6NF34	PF00092
CLST669281	hypothetical_protein	Ruminococcus_lactaris	Healthycore	PF00041	A6NMZ7	PF00092
CLST669281	hypothetical_protein	Ruminococcus_lactaris	Healthycore	PF00041	A8TX70	PF00092
CLST669281	hypothetical_protein	Ruminococcus_lactaris	Healthycore	PF00041	O00141	PF00069
CLST669281	hypothetical_protein	Ruminococcus_lactaris	Healthycore	PF00041	O00339	PF00092
CLST669281	hypothetical_protein	Ruminococcus_lactaris	Healthycore	PF00041	O00468	PF00008
CLST669281	hypothetical_protein	Ruminococcus_lactaris	Healthycore	PF00041	O00533	PF00047
CLST669281	hypothetical_protein	Ruminococcus_lactaris	Healthycore	PF00041	O00533	PF00041
CLST669281	hypothetical_protein	Ruminococcus_lactaris	Healthycore	PF00041	O00548	PF00008
CLST669281	hypothetical_protein	Ruminococcus_lactaris	Healthycore	PF00041	O00602	PF00147
CLST669281	hypothetical_protein	Ruminococcus_lactaris	Healthycore	PF00041	O14492	PF00017
CLST669281	hypothetical_protein	Ruminococcus_lactaris	Healthycore	PF00041	O14512	PF00017
CLST669281	hypothetical_protein	Ruminococcus_lactaris	Healthycore	PF00041	O14522	PF00102
CLST669281	hypothetical_protein	Ruminococcus_lactaris	Healthycore	PF00041	O14522	PF00041
CLST669281	hypothetical_protein	Ruminococcus_lactaris	Healthycore	PF00041	O14578	PF00069
CLST669281	hypothetical_protein	Ruminococcus_lactaris	Healthycore	PF00041	O14594	PF00008
CLST669281	hypothetical_protein	Ruminococcus_lactaris	Healthycore	PF00041	O14920	PF00069
CLST669281	hypothetical_protein	Ruminococcus_lactaris	Healthycore	PF00041	O14936	PF00069
CLST669281	hypothetical_protein	Ruminococcus_lactaris	Healthycore	PF00041	O14976	PF00069
CLST669281	hypothetical_protein	Ruminococcus_lactaris	Healthycore	PF00041	O15197	PF01404
CLST669281	hypothetical_protein	Ruminococcus_lactaris	Healthycore	PF00041	O15197	PF00041
CLST669281	hypothetical_protein	Ruminococcus_lactaris	Healthycore	PF00041	O15232	PF00092
CLST669281	hypothetical_protein	Ruminococcus_lactaris	Healthycore	PF00041	O15335	PF00560
CLST669281	hypothetical_protein	Ruminococcus_lactaris	Healthycore	PF00041	O15357	PF00017
CLST669281	hypothetical_protein	Ruminococcus_lactaris	Healthycore	PF00041	O15394	PF00041
CLST669281	hypothetical_protein	Ruminococcus_lactaris	Healthycore	PF00041	O15530	PF00069
CLST669281	hypothetical_protein	Ruminococcus_lactaris	Healthycore	PF00041	O43405	PF00092
CLST669281	hypothetical_protein	Ruminococcus_lactaris	Healthycore	PF00041	O43683	PF00069
CLST669281	hypothetical_protein	Ruminococcus_lactaris	Healthycore	PF00041	O43699	PF00047
CLST669281	hypothetical_protein	Ruminococcus_lactaris	Healthycore	PF00041	O43854	PF00008
CLST669281	hypothetical_protein	Ruminococcus_lactaris	Healthycore	PF00041	O60346	PF00560
CLST669281	hypothetical_protein	Ruminococcus_lactaris	Healthycore	PF00041	O60469	PF00041
CLST669281	hypothetical_protein	Ruminococcus_lactaris	Healthycore	PF00041	O60494	PF00008
CLST669281	hypothetical_protein	Ruminococcus_lactaris	Healthycore	PF00041	O60500	PF00041
CLST669281	hypothetical_protein	Ruminococcus_lactaris	Healthycore	PF00041	O60674	PF00017
CLST669281	hypothetical_protein	Ruminococcus_lactaris	Healthycore	PF00041	O75023	PF00047
CLST669281	hypothetical_protein	Ruminococcus_lactaris	Healthycore	PF00041	O75093	PF00008
CLST669281	hypothetical_protein	Ruminococcus_lactaris	Healthycore	PF00041	O75094	PF00008
CLST669281	hypothetical_protein	Ruminococcus_lactaris	Healthycore	PF00041	O75116	PF00069
CLST669281	hypothetical_protein	Ruminococcus_lactaris	Healthycore	PF00041	O75385	PF00069
CLST669281	hypothetical_protein	Ruminococcus_lactaris	Healthycore	PF00041	O75445	PF00041
CLST669281	hypothetical_protein	Ruminococcus_lactaris	Healthycore	PF00041	O75460	PF00069
CLST669281	hypothetical_protein	Ruminococcus_lactaris	Healthycore	PF00041	O75473	PF00560
CLST669281	hypothetical_protein	Ruminococcus_lactaris	Healthycore	PF00041	O75578	PF00092
CLST669281	hypothetical_protein	Ruminococcus_lactaris	Healthycore	PF00041	O75716	PF00069
CLST669281	hypothetical_protein	Ruminococcus_lactaris	Healthycore	PF00041	O94768	PF00069
CLST669281	hypothetical_protein	Ruminococcus_lactaris	Healthycore	PF00041	O94779	PF00041
CLST669281	hypothetical_protein	Ruminococcus_lactaris	Healthycore	PF00041	O94804	PF00069
CLST669281	hypothetical_protein	Ruminococcus_lactaris	Healthycore	PF00041	O94806	PF00069
CLST669281	hypothetical_protein	Ruminococcus_lactaris	Healthycore	PF00041	O94813	PF00008
CLST669281	hypothetical_protein	Ruminococcus_lactaris	Healthycore	PF00041	O94856	PF00047
CLST669281	hypothetical_protein	Ruminococcus_lactaris	Healthycore	PF00041	O94856	PF00041
CLST669281	hypothetical_protein	Ruminococcus_lactaris	Healthycore	PF00041	O94921	PF00069
CLST669281	hypothetical_protein	Ruminococcus_lactaris	Healthycore	PF00041	O95460	PF00092
CLST669281	hypothetical_protein	Ruminococcus_lactaris	Healthycore	PF00041	P00519	PF00017
CLST669281	hypothetical_protein	Ruminococcus_lactaris	Healthycore	PF00041	P00533	PF01030
CLST669281	hypothetical_protein	Ruminococcus_lactaris	Healthycore	PF00041	P00533	PF00757
CLST669281	hypothetical_protein	Ruminococcus_lactaris	Healthycore	PF00041	P01133	PF00008
CLST669281	hypothetical_protein	Ruminococcus_lactaris	Healthycore	PF00041	P01730	PF00047
CLST669281	hypothetical_protein	Ruminococcus_lactaris	Healthycore	PF00041	P01877	PF00047
CLST669281	hypothetical_protein	Ruminococcus_lactaris	Healthycore	PF00041	P01880	PF00047
CLST669281	hypothetical_protein	Ruminococcus_lactaris	Healthycore	PF00041	P02671	PF00147
CLST669281	hypothetical_protein	Ruminococcus_lactaris	Healthycore	PF00041	P02675	PF00147
CLST669281	hypothetical_protein	Ruminococcus_lactaris	Healthycore	PF00041	P02679	PF00147
CLST669281	hypothetical_protein	Ruminococcus_lactaris	Healthycore	PF00041	P02751	PF00041
CLST669281	hypothetical_protein	Ruminococcus_lactaris	Healthycore	PF00041	P04216	PF00047
CLST669281	hypothetical_protein	Ruminococcus_lactaris	Healthycore	PF00041	P04275	PF00092
CLST669281	hypothetical_protein	Ruminococcus_lactaris	Healthycore	PF00041	P04626	PF01030
CLST669281	hypothetical_protein	Ruminococcus_lactaris	Healthycore	PF00041	P04626	PF00757
CLST669281	hypothetical_protein	Ruminococcus_lactaris	Healthycore	PF00041	P05129	PF00069
CLST669281	hypothetical_protein	Ruminococcus_lactaris	Healthycore	PF00041	P05771	PF00069
CLST669281	hypothetical_protein	Ruminococcus_lactaris	Healthycore	PF00041	P06213	PF01030
CLST669281	hypothetical_protein	Ruminococcus_lactaris	Healthycore	PF00041	P06213	PF00757
CLST669281	hypothetical_protein	Ruminococcus_lactaris	Healthycore	PF00041	P06239	PF00017
CLST669281	hypothetical_protein	Ruminococcus_lactaris	Healthycore	PF00041	P06241	PF00017
CLST669281	hypothetical_protein	Ruminococcus_lactaris	Healthycore	PF00041	P06493	PF00069
CLST669281	hypothetical_protein	Ruminococcus_lactaris	Healthycore	PF00041	P07332	PF00017
CLST669281	hypothetical_protein	Ruminococcus_lactaris	Healthycore	PF00041	P07333	PF00047
CLST669281	hypothetical_protein	Ruminococcus_lactaris	Healthycore	PF00041	P07947	PF00017
CLST669281	hypothetical_protein	Ruminococcus_lactaris	Healthycore	PF00041	P07948	PF00017
CLST669281	hypothetical_protein	Ruminococcus_lactaris	Healthycore	PF00041	P08069	PF01030
CLST669281	hypothetical_protein	Ruminococcus_lactaris	Healthycore	PF00041	P08069	PF00757
CLST669281	hypothetical_protein	Ruminococcus_lactaris	Healthycore	PF00041	P08575	PF00102
CLST669281	hypothetical_protein	Ruminococcus_lactaris	Healthycore	PF00041	P08575	PF00041
CLST669281	hypothetical_protein	Ruminococcus_lactaris	Healthycore	PF00041	P08631	PF00017
CLST669281	hypothetical_protein	Ruminococcus_lactaris	Healthycore	PF00041	P08887	PF00047
CLST669281	hypothetical_protein	Ruminococcus_lactaris	Healthycore	PF00041	P08922	PF00041
CLST669281	hypothetical_protein	Ruminococcus_lactaris	Healthycore	PF00041	P09619	PF00047
CLST669281	hypothetical_protein	Ruminococcus_lactaris	Healthycore	PF00041	P09769	PF00017
CLST669281	hypothetical_protein	Ruminococcus_lactaris	Healthycore	PF00041	P0DOX2	PF00047
CLST669281	hypothetical_protein	Ruminococcus_lactaris	Healthycore	PF00041	P0DOX3	PF00047
CLST669281	hypothetical_protein	Ruminococcus_lactaris	Healthycore	PF00041	P0DP72	PF00041
CLST669281	hypothetical_protein	Ruminococcus_lactaris	Healthycore	PF00041	P10586	PF00102
CLST669281	hypothetical_protein	Ruminococcus_lactaris	Healthycore	PF00041	P10586	PF00041
CLST669281	hypothetical_protein	Ruminococcus_lactaris	Healthycore	PF00041	P10721	PF00047
CLST669281	hypothetical_protein	Ruminococcus_lactaris	Healthycore	PF00041	P10912	PF00041
CLST669281	hypothetical_protein	Ruminococcus_lactaris	Healthycore	PF00041	P11215	PF00092
CLST669281	hypothetical_protein	Ruminococcus_lactaris	Healthycore	PF00041	P11309	PF00069
CLST669281	hypothetical_protein	Ruminococcus_lactaris	Healthycore	PF00041	P11362	PF00047
CLST669281	hypothetical_protein	Ruminococcus_lactaris	Healthycore	PF00041	P11801	PF00069
CLST669281	hypothetical_protein	Ruminococcus_lactaris	Healthycore	PF00041	P11802	PF00069
CLST669281	hypothetical_protein	Ruminococcus_lactaris	Healthycore	PF00041	P11912	PF00047
CLST669281	hypothetical_protein	Ruminococcus_lactaris	Healthycore	PF00041	P12109	PF00092
CLST669281	hypothetical_protein	Ruminococcus_lactaris	Healthycore	PF00041	P12110	PF00092
CLST669281	hypothetical_protein	Ruminococcus_lactaris	Healthycore	PF00041	P12111	PF00092
CLST669281	hypothetical_protein	Ruminococcus_lactaris	Healthycore	PF00041	P12314	PF00047
CLST669281	hypothetical_protein	Ruminococcus_lactaris	Healthycore	PF00041	P12931	PF00017
CLST669281	hypothetical_protein	Ruminococcus_lactaris	Healthycore	PF00041	P13591	PF00041
CLST669281	hypothetical_protein	Ruminococcus_lactaris	Healthycore	PF00041	P13611	PF00008
CLST669281	hypothetical_protein	Ruminococcus_lactaris	Healthycore	PF00041	P13688	PF00047
CLST669281	hypothetical_protein	Ruminococcus_lactaris	Healthycore	PF00041	P14616	PF01030
CLST669281	hypothetical_protein	Ruminococcus_lactaris	Healthycore	PF00041	P14616	PF00757
CLST669281	hypothetical_protein	Ruminococcus_lactaris	Healthycore	PF00041	P16144	PF00041
CLST669281	hypothetical_protein	Ruminococcus_lactaris	Healthycore	PF00041	P16581	PF00008
CLST669281	hypothetical_protein	Ruminococcus_lactaris	Healthycore	PF00041	P16591	PF00017
CLST669281	hypothetical_protein	Ruminococcus_lactaris	Healthycore	PF00041	P16871	PF00041
CLST669281	hypothetical_protein	Ruminococcus_lactaris	Healthycore	PF00041	P17252	PF00069
CLST669281	hypothetical_protein	Ruminococcus_lactaris	Healthycore	PF00041	P17301	PF00092
CLST669281	hypothetical_protein	Ruminococcus_lactaris	Healthycore	PF00041	P17612	PF00069
CLST669281	hypothetical_protein	Ruminococcus_lactaris	Healthycore	PF00041	P17706	PF00102
CLST669281	hypothetical_protein	Ruminococcus_lactaris	Healthycore	PF00041	P17948	PF00047
CLST669281	hypothetical_protein	Ruminococcus_lactaris	Healthycore	PF00041	P18031	PF00102
CLST669281	hypothetical_protein	Ruminococcus_lactaris	Healthycore	PF00041	P18433	PF00102
CLST669281	hypothetical_protein	Ruminococcus_lactaris	Healthycore	PF00041	P19235	PF00041
CLST669281	hypothetical_protein	Ruminococcus_lactaris	Healthycore	PF00041	P19320	PF00047
CLST669281	hypothetical_protein	Ruminococcus_lactaris	Healthycore	PF00041	P19525	PF00069
CLST669281	hypothetical_protein	Ruminococcus_lactaris	Healthycore	PF00041	P20138	PF00047
CLST669281	hypothetical_protein	Ruminococcus_lactaris	Healthycore	PF00041	P20701	PF00092
CLST669281	hypothetical_protein	Ruminococcus_lactaris	Healthycore	PF00041	P20702	PF00092
CLST669281	hypothetical_protein	Ruminococcus_lactaris	Healthycore	PF00041	P21709	PF01404
CLST669281	hypothetical_protein	Ruminococcus_lactaris	Healthycore	PF00041	P21709	PF00041
CLST669281	hypothetical_protein	Ruminococcus_lactaris	Healthycore	PF00041	P21860	PF01030
CLST669281	hypothetical_protein	Ruminococcus_lactaris	Healthycore	PF00041	P21860	PF00757
CLST669281	hypothetical_protein	Ruminococcus_lactaris	Healthycore	PF00041	P21941	PF00092
CLST669281	hypothetical_protein	Ruminococcus_lactaris	Healthycore	PF00041	P22105	PF00147
CLST669281	hypothetical_protein	Ruminococcus_lactaris	Healthycore	PF00041	P22105	PF00041
CLST669281	hypothetical_protein	Ruminococcus_lactaris	Healthycore	PF00041	P22694	PF00069
CLST669281	hypothetical_protein	Ruminococcus_lactaris	Healthycore	PF00041	P23219	PF00008
CLST669281	hypothetical_protein	Ruminococcus_lactaris	Healthycore	PF00041	P23352	PF00041
CLST669281	hypothetical_protein	Ruminococcus_lactaris	Healthycore	PF00041	P23443	PF00069
CLST669281	hypothetical_protein	Ruminococcus_lactaris	Healthycore	PF00041	P23467	PF00102
CLST669281	hypothetical_protein	Ruminococcus_lactaris	Healthycore	PF00041	P23467	PF00041
CLST669281	hypothetical_protein	Ruminococcus_lactaris	Healthycore	PF00041	P23468	PF00102
CLST669281	hypothetical_protein	Ruminococcus_lactaris	Healthycore	PF00041	P23468	PF00041
CLST669281	hypothetical_protein	Ruminococcus_lactaris	Healthycore	PF00041	P23469	PF00102
CLST669281	hypothetical_protein	Ruminococcus_lactaris	Healthycore	PF00041	P23470	PF00102
CLST669281	hypothetical_protein	Ruminococcus_lactaris	Healthycore	PF00041	P23470	PF00041
CLST669281	hypothetical_protein	Ruminococcus_lactaris	Healthycore	PF00041	P23471	PF00102
CLST669281	hypothetical_protein	Ruminococcus_lactaris	Healthycore	PF00041	P23471	PF00041
CLST669281	hypothetical_protein	Ruminococcus_lactaris	Healthycore	PF00041	P23515	PF00560
CLST669281	hypothetical_protein	Ruminococcus_lactaris	Healthycore	PF00041	P24821	PF00147
CLST669281	hypothetical_protein	Ruminococcus_lactaris	Healthycore	PF00041	P24821	PF00041
CLST669281	hypothetical_protein	Ruminococcus_lactaris	Healthycore	PF00041	P25098	PF00069
CLST669281	hypothetical_protein	Ruminococcus_lactaris	Healthycore	PF00041	P26045	PF00102
CLST669281	hypothetical_protein	Ruminococcus_lactaris	Healthycore	PF00041	P26992	PF00041
CLST669281	hypothetical_protein	Ruminococcus_lactaris	Healthycore	PF00041	P27037	PF00069
CLST669281	hypothetical_protein	Ruminococcus_lactaris	Healthycore	PF00041	P27361	PF00069
CLST669281	hypothetical_protein	Ruminococcus_lactaris	Healthycore	PF00041	P27448	PF00069
CLST669281	hypothetical_protein	Ruminococcus_lactaris	Healthycore	PF00041	P27930	PF00047
CLST669281	hypothetical_protein	Ruminococcus_lactaris	Healthycore	PF00041	P27986	PF00017
CLST669281	hypothetical_protein	Ruminococcus_lactaris	Healthycore	PF00041	P28482	PF00069
CLST669281	hypothetical_protein	Ruminococcus_lactaris	Healthycore	PF00041	P28827	PF00102
CLST669281	hypothetical_protein	Ruminococcus_lactaris	Healthycore	PF00041	P28827	PF00047
CLST669281	hypothetical_protein	Ruminococcus_lactaris	Healthycore	PF00041	P28827	PF00041
CLST669281	hypothetical_protein	Ruminococcus_lactaris	Healthycore	PF00041	P29074	PF00102
CLST669281	hypothetical_protein	Ruminococcus_lactaris	Healthycore	PF00041	P29317	PF01404
CLST669281	hypothetical_protein	Ruminococcus_lactaris	Healthycore	PF00041	P29317	PF00041
CLST669281	hypothetical_protein	Ruminococcus_lactaris	Healthycore	PF00041	P29320	PF01404
CLST669281	hypothetical_protein	Ruminococcus_lactaris	Healthycore	PF00041	P29320	PF00041
CLST669281	hypothetical_protein	Ruminococcus_lactaris	Healthycore	PF00041	P29322	PF01404
CLST669281	hypothetical_protein	Ruminococcus_lactaris	Healthycore	PF00041	P29322	PF00041
CLST669281	hypothetical_protein	Ruminococcus_lactaris	Healthycore	PF00041	P29323	PF01404
CLST669281	hypothetical_protein	Ruminococcus_lactaris	Healthycore	PF00041	P29323	PF00041
CLST669281	hypothetical_protein	Ruminococcus_lactaris	Healthycore	PF00041	P29350	PF00102
CLST669281	hypothetical_protein	Ruminococcus_lactaris	Healthycore	PF00041	P29350	PF00017
CLST669281	hypothetical_protein	Ruminococcus_lactaris	Healthycore	PF00041	P30530	PF00041
CLST669281	hypothetical_protein	Ruminococcus_lactaris	Healthycore	PF00041	P31749	PF00069
CLST669281	hypothetical_protein	Ruminococcus_lactaris	Healthycore	PF00041	P31751	PF00069
CLST669281	hypothetical_protein	Ruminococcus_lactaris	Healthycore	PF00041	P32004	PF00041
CLST669281	hypothetical_protein	Ruminococcus_lactaris	Healthycore	PF00041	P33981	PF00069
CLST669281	hypothetical_protein	Ruminococcus_lactaris	Healthycore	PF00041	P34947	PF00069
CLST669281	hypothetical_protein	Ruminococcus_lactaris	Healthycore	PF00041	P35354	PF00008
CLST669281	hypothetical_protein	Ruminococcus_lactaris	Healthycore	PF00041	P35590	PF00047
CLST669281	hypothetical_protein	Ruminococcus_lactaris	Healthycore	PF00041	P35590	PF00041
CLST669281	hypothetical_protein	Ruminococcus_lactaris	Healthycore	PF00041	P35968	PF00047
CLST669281	hypothetical_protein	Ruminococcus_lactaris	Healthycore	PF00041	P36222	PF00704
CLST669281	hypothetical_protein	Ruminococcus_lactaris	Healthycore	PF00041	P36507	PF00069
CLST669281	hypothetical_protein	Ruminococcus_lactaris	Healthycore	PF00041	P36888	PF00047
CLST669281	hypothetical_protein	Ruminococcus_lactaris	Healthycore	PF00041	P36896	PF00069
CLST669281	hypothetical_protein	Ruminococcus_lactaris	Healthycore	PF00041	P36897	PF00069
CLST669281	hypothetical_protein	Ruminococcus_lactaris	Healthycore	PF00041	P38570	PF00092
CLST669281	hypothetical_protein	Ruminococcus_lactaris	Healthycore	PF00041	P40189	PF00041
CLST669281	hypothetical_protein	Ruminococcus_lactaris	Healthycore	PF00041	P40238	PF00041
CLST669281	hypothetical_protein	Ruminococcus_lactaris	Healthycore	PF00041	P41217	PF00047
CLST669281	hypothetical_protein	Ruminococcus_lactaris	Healthycore	PF00041	P41240	PF00017
CLST669281	hypothetical_protein	Ruminococcus_lactaris	Healthycore	PF00041	P41743	PF00069
CLST669281	hypothetical_protein	Ruminococcus_lactaris	Healthycore	PF00041	P42679	PF00017
CLST669281	hypothetical_protein	Ruminococcus_lactaris	Healthycore	PF00041	P42680	PF00017
CLST669281	hypothetical_protein	Ruminococcus_lactaris	Healthycore	PF00041	P42681	PF00017
CLST669281	hypothetical_protein	Ruminococcus_lactaris	Healthycore	PF00041	P42701	PF00041
CLST669281	hypothetical_protein	Ruminococcus_lactaris	Healthycore	PF00041	P42702	PF00041
CLST669281	hypothetical_protein	Ruminococcus_lactaris	Healthycore	PF00041	P43121	PF00047
CLST669281	hypothetical_protein	Ruminococcus_lactaris	Healthycore	PF00041	P43146	PF00041
CLST669281	hypothetical_protein	Ruminococcus_lactaris	Healthycore	PF00041	P43250	PF00069
CLST669281	hypothetical_protein	Ruminococcus_lactaris	Healthycore	PF00041	P43403	PF00017
CLST669281	hypothetical_protein	Ruminococcus_lactaris	Healthycore	PF00041	P43405	PF00017
CLST669281	hypothetical_protein	Ruminococcus_lactaris	Healthycore	PF00041	P43626	PF00047
CLST669281	hypothetical_protein	Ruminococcus_lactaris	Healthycore	PF00041	P43627	PF00047
CLST669281	hypothetical_protein	Ruminococcus_lactaris	Healthycore	PF00041	P43628	PF00047
CLST669281	hypothetical_protein	Ruminococcus_lactaris	Healthycore	PF00041	P43629	PF00047
CLST669281	hypothetical_protein	Ruminococcus_lactaris	Healthycore	PF00041	P43630	PF00047
CLST669281	hypothetical_protein	Ruminococcus_lactaris	Healthycore	PF00041	P43631	PF00047
CLST669281	hypothetical_protein	Ruminococcus_lactaris	Healthycore	PF00041	P43632	PF00047
CLST669281	hypothetical_protein	Ruminococcus_lactaris	Healthycore	PF00041	P46108	PF00017
CLST669281	hypothetical_protein	Ruminococcus_lactaris	Healthycore	PF00041	P46531	PF00008
CLST669281	hypothetical_protein	Ruminococcus_lactaris	Healthycore	PF00041	P46734	PF00069
CLST669281	hypothetical_protein	Ruminococcus_lactaris	Healthycore	PF00041	P48729	PF00069
CLST669281	hypothetical_protein	Ruminococcus_lactaris	Healthycore	PF00041	P48730	PF00069
CLST669281	hypothetical_protein	Ruminococcus_lactaris	Healthycore	PF00041	P49761	PF00069
CLST669281	hypothetical_protein	Ruminococcus_lactaris	Healthycore	PF00041	P49841	PF00069
CLST669281	hypothetical_protein	Ruminococcus_lactaris	Healthycore	PF00041	P50750	PF00069
CLST669281	hypothetical_protein	Ruminococcus_lactaris	Healthycore	PF00041	P51451	PF00017
CLST669281	hypothetical_protein	Ruminococcus_lactaris	Healthycore	PF00041	P51888	PF00560
CLST669281	hypothetical_protein	Ruminococcus_lactaris	Healthycore	PF00041	P52757	PF00017
CLST669281	hypothetical_protein	Ruminococcus_lactaris	Healthycore	PF00041	P53779	PF00069
CLST669281	hypothetical_protein	Ruminococcus_lactaris	Healthycore	PF00041	P54289	PF00092
CLST669281	hypothetical_protein	Ruminococcus_lactaris	Healthycore	PF00041	P54753	PF01404
CLST669281	hypothetical_protein	Ruminococcus_lactaris	Healthycore	PF00041	P54753	PF00041
CLST669281	hypothetical_protein	Ruminococcus_lactaris	Healthycore	PF00041	P54756	PF01404
CLST669281	hypothetical_protein	Ruminococcus_lactaris	Healthycore	PF00041	P54756	PF00041
CLST669281	hypothetical_protein	Ruminococcus_lactaris	Healthycore	PF00041	P54760	PF01404
CLST669281	hypothetical_protein	Ruminococcus_lactaris	Healthycore	PF00041	P54760	PF00041
CLST669281	hypothetical_protein	Ruminococcus_lactaris	Healthycore	PF00041	P54762	PF01404
CLST669281	hypothetical_protein	Ruminococcus_lactaris	Healthycore	PF00041	P54762	PF00041
CLST669281	hypothetical_protein	Ruminococcus_lactaris	Healthycore	PF00041	P54764	PF01404
CLST669281	hypothetical_protein	Ruminococcus_lactaris	Healthycore	PF00041	P54764	PF00041
CLST669281	hypothetical_protein	Ruminococcus_lactaris	Healthycore	PF00041	P54829	PF00102
CLST669281	hypothetical_protein	Ruminococcus_lactaris	Healthycore	PF00041	P55082	PF00047
CLST669281	hypothetical_protein	Ruminococcus_lactaris	Healthycore	PF00041	P55083	PF00147
CLST669281	hypothetical_protein	Ruminococcus_lactaris	Healthycore	PF00041	P56199	PF00092
CLST669281	hypothetical_protein	Ruminococcus_lactaris	Healthycore	PF00041	P57078	PF00069
CLST669281	hypothetical_protein	Ruminococcus_lactaris	Healthycore	PF00041	P58335	PF00092
CLST669281	hypothetical_protein	Ruminococcus_lactaris	Healthycore	PF00041	P59901	PF00047
CLST669281	hypothetical_protein	Ruminococcus_lactaris	Healthycore	PF00041	P78310	PF00047
CLST669281	hypothetical_protein	Ruminococcus_lactaris	Healthycore	PF00041	P78368	PF00069
CLST669281	hypothetical_protein	Ruminococcus_lactaris	Healthycore	PF00041	P78504	PF00008
CLST669281	hypothetical_protein	Ruminococcus_lactaris	Healthycore	PF00041	P80370	PF00008
CLST669281	hypothetical_protein	Ruminococcus_lactaris	Healthycore	PF00041	P82279	PF00008
CLST669281	hypothetical_protein	Ruminococcus_lactaris	Healthycore	PF00041	P98160	PF00008
CLST669281	hypothetical_protein	Ruminococcus_lactaris	Healthycore	PF00041	Q00535	PF00069
CLST669281	hypothetical_protein	Ruminococcus_lactaris	Healthycore	PF00041	Q00536	PF00069
CLST669281	hypothetical_protein	Ruminococcus_lactaris	Healthycore	PF00041	Q02156	PF00069
CLST669281	hypothetical_protein	Ruminococcus_lactaris	Healthycore	PF00041	Q02246	PF00041
CLST669281	hypothetical_protein	Ruminococcus_lactaris	Healthycore	PF00041	Q02297	PF00008
CLST669281	hypothetical_protein	Ruminococcus_lactaris	Healthycore	PF00041	Q02388	PF00092
CLST669281	hypothetical_protein	Ruminococcus_lactaris	Healthycore	PF00041	Q02388	PF00041
CLST669281	hypothetical_protein	Ruminococcus_lactaris	Healthycore	PF00041	Q02750	PF00069
CLST669281	hypothetical_protein	Ruminococcus_lactaris	Healthycore	PF00041	Q02763	PF00041
CLST669281	hypothetical_protein	Ruminococcus_lactaris	Healthycore	PF00041	Q04721	PF00008
CLST669281	hypothetical_protein	Ruminococcus_lactaris	Healthycore	PF00041	Q04759	PF00069
CLST669281	hypothetical_protein	Ruminococcus_lactaris	Healthycore	PF00041	Q05513	PF00069
CLST669281	hypothetical_protein	Ruminococcus_lactaris	Healthycore	PF00041	Q05655	PF00069
CLST669281	hypothetical_protein	Ruminococcus_lactaris	Healthycore	PF00041	Q05707	PF00092
CLST669281	hypothetical_protein	Ruminococcus_lactaris	Healthycore	PF00041	Q05707	PF00041
CLST669281	hypothetical_protein	Ruminococcus_lactaris	Healthycore	PF00041	Q06187	PF00017
CLST669281	hypothetical_protein	Ruminococcus_lactaris	Healthycore	PF00041	Q06418	PF00041
CLST669281	hypothetical_protein	Ruminococcus_lactaris	Healthycore	PF00041	Q08431	PF00008
CLST669281	hypothetical_protein	Ruminococcus_lactaris	Healthycore	PF00041	Q08830	PF00147
CLST669281	hypothetical_protein	Ruminococcus_lactaris	Healthycore	PF00041	Q09013	PF00069
CLST669281	hypothetical_protein	Ruminococcus_lactaris	Healthycore	PF00041	Q12851	PF00069
CLST669281	hypothetical_protein	Ruminococcus_lactaris	Healthycore	PF00041	Q12860	PF00041
CLST669281	hypothetical_protein	Ruminococcus_lactaris	Healthycore	PF00041	Q12866	PF00047
CLST669281	hypothetical_protein	Ruminococcus_lactaris	Healthycore	PF00041	Q12866	PF00041
CLST669281	hypothetical_protein	Ruminococcus_lactaris	Healthycore	PF00041	Q12913	PF00102
CLST669281	hypothetical_protein	Ruminococcus_lactaris	Healthycore	PF00041	Q12913	PF00041
CLST669281	hypothetical_protein	Ruminococcus_lactaris	Healthycore	PF00041	Q12974	PF00102
CLST669281	hypothetical_protein	Ruminococcus_lactaris	Healthycore	PF00041	Q13153	PF00069
CLST669281	hypothetical_protein	Ruminococcus_lactaris	Healthycore	PF00041	Q13177	PF00069
CLST669281	hypothetical_protein	Ruminococcus_lactaris	Healthycore	PF00041	Q13201	PF00008
CLST669281	hypothetical_protein	Ruminococcus_lactaris	Healthycore	PF00041	Q13237	PF00069
CLST669281	hypothetical_protein	Ruminococcus_lactaris	Healthycore	PF00041	Q13332	PF00102
CLST669281	hypothetical_protein	Ruminococcus_lactaris	Healthycore	PF00041	Q13332	PF00041
CLST669281	hypothetical_protein	Ruminococcus_lactaris	Healthycore	PF00041	Q13349	PF00092
CLST669281	hypothetical_protein	Ruminococcus_lactaris	Healthycore	PF00041	Q13464	PF00069
CLST669281	hypothetical_protein	Ruminococcus_lactaris	Healthycore	PF00041	Q13554	PF00069
CLST669281	hypothetical_protein	Ruminococcus_lactaris	Healthycore	PF00041	Q13555	PF00069
CLST669281	hypothetical_protein	Ruminococcus_lactaris	Healthycore	PF00041	Q13557	PF00069
CLST669281	hypothetical_protein	Ruminococcus_lactaris	Healthycore	PF00041	Q13705	PF00069
CLST669281	hypothetical_protein	Ruminococcus_lactaris	Healthycore	PF00041	Q13873	PF00069
CLST669281	hypothetical_protein	Ruminococcus_lactaris	Healthycore	PF00041	Q13882	PF00017
CLST669281	hypothetical_protein	Ruminococcus_lactaris	Healthycore	PF00041	Q14314	PF00147
CLST669281	hypothetical_protein	Ruminococcus_lactaris	Healthycore	PF00041	Q14449	PF00017
CLST669281	hypothetical_protein	Ruminococcus_lactaris	Healthycore	PF00041	Q14451	PF00017
CLST669281	hypothetical_protein	Ruminococcus_lactaris	Healthycore	PF00041	Q14517	PF00008
CLST669281	hypothetical_protein	Ruminococcus_lactaris	Healthycore	PF00041	Q14680	PF00069
CLST669281	hypothetical_protein	Ruminococcus_lactaris	Healthycore	PF00041	Q14767	PF00008
CLST669281	hypothetical_protein	Ruminococcus_lactaris	Healthycore	PF00041	Q14943	PF00047
CLST669281	hypothetical_protein	Ruminococcus_lactaris	Healthycore	PF00041	Q14952	PF00047
CLST669281	hypothetical_protein	Ruminococcus_lactaris	Healthycore	PF00041	Q14953	PF00047
CLST669281	hypothetical_protein	Ruminococcus_lactaris	Healthycore	PF00041	Q14954	PF00047
CLST669281	hypothetical_protein	Ruminococcus_lactaris	Healthycore	PF00041	Q14CN2	PF00092
CLST669281	hypothetical_protein	Ruminococcus_lactaris	Healthycore	PF00041	Q15109	PF00047
CLST669281	hypothetical_protein	Ruminococcus_lactaris	Healthycore	PF00041	Q15139	PF00069
CLST669281	hypothetical_protein	Ruminococcus_lactaris	Healthycore	PF00041	Q15256	PF00102
CLST669281	hypothetical_protein	Ruminococcus_lactaris	Healthycore	PF00041	Q15262	PF00102
CLST669281	hypothetical_protein	Ruminococcus_lactaris	Healthycore	PF00041	Q15262	PF00041
CLST669281	hypothetical_protein	Ruminococcus_lactaris	Healthycore	PF00041	Q15303	PF01030
CLST669281	hypothetical_protein	Ruminococcus_lactaris	Healthycore	PF00041	Q15303	PF00757
CLST669281	hypothetical_protein	Ruminococcus_lactaris	Healthycore	PF00041	Q15375	PF01404
CLST669281	hypothetical_protein	Ruminococcus_lactaris	Healthycore	PF00041	Q15375	PF00041
CLST669281	hypothetical_protein	Ruminococcus_lactaris	Healthycore	PF00041	Q15464	PF00017
CLST669281	hypothetical_protein	Ruminococcus_lactaris	Healthycore	PF00041	Q15831	PF00069
CLST669281	hypothetical_protein	Ruminococcus_lactaris	Healthycore	PF00041	Q15835	PF00069
CLST669281	hypothetical_protein	Ruminococcus_lactaris	Healthycore	PF00041	Q16288	PF00047
CLST669281	hypothetical_protein	Ruminococcus_lactaris	Healthycore	PF00041	Q16473	PF00041
CLST669281	hypothetical_protein	Ruminococcus_lactaris	Healthycore	PF00041	Q16512	PF00069
CLST669281	hypothetical_protein	Ruminococcus_lactaris	Healthycore	PF00041	Q16513	PF00069
CLST669281	hypothetical_protein	Ruminococcus_lactaris	Healthycore	PF00041	Q16671	PF00069
CLST669281	hypothetical_protein	Ruminococcus_lactaris	Healthycore	PF00041	Q16819	PF00008
CLST669281	hypothetical_protein	Ruminococcus_lactaris	Healthycore	PF00041	Q16827	PF00102
CLST669281	hypothetical_protein	Ruminococcus_lactaris	Healthycore	PF00041	Q16827	PF00041
CLST669281	hypothetical_protein	Ruminococcus_lactaris	Healthycore	PF00041	Q16849	PF00102
CLST669281	hypothetical_protein	Ruminococcus_lactaris	Healthycore	PF00041	Q2M2I8	PF00069
CLST669281	hypothetical_protein	Ruminococcus_lactaris	Healthycore	PF00041	Q2UY09	PF00092
CLST669281	hypothetical_protein	Ruminococcus_lactaris	Healthycore	PF00041	Q2VWP7	PF00041
CLST669281	hypothetical_protein	Ruminococcus_lactaris	Healthycore	PF00041	Q3KPI0	PF00047
CLST669281	hypothetical_protein	Ruminococcus_lactaris	Healthycore	PF00041	Q4KMG0	PF00041
CLST669281	hypothetical_protein	Ruminococcus_lactaris	Healthycore	PF00041	Q4LDE5	PF00092
CLST669281	hypothetical_protein	Ruminococcus_lactaris	Healthycore	PF00041	Q4LDE5	PF00008
CLST669281	hypothetical_protein	Ruminococcus_lactaris	Healthycore	PF00041	Q4ZHG4	PF00041
CLST669281	hypothetical_protein	Ruminococcus_lactaris	Healthycore	PF00041	Q53EP0	PF00041
CLST669281	hypothetical_protein	Ruminococcus_lactaris	Healthycore	PF00041	Q53RD9	PF00008
CLST669281	hypothetical_protein	Ruminococcus_lactaris	Healthycore	PF00041	Q58EX2	PF00041
CLST669281	hypothetical_protein	Ruminococcus_lactaris	Healthycore	PF00041	Q5GFL6	PF00092
CLST669281	hypothetical_protein	Ruminococcus_lactaris	Healthycore	PF00041	Q5GFL6	PF00008
CLST669281	hypothetical_protein	Ruminococcus_lactaris	Healthycore	PF00041	Q5IJ48	PF00008
CLST669281	hypothetical_protein	Ruminococcus_lactaris	Healthycore	PF00041	Q5JZY3	PF01404
CLST669281	hypothetical_protein	Ruminococcus_lactaris	Healthycore	PF00041	Q5JZY3	PF00041
CLST669281	hypothetical_protein	Ruminococcus_lactaris	Healthycore	PF00041	Q5S007	PF00069
CLST669281	hypothetical_protein	Ruminococcus_lactaris	Healthycore	PF00041	Q5T1H1	PF00008
CLST669281	hypothetical_protein	Ruminococcus_lactaris	Healthycore	PF00041	Q5VST9	PF00069
CLST669281	hypothetical_protein	Ruminococcus_lactaris	Healthycore	PF00041	Q5VST9	PF00041
CLST669281	hypothetical_protein	Ruminococcus_lactaris	Healthycore	PF00041	Q5VU97	PF00092
CLST669281	hypothetical_protein	Ruminococcus_lactaris	Healthycore	PF00041	Q5VYJ5	PF00008
CLST669281	hypothetical_protein	Ruminococcus_lactaris	Healthycore	PF00041	Q63HQ2	PF00041
CLST669281	hypothetical_protein	Ruminococcus_lactaris	Healthycore	PF00041	Q63HQ2	PF00008
CLST669281	hypothetical_protein	Ruminococcus_lactaris	Healthycore	PF00041	Q63HR2	PF00017
CLST669281	hypothetical_protein	Ruminococcus_lactaris	Healthycore	PF00041	Q68CR7	PF00560
CLST669281	hypothetical_protein	Ruminococcus_lactaris	Healthycore	PF00041	Q6A1A2	PF00069
CLST669281	hypothetical_protein	Ruminococcus_lactaris	Healthycore	PF00041	Q6EMK4	PF00008
CLST669281	hypothetical_protein	Ruminococcus_lactaris	Healthycore	PF00041	Q6P0Q8	PF00069
CLST669281	hypothetical_protein	Ruminococcus_lactaris	Healthycore	PF00041	Q6P3W7	PF00069
CLST669281	hypothetical_protein	Ruminococcus_lactaris	Healthycore	PF00041	Q6PCB0	PF00092
CLST669281	hypothetical_protein	Ruminococcus_lactaris	Healthycore	PF00041	Q6PCB0	PF00041
CLST669281	hypothetical_protein	Ruminococcus_lactaris	Healthycore	PF00041	Q6PCB8	PF00047
CLST669281	hypothetical_protein	Ruminococcus_lactaris	Healthycore	PF00041	Q6PHR2	PF00069
CLST669281	hypothetical_protein	Ruminococcus_lactaris	Healthycore	PF00041	Q6PI73	PF00047
CLST669281	hypothetical_protein	Ruminococcus_lactaris	Healthycore	PF00041	Q6PJG9	PF00041
CLST669281	hypothetical_protein	Ruminococcus_lactaris	Healthycore	PF00041	Q6S5L8	PF00017
CLST669281	hypothetical_protein	Ruminococcus_lactaris	Healthycore	PF00041	Q6UWB1	PF00041
CLST669281	hypothetical_protein	Ruminococcus_lactaris	Healthycore	PF00041	Q6UXI7	PF00092
CLST669281	hypothetical_protein	Ruminococcus_lactaris	Healthycore	PF00041	Q6UY11	PF00008
CLST669281	hypothetical_protein	Ruminococcus_lactaris	Healthycore	PF00041	Q76MJ5	PF00069
CLST669281	hypothetical_protein	Ruminococcus_lactaris	Healthycore	PF00041	Q7KZI7	PF00069
CLST669281	hypothetical_protein	Ruminococcus_lactaris	Healthycore	PF00041	Q7Z5N4	PF00041
CLST669281	hypothetical_protein	Ruminococcus_lactaris	Healthycore	PF00041	Q7Z6A9	PF00047
CLST669281	hypothetical_protein	Ruminococcus_lactaris	Healthycore	PF00041	Q7Z7G0	PF00041
CLST669281	hypothetical_protein	Ruminococcus_lactaris	Healthycore	PF00041	Q86SJ2	PF00560
CLST669281	hypothetical_protein	Ruminococcus_lactaris	Healthycore	PF00041	Q86SJ2	PF00047
CLST669281	hypothetical_protein	Ruminococcus_lactaris	Healthycore	PF00041	Q86Y07	PF00069
CLST669281	hypothetical_protein	Ruminococcus_lactaris	Healthycore	PF00041	Q8IVU1	PF00041
CLST669281	hypothetical_protein	Ruminococcus_lactaris	Healthycore	PF00041	Q8IWV2	PF00041
CLST669281	hypothetical_protein	Ruminococcus_lactaris	Healthycore	PF00041	Q8IYT8	PF00069
CLST669281	hypothetical_protein	Ruminococcus_lactaris	Healthycore	PF00041	Q8N0Z9	PF00047
CLST669281	hypothetical_protein	Ruminococcus_lactaris	Healthycore	PF00041	Q8N109	PF00047
CLST669281	hypothetical_protein	Ruminococcus_lactaris	Healthycore	PF00041	Q8N149	PF00047
CLST669281	hypothetical_protein	Ruminococcus_lactaris	Healthycore	PF00041	Q8N4C8	PF00069
CLST669281	hypothetical_protein	Ruminococcus_lactaris	Healthycore	PF00041	Q8N539	PF00147
CLST669281	hypothetical_protein	Ruminococcus_lactaris	Healthycore	PF00041	Q8N5H7	PF00017
CLST669281	hypothetical_protein	Ruminococcus_lactaris	Healthycore	PF00041	Q8N6C5	PF00047
CLST669281	hypothetical_protein	Ruminococcus_lactaris	Healthycore	PF00041	Q8N743	PF00047
CLST669281	hypothetical_protein	Ruminococcus_lactaris	Healthycore	PF00041	Q8N9N7	PF00560
CLST669281	hypothetical_protein	Ruminococcus_lactaris	Healthycore	PF00041	Q8NAU1	PF00041
CLST669281	hypothetical_protein	Ruminococcus_lactaris	Healthycore	PF00041	Q8NCB2	PF00069
CLST669281	hypothetical_protein	Ruminococcus_lactaris	Healthycore	PF00041	Q8NFT8	PF00008
CLST669281	hypothetical_protein	Ruminococcus_lactaris	Healthycore	PF00041	Q8NFW1	PF00092
CLST669281	hypothetical_protein	Ruminococcus_lactaris	Healthycore	PF00041	Q8NHJ6	PF00047
CLST669281	hypothetical_protein	Ruminococcus_lactaris	Healthycore	PF00041	Q8NHK3	PF00047
CLST669281	hypothetical_protein	Ruminococcus_lactaris	Healthycore	PF00041	Q8NHL6	PF00047
CLST669281	hypothetical_protein	Ruminococcus_lactaris	Healthycore	PF00041	Q8NI17	PF00041
CLST669281	hypothetical_protein	Ruminococcus_lactaris	Healthycore	PF00041	Q8TC99	PF00041
CLST669281	hypothetical_protein	Ruminococcus_lactaris	Healthycore	PF00041	Q8TD84	PF00041
CLST669281	hypothetical_protein	Ruminococcus_lactaris	Healthycore	PF00041	Q8TDY8	PF00041
CLST669281	hypothetical_protein	Ruminococcus_lactaris	Healthycore	PF00041	Q8TER0	PF00041
CLST669281	hypothetical_protein	Ruminococcus_lactaris	Healthycore	PF00041	Q8TER0	PF00008
CLST669281	hypothetical_protein	Ruminococcus_lactaris	Healthycore	PF00041	Q8TF66	PF00560
CLST669281	hypothetical_protein	Ruminococcus_lactaris	Healthycore	PF00041	Q8WTQ7	PF00069
CLST669281	hypothetical_protein	Ruminococcus_lactaris	Healthycore	PF00041	Q8WU08	PF00069
CLST669281	hypothetical_protein	Ruminococcus_lactaris	Healthycore	PF00041	Q8WUT4	PF00041
CLST669281	hypothetical_protein	Ruminococcus_lactaris	Healthycore	PF00041	Q8WV28	PF00017
CLST669281	hypothetical_protein	Ruminococcus_lactaris	Healthycore	PF00041	Q8WWG1	PF00008
CLST669281	hypothetical_protein	Ruminococcus_lactaris	Healthycore	PF00041	Q92673	PF00041
CLST669281	hypothetical_protein	Ruminococcus_lactaris	Healthycore	PF00041	Q92729	PF00102
CLST669281	hypothetical_protein	Ruminococcus_lactaris	Healthycore	PF00041	Q92729	PF00041
CLST669281	hypothetical_protein	Ruminococcus_lactaris	Healthycore	PF00041	Q92752	PF00147
CLST669281	hypothetical_protein	Ruminococcus_lactaris	Healthycore	PF00041	Q92752	PF00041
CLST669281	hypothetical_protein	Ruminococcus_lactaris	Healthycore	PF00041	Q92823	PF00041
CLST669281	hypothetical_protein	Ruminococcus_lactaris	Healthycore	PF00041	Q92835	PF00017
CLST669281	hypothetical_protein	Ruminococcus_lactaris	Healthycore	PF00041	Q92854	PF00047
CLST669281	hypothetical_protein	Ruminococcus_lactaris	Healthycore	PF00041	Q92859	PF00041
CLST669281	hypothetical_protein	Ruminococcus_lactaris	Healthycore	PF00041	Q92918	PF00069
CLST669281	hypothetical_protein	Ruminococcus_lactaris	Healthycore	PF00041	Q92932	PF00102
CLST669281	hypothetical_protein	Ruminococcus_lactaris	Healthycore	PF00041	Q96GW7	PF00008
CLST669281	hypothetical_protein	Ruminococcus_lactaris	Healthycore	PF00041	Q96J92	PF00069
CLST669281	hypothetical_protein	Ruminococcus_lactaris	Healthycore	PF00041	Q96KG9	PF00069
CLST669281	hypothetical_protein	Ruminococcus_lactaris	Healthycore	PF00041	Q96MS0	PF00041
CLST669281	hypothetical_protein	Ruminococcus_lactaris	Healthycore	PF00041	Q96NX5	PF00069
CLST669281	hypothetical_protein	Ruminococcus_lactaris	Healthycore	PF00041	Q96P31	PF00047
CLST669281	hypothetical_protein	Ruminococcus_lactaris	Healthycore	PF00041	Q96P44	PF00092
CLST669281	hypothetical_protein	Ruminococcus_lactaris	Healthycore	PF00041	Q96PB8	PF00560
CLST669281	hypothetical_protein	Ruminococcus_lactaris	Healthycore	PF00041	Q96PJ5	PF00047
CLST669281	hypothetical_protein	Ruminococcus_lactaris	Healthycore	PF00041	Q96S38	PF00069
CLST669281	hypothetical_protein	Ruminococcus_lactaris	Healthycore	PF00041	Q99062	PF00041
CLST669281	hypothetical_protein	Ruminococcus_lactaris	Healthycore	PF00041	Q99075	PF00008
CLST669281	hypothetical_protein	Ruminococcus_lactaris	Healthycore	PF00041	Q99466	PF00008
CLST669281	hypothetical_protein	Ruminococcus_lactaris	Healthycore	PF00041	Q99467	PF00560
CLST669281	hypothetical_protein	Ruminococcus_lactaris	Healthycore	PF00041	Q99570	PF00069
CLST669281	hypothetical_protein	Ruminococcus_lactaris	Healthycore	PF00041	Q99640	PF00069
CLST669281	hypothetical_protein	Ruminococcus_lactaris	Healthycore	PF00041	Q99650	PF00041
CLST669281	hypothetical_protein	Ruminococcus_lactaris	Healthycore	PF00041	Q99665	PF00041
CLST669281	hypothetical_protein	Ruminococcus_lactaris	Healthycore	PF00041	Q99706	PF00047
CLST669281	hypothetical_protein	Ruminococcus_lactaris	Healthycore	PF00041	Q99715	PF00092
CLST669281	hypothetical_protein	Ruminococcus_lactaris	Healthycore	PF00041	Q99715	PF00041
CLST669281	hypothetical_protein	Ruminococcus_lactaris	Healthycore	PF00041	Q9BTN0	PF00041
CLST669281	hypothetical_protein	Ruminococcus_lactaris	Healthycore	PF00041	Q9BWS9	PF00704
CLST669281	hypothetical_protein	Ruminococcus_lactaris	Healthycore	PF00041	Q9BWV1	PF00047
CLST669281	hypothetical_protein	Ruminococcus_lactaris	Healthycore	PF00041	Q9BWV1	PF00041
CLST669281	hypothetical_protein	Ruminococcus_lactaris	Healthycore	PF00041	Q9BXM7	PF00069
CLST669281	hypothetical_protein	Ruminococcus_lactaris	Healthycore	PF00041	Q9BXR5	PF00560
CLST669281	hypothetical_protein	Ruminococcus_lactaris	Healthycore	PF00041	Q9BY71	PF00560
CLST669281	hypothetical_protein	Ruminococcus_lactaris	Healthycore	PF00041	Q9BY76	PF00147
CLST669281	hypothetical_protein	Ruminococcus_lactaris	Healthycore	PF00041	Q9BZL6	PF00069
CLST669281	hypothetical_protein	Ruminococcus_lactaris	Healthycore	PF00041	Q9H2K8	PF00069
CLST669281	hypothetical_protein	Ruminococcus_lactaris	Healthycore	PF00041	Q9H3W5	PF00041
CLST669281	hypothetical_protein	Ruminococcus_lactaris	Healthycore	PF00041	Q9H4A3	PF00069
CLST669281	hypothetical_protein	Ruminococcus_lactaris	Healthycore	PF00041	Q9H6D8	PF00041
CLST669281	hypothetical_protein	Ruminococcus_lactaris	Healthycore	PF00041	Q9H6Q3	PF00017
CLST669281	hypothetical_protein	Ruminococcus_lactaris	Healthycore	PF00041	Q9H6X2	PF00092
CLST669281	hypothetical_protein	Ruminococcus_lactaris	Healthycore	PF00041	Q9HCK4	PF00041
CLST669281	hypothetical_protein	Ruminococcus_lactaris	Healthycore	PF00041	Q9HCU4	PF00008
CLST669281	hypothetical_protein	Ruminococcus_lactaris	Healthycore	PF00041	Q9HD43	PF00102
CLST669281	hypothetical_protein	Ruminococcus_lactaris	Healthycore	PF00041	Q9HD43	PF00041
CLST669281	hypothetical_protein	Ruminococcus_lactaris	Healthycore	PF00041	Q9NP60	PF00047
CLST669281	hypothetical_protein	Ruminococcus_lactaris	Healthycore	PF00041	Q9NR61	PF00008
CLST669281	hypothetical_protein	Ruminococcus_lactaris	Healthycore	PF00041	Q9NRF2	PF00017
CLST669281	hypothetical_protein	Ruminococcus_lactaris	Healthycore	PF00041	Q9NT99	PF00560
CLST669281	hypothetical_protein	Ruminococcus_lactaris	Healthycore	PF00041	Q9NY47	PF00092
CLST669281	hypothetical_protein	Ruminococcus_lactaris	Healthycore	PF00041	Q9NYJ7	PF00008
CLST669281	hypothetical_protein	Ruminococcus_lactaris	Healthycore	PF00041	Q9NYQ6	PF00008
CLST669281	hypothetical_protein	Ruminococcus_lactaris	Healthycore	PF00041	Q9NYQ7	PF00008
CLST669281	hypothetical_protein	Ruminococcus_lactaris	Healthycore	PF00041	Q9NYQ8	PF00008
CLST669281	hypothetical_protein	Ruminococcus_lactaris	Healthycore	PF00041	Q9NZJ5	PF00069
CLST669281	hypothetical_protein	Ruminococcus_lactaris	Healthycore	PF00041	Q9NZN1	PF00047
CLST669281	hypothetical_protein	Ruminococcus_lactaris	Healthycore	PF00041	Q9NZR2	PF00008
CLST669281	hypothetical_protein	Ruminococcus_lactaris	Healthycore	PF00041	Q9P0L2	PF00069
CLST669281	hypothetical_protein	Ruminococcus_lactaris	Healthycore	PF00041	Q9P121	PF00047
CLST669281	hypothetical_protein	Ruminococcus_lactaris	Healthycore	PF00041	Q9P218	PF00092
CLST669281	hypothetical_protein	Ruminococcus_lactaris	Healthycore	PF00041	Q9P218	PF00041
CLST669281	hypothetical_protein	Ruminococcus_lactaris	Healthycore	PF00041	Q9P232	PF00041
CLST669281	hypothetical_protein	Ruminococcus_lactaris	Healthycore	PF00041	Q9P244	PF00041
CLST669281	hypothetical_protein	Ruminococcus_lactaris	Healthycore	PF00041	Q9P289	PF00069
CLST669281	hypothetical_protein	Ruminococcus_lactaris	Healthycore	PF00041	Q9P2J2	PF00041
CLST669281	hypothetical_protein	Ruminococcus_lactaris	Healthycore	PF00041	Q9P2V4	PF00041
CLST669281	hypothetical_protein	Ruminococcus_lactaris	Healthycore	PF00041	Q9UF33	PF01404
CLST669281	hypothetical_protein	Ruminococcus_lactaris	Healthycore	PF00041	Q9UF33	PF00041
CLST669281	hypothetical_protein	Ruminococcus_lactaris	Healthycore	PF00041	Q9UKK3	PF00092
CLST669281	hypothetical_protein	Ruminococcus_lactaris	Healthycore	PF00041	Q9UKX5	PF00092
CLST669281	hypothetical_protein	Ruminococcus_lactaris	Healthycore	PF00041	Q9UL54	PF00069
CLST669281	hypothetical_protein	Ruminococcus_lactaris	Healthycore	PF00041	Q9ULB1	PF00008
CLST669281	hypothetical_protein	Ruminococcus_lactaris	Healthycore	PF00041	Q9ULH4	PF00041
CLST669281	hypothetical_protein	Ruminococcus_lactaris	Healthycore	PF00041	Q9ULI3	PF00008
CLST669281	hypothetical_protein	Ruminococcus_lactaris	Healthycore	PF00041	Q9UM47	PF00008
CLST669281	hypothetical_protein	Ruminococcus_lactaris	Healthycore	PF00041	Q9UMZ3	PF00102
CLST669281	hypothetical_protein	Ruminococcus_lactaris	Healthycore	PF00041	Q9UMZ3	PF00041
CLST669281	hypothetical_protein	Ruminococcus_lactaris	Healthycore	PF00041	Q9UN19	PF00017
CLST669281	hypothetical_protein	Ruminococcus_lactaris	Healthycore	PF00041	Q9UQ52	PF00041
CLST669281	hypothetical_protein	Ruminococcus_lactaris	Healthycore	PF00041	Q9UQM7	PF00069
CLST669281	hypothetical_protein	Ruminococcus_lactaris	Healthycore	PF00041	Q9UQP3	PF00147
CLST669281	hypothetical_protein	Ruminococcus_lactaris	Healthycore	PF00041	Q9UQP3	PF00041
CLST669281	hypothetical_protein	Ruminococcus_lactaris	Healthycore	PF00041	Q9Y219	PF00008
CLST669281	hypothetical_protein	Ruminococcus_lactaris	Healthycore	PF00041	Q9Y243	PF00069
CLST669281	hypothetical_protein	Ruminococcus_lactaris	Healthycore	PF00041	Q9Y2H1	PF00069
CLST669281	hypothetical_protein	Ruminococcus_lactaris	Healthycore	PF00041	Q9Y2H6	PF00041
CLST669281	hypothetical_protein	Ruminococcus_lactaris	Healthycore	PF00041	Q9Y2H9	PF00069
CLST669281	hypothetical_protein	Ruminococcus_lactaris	Healthycore	PF00041	Q9Y3S1	PF00069
CLST669281	hypothetical_protein	Ruminococcus_lactaris	Healthycore	PF00041	Q9Y4C0	PF00008
CLST669281	hypothetical_protein	Ruminococcus_lactaris	Healthycore	PF00041	Q9Y572	PF00069
CLST669281	hypothetical_protein	Ruminococcus_lactaris	Healthycore	PF00041	Q9Y5S2	PF00069
CLST669281	hypothetical_protein	Ruminococcus_lactaris	Healthycore	PF00041	Q9Y6E0	PF00069
CLST669281	hypothetical_protein	Ruminococcus_lactaris	Healthycore	PF00041	Q9Y6N7	PF00041
CLST232344	hypothetical_protein	Bacteria	Healthycore	PF00652	P22897	PF00652
CLST232344	hypothetical_protein	Bacteria	Healthycore	PF00652	Q10471	PF00652
CLST232344	hypothetical_protein	Bacteria	Healthycore	PF00652	Q10472	PF00652
CLST232344	hypothetical_protein	Bacteria	Healthycore	PF00652	Q14435	PF00652
CLST232344	hypothetical_protein	Bacteria	Healthycore	PF00652	Q49A17	PF00652
CLST232344	hypothetical_protein	Bacteria	Healthycore	PF00652	Q6IS24	PF00652
CLST232344	hypothetical_protein	Bacteria	Healthycore	PF00652	Q6P9A2	PF00652
CLST232344	hypothetical_protein	Bacteria	Healthycore	PF00652	Q7Z7M9	PF00652
CLST232344	hypothetical_protein	Bacteria	Healthycore	PF00652	Q86SF2	PF00652
CLST232344	hypothetical_protein	Bacteria	Healthycore	PF00652	Q86SR1	PF00652
CLST232344	hypothetical_protein	Bacteria	Healthycore	PF00652	Q8IUC8	PF00652
CLST232344	hypothetical_protein	Bacteria	Healthycore	PF00652	Q8IXK2	PF00652
CLST232344	hypothetical_protein	Bacteria	Healthycore	PF00652	Q8N3T1	PF00652
CLST232344	hypothetical_protein	Bacteria	Healthycore	PF00652	Q8N428	PF00652
CLST232344	hypothetical_protein	Bacteria	Healthycore	PF00652	Q8N4A0	PF00652
CLST232344	hypothetical_protein	Bacteria	Healthycore	PF00652	Q8NCL4	PF00652
CLST232344	hypothetical_protein	Bacteria	Healthycore	PF00652	Q8NCW6	PF00652
CLST232344	hypothetical_protein	Bacteria	Healthycore	PF00652	Q96FL9	PF00652
CLST232344	hypothetical_protein	Bacteria	Healthycore	PF00652	Q9HCQ5	PF00652
CLST232344	hypothetical_protein	Bacteria	Healthycore	PF00652	Q9NY28	PF00652
CLST143985	Ribosomal_protein_S1	unknown	Healthycore	PF00575	O75179	PF00013
CLST143985	Ribosomal_protein_S1	unknown	Healthycore	PF00575	P05198	PF00575
CLST143985	Ribosomal_protein_S1	unknown	Healthycore	PF00575	P51114	PF00013
CLST143985	Ribosomal_protein_S1	unknown	Healthycore	PF00575	P51116	PF00013
CLST143985	Ribosomal_protein_S1	unknown	Healthycore	PF00575	P61978	PF00013
CLST143985	Ribosomal_protein_S1	unknown	Healthycore	PF00575	Q06787	PF00013
CLST143985	Ribosomal_protein_S1	unknown	Healthycore	PF00575	Q07666	PF00013
CLST143985	Ribosomal_protein_S1	unknown	Healthycore	PF00575	Q15365	PF00013
CLST143985	Ribosomal_protein_S1	unknown	Healthycore	PF00575	Q15366	PF00013
CLST143985	Ribosomal_protein_S1	unknown	Healthycore	PF00575	Q8TCS8	PF03726
CLST143985	Ribosomal_protein_S1	unknown	Healthycore	PF00575	Q8TCS8	PF03725
CLST143985	Ribosomal_protein_S1	unknown	Healthycore	PF00575	Q8TCS8	PF01138
CLST143985	Ribosomal_protein_S1	unknown	Healthycore	PF00575	Q8TCS8	PF00575
CLST143985	Ribosomal_protein_S1	unknown	Healthycore	PF00575	Q8TCS8	PF00013
CLST143985	Ribosomal_protein_S1	unknown	Healthycore	PF00575	Q92667	PF00013
CLST143985	Ribosomal_protein_S1	unknown	Healthycore	PF00575	Q92945	PF00013
CLST143985	Ribosomal_protein_S1	unknown	Healthycore	PF00575	Q96I24	PF00013
CLST014322	DNA-directed_RNA_polymerase,_beta_subunit/140_kD_subunit	unknown	Healthycore	PF04565	O14802	PF05000
CLST014322	DNA-directed_RNA_polymerase,_beta_subunit/140_kD_subunit	unknown	Healthycore	PF04565	O14802	PF04998
CLST014322	DNA-directed_RNA_polymerase,_beta_subunit/140_kD_subunit	unknown	Healthycore	PF04565	O14802	PF04997
CLST014322	DNA-directed_RNA_polymerase,_beta_subunit/140_kD_subunit	unknown	Healthycore	PF04565	O14802	PF04983
CLST014322	DNA-directed_RNA_polymerase,_beta_subunit/140_kD_subunit	unknown	Healthycore	PF04565	O14802	PF00623
CLST014322	DNA-directed_RNA_polymerase,_beta_subunit/140_kD_subunit	unknown	Healthycore	PF04565	P30876	PF04567
CLST014322	DNA-directed_RNA_polymerase,_beta_subunit/140_kD_subunit	unknown	Healthycore	PF04565	P30876	PF04566
CLST014322	DNA-directed_RNA_polymerase,_beta_subunit/140_kD_subunit	unknown	Healthycore	PF04565	P30876	PF04563
CLST014322	DNA-directed_RNA_polymerase,_beta_subunit/140_kD_subunit	unknown	Healthycore	PF04565	P30876	PF04561
CLST014322	DNA-directed_RNA_polymerase,_beta_subunit/140_kD_subunit	unknown	Healthycore	PF04565	P30876	PF04560
CLST014322	DNA-directed_RNA_polymerase,_beta_subunit/140_kD_subunit	unknown	Healthycore	PF04565	P30876	PF00562
CLST014322	DNA-directed_RNA_polymerase,_beta_subunit/140_kD_subunit	unknown	Healthycore	PF04560	O14802	PF05000
CLST014322	DNA-directed_RNA_polymerase,_beta_subunit/140_kD_subunit	unknown	Healthycore	PF04560	O14802	PF04998
CLST014322	DNA-directed_RNA_polymerase,_beta_subunit/140_kD_subunit	unknown	Healthycore	PF04560	O14802	PF04997
CLST014322	DNA-directed_RNA_polymerase,_beta_subunit/140_kD_subunit	unknown	Healthycore	PF04560	O14802	PF04983
CLST014322	DNA-directed_RNA_polymerase,_beta_subunit/140_kD_subunit	unknown	Healthycore	PF04560	O14802	PF00623
CLST014322	DNA-directed_RNA_polymerase,_beta_subunit/140_kD_subunit	unknown	Healthycore	PF04560	P30876	PF04567
CLST014322	DNA-directed_RNA_polymerase,_beta_subunit/140_kD_subunit	unknown	Healthycore	PF04560	P30876	PF04566
CLST014322	DNA-directed_RNA_polymerase,_beta_subunit/140_kD_subunit	unknown	Healthycore	PF04560	P30876	PF04565
CLST014322	DNA-directed_RNA_polymerase,_beta_subunit/140_kD_subunit	unknown	Healthycore	PF04560	P30876	PF04563
CLST014322	DNA-directed_RNA_polymerase,_beta_subunit/140_kD_subunit	unknown	Healthycore	PF04560	P30876	PF04561
CLST014322	DNA-directed_RNA_polymerase,_beta_subunit/140_kD_subunit	unknown	Healthycore	PF04560	P30876	PF00562
CLST014322	DNA-directed_RNA_polymerase,_beta_subunit/140_kD_subunit	unknown	Healthycore	PF04561	O14802	PF05000
CLST014322	DNA-directed_RNA_polymerase,_beta_subunit/140_kD_subunit	unknown	Healthycore	PF04561	O14802	PF04998
CLST014322	DNA-directed_RNA_polymerase,_beta_subunit/140_kD_subunit	unknown	Healthycore	PF04561	O14802	PF04997
CLST014322	DNA-directed_RNA_polymerase,_beta_subunit/140_kD_subunit	unknown	Healthycore	PF04561	O14802	PF04983
CLST014322	DNA-directed_RNA_polymerase,_beta_subunit/140_kD_subunit	unknown	Healthycore	PF04561	O14802	PF00623
CLST014322	DNA-directed_RNA_polymerase,_beta_subunit/140_kD_subunit	unknown	Healthycore	PF04561	P30876	PF04567
CLST014322	DNA-directed_RNA_polymerase,_beta_subunit/140_kD_subunit	unknown	Healthycore	PF04561	P30876	PF04566
CLST014322	DNA-directed_RNA_polymerase,_beta_subunit/140_kD_subunit	unknown	Healthycore	PF04561	P30876	PF04565
CLST014322	DNA-directed_RNA_polymerase,_beta_subunit/140_kD_subunit	unknown	Healthycore	PF04561	P30876	PF04563
CLST014322	DNA-directed_RNA_polymerase,_beta_subunit/140_kD_subunit	unknown	Healthycore	PF04561	P30876	PF04561
CLST014322	DNA-directed_RNA_polymerase,_beta_subunit/140_kD_subunit	unknown	Healthycore	PF04561	P30876	PF04560
CLST014322	DNA-directed_RNA_polymerase,_beta_subunit/140_kD_subunit	unknown	Healthycore	PF04561	P30876	PF00562
CLST014322	DNA-directed_RNA_polymerase,_beta_subunit/140_kD_subunit	unknown	Healthycore	PF00562	O14802	PF05000
CLST014322	DNA-directed_RNA_polymerase,_beta_subunit/140_kD_subunit	unknown	Healthycore	PF00562	O14802	PF04998
CLST014322	DNA-directed_RNA_polymerase,_beta_subunit/140_kD_subunit	unknown	Healthycore	PF00562	O14802	PF04997
CLST014322	DNA-directed_RNA_polymerase,_beta_subunit/140_kD_subunit	unknown	Healthycore	PF00562	O14802	PF04983
CLST014322	DNA-directed_RNA_polymerase,_beta_subunit/140_kD_subunit	unknown	Healthycore	PF00562	O14802	PF00623
CLST014322	DNA-directed_RNA_polymerase,_beta_subunit/140_kD_subunit	unknown	Healthycore	PF00562	P11021	PF00012
CLST014322	DNA-directed_RNA_polymerase,_beta_subunit/140_kD_subunit	unknown	Healthycore	PF00562	P11142	PF00012
CLST014322	DNA-directed_RNA_polymerase,_beta_subunit/140_kD_subunit	unknown	Healthycore	PF00562	P30876	PF04567
CLST014322	DNA-directed_RNA_polymerase,_beta_subunit/140_kD_subunit	unknown	Healthycore	PF00562	P30876	PF04566
CLST014322	DNA-directed_RNA_polymerase,_beta_subunit/140_kD_subunit	unknown	Healthycore	PF00562	P30876	PF04565
CLST014322	DNA-directed_RNA_polymerase,_beta_subunit/140_kD_subunit	unknown	Healthycore	PF00562	P30876	PF04563
CLST014322	DNA-directed_RNA_polymerase,_beta_subunit/140_kD_subunit	unknown	Healthycore	PF00562	P30876	PF04561
CLST014322	DNA-directed_RNA_polymerase,_beta_subunit/140_kD_subunit	unknown	Healthycore	PF00562	P30876	PF04560
CLST014322	DNA-directed_RNA_polymerase,_beta_subunit/140_kD_subunit	unknown	Healthycore	PF00562	P48723	PF00012
CLST014322	DNA-directed_RNA_polymerase,_beta_subunit/140_kD_subunit	unknown	Healthycore	PF00562	P54652	PF00012
CLST014322	DNA-directed_RNA_polymerase,_beta_subunit/140_kD_subunit	unknown	Healthycore	PF00562	Q0VDF9	PF00012
CLST014322	DNA-directed_RNA_polymerase,_beta_subunit/140_kD_subunit	unknown	Healthycore	PF00562	Q9Y4L1	PF00012
CLST049764	Saccharopine_dehydrogenase_and_related_proteins	unknown	Healthycore	PF03435	Q9Y4Z0	PF01423
CLST345670	DNA_polymerase_I_-_3-5_exonuclease_and_polymerase_domains	Eubacterium_rectale	Healthycore	PF00476	Q01780	PF01612
CLST530333	hypothetical_protein	Lachnospiraceae	Healthycore	PF02368	Q5VU65	PF02368
CLST530333	hypothetical_protein	Lachnospiraceae	Healthycore	PF02368	Q8TEM1	PF02368
CLST230031	Iron_only_hydrogenase_large_subunit,_C-terminal_domain	unknown	Healthycore	PF00037	A1L0T0	PF02775
CLST230031	Iron_only_hydrogenase_large_subunit,_C-terminal_domain	unknown	Healthycore	PF00037	O00116	PF01565
CLST230031	Iron_only_hydrogenase_large_subunit,_C-terminal_domain	unknown	Healthycore	PF00037	O14678	PF00005
CLST230031	Iron_only_hydrogenase_large_subunit,_C-terminal_domain	unknown	Healthycore	PF00037	O15438	PF00005
CLST230031	Iron_only_hydrogenase_large_subunit,_C-terminal_domain	unknown	Healthycore	PF00037	O15439	PF00005
CLST230031	Iron_only_hydrogenase_large_subunit,_C-terminal_domain	unknown	Healthycore	PF00037	O15440	PF00005
CLST230031	Iron_only_hydrogenase_large_subunit,_C-terminal_domain	unknown	Healthycore	PF00037	O60706	PF00005
CLST230031	Iron_only_hydrogenase_large_subunit,_C-terminal_domain	unknown	Healthycore	PF00037	O75027	PF00005
CLST230031	Iron_only_hydrogenase_large_subunit,_C-terminal_domain	unknown	Healthycore	PF00037	O94911	PF00005
CLST230031	Iron_only_hydrogenase_large_subunit,_C-terminal_domain	unknown	Healthycore	PF00037	O95255	PF00005
CLST230031	Iron_only_hydrogenase_large_subunit,_C-terminal_domain	unknown	Healthycore	PF00037	O95342	PF00005
CLST230031	Iron_only_hydrogenase_large_subunit,_C-terminal_domain	unknown	Healthycore	PF00037	O95477	PF00005
CLST230031	Iron_only_hydrogenase_large_subunit,_C-terminal_domain	unknown	Healthycore	PF00037	P08183	PF00005
CLST230031	Iron_only_hydrogenase_large_subunit,_C-terminal_domain	unknown	Healthycore	PF00037	P13569	PF00005
CLST230031	Iron_only_hydrogenase_large_subunit,_C-terminal_domain	unknown	Healthycore	PF00037	P21439	PF00005
CLST230031	Iron_only_hydrogenase_large_subunit,_C-terminal_domain	unknown	Healthycore	PF00037	P28288	PF00005
CLST230031	Iron_only_hydrogenase_large_subunit,_C-terminal_domain	unknown	Healthycore	PF00037	P28331	PF00384
CLST230031	Iron_only_hydrogenase_large_subunit,_C-terminal_domain	unknown	Healthycore	PF00037	P33527	PF00005
CLST230031	Iron_only_hydrogenase_large_subunit,_C-terminal_domain	unknown	Healthycore	PF00037	P33897	PF00005
CLST230031	Iron_only_hydrogenase_large_subunit,_C-terminal_domain	unknown	Healthycore	PF00037	P45844	PF00005
CLST230031	Iron_only_hydrogenase_large_subunit,_C-terminal_domain	unknown	Healthycore	PF00037	P61221	PF00037
CLST230031	Iron_only_hydrogenase_large_subunit,_C-terminal_domain	unknown	Healthycore	PF00037	P61221	PF00005
CLST230031	Iron_only_hydrogenase_large_subunit,_C-terminal_domain	unknown	Healthycore	PF00037	P78363	PF00005
CLST230031	Iron_only_hydrogenase_large_subunit,_C-terminal_domain	unknown	Healthycore	PF00037	Q02127	PF01180
CLST230031	Iron_only_hydrogenase_large_subunit,_C-terminal_domain	unknown	Healthycore	PF00037	Q03518	PF00005
CLST230031	Iron_only_hydrogenase_large_subunit,_C-terminal_domain	unknown	Healthycore	PF00037	Q03519	PF00005
CLST230031	Iron_only_hydrogenase_large_subunit,_C-terminal_domain	unknown	Healthycore	PF00037	Q09428	PF00005
CLST230031	Iron_only_hydrogenase_large_subunit,_C-terminal_domain	unknown	Healthycore	PF00037	Q15392	PF01565
CLST230031	Iron_only_hydrogenase_large_subunit,_C-terminal_domain	unknown	Healthycore	PF00037	Q2M3G0	PF00005
CLST230031	Iron_only_hydrogenase_large_subunit,_C-terminal_domain	unknown	Healthycore	PF00037	Q5T3U5	PF00005
CLST230031	Iron_only_hydrogenase_large_subunit,_C-terminal_domain	unknown	Healthycore	PF00037	Q5VV42	PF04055
CLST230031	Iron_only_hydrogenase_large_subunit,_C-terminal_domain	unknown	Healthycore	PF00037	Q86UK0	PF00005
CLST230031	Iron_only_hydrogenase_large_subunit,_C-terminal_domain	unknown	Healthycore	PF00037	Q86UQ4	PF00005
CLST230031	Iron_only_hydrogenase_large_subunit,_C-terminal_domain	unknown	Healthycore	PF00037	Q8IUA7	PF00005
CLST230031	Iron_only_hydrogenase_large_subunit,_C-terminal_domain	unknown	Healthycore	PF00037	Q8IZY2	PF00005
CLST230031	Iron_only_hydrogenase_large_subunit,_C-terminal_domain	unknown	Healthycore	PF00037	Q8N139	PF00005
CLST230031	Iron_only_hydrogenase_large_subunit,_C-terminal_domain	unknown	Healthycore	PF00037	Q8NE71	PF00005
CLST230031	Iron_only_hydrogenase_large_subunit,_C-terminal_domain	unknown	Healthycore	PF00037	Q8WWZ4	PF00005
CLST230031	Iron_only_hydrogenase_large_subunit,_C-terminal_domain	unknown	Healthycore	PF00037	Q8WWZ7	PF00005
CLST230031	Iron_only_hydrogenase_large_subunit,_C-terminal_domain	unknown	Healthycore	PF00037	Q8WXG1	PF04055
CLST230031	Iron_only_hydrogenase_large_subunit,_C-terminal_domain	unknown	Healthycore	PF00037	Q92887	PF00005
CLST230031	Iron_only_hydrogenase_large_subunit,_C-terminal_domain	unknown	Healthycore	PF00037	Q96J65	PF00005
CLST230031	Iron_only_hydrogenase_large_subunit,_C-terminal_domain	unknown	Healthycore	PF00037	Q96J66	PF00005
CLST230031	Iron_only_hydrogenase_large_subunit,_C-terminal_domain	unknown	Healthycore	PF00037	Q99758	PF00005
CLST230031	Iron_only_hydrogenase_large_subunit,_C-terminal_domain	unknown	Healthycore	PF00037	Q9BZC7	PF00005
CLST230031	Iron_only_hydrogenase_large_subunit,_C-terminal_domain	unknown	Healthycore	PF00037	Q9H172	PF00005
CLST230031	Iron_only_hydrogenase_large_subunit,_C-terminal_domain	unknown	Healthycore	PF00037	Q9H221	PF00005
CLST230031	Iron_only_hydrogenase_large_subunit,_C-terminal_domain	unknown	Healthycore	PF00037	Q9H222	PF00005
CLST230031	Iron_only_hydrogenase_large_subunit,_C-terminal_domain	unknown	Healthycore	PF00037	Q9NP58	PF00005
CLST230031	Iron_only_hydrogenase_large_subunit,_C-terminal_domain	unknown	Healthycore	PF00037	Q9NP78	PF00005
CLST230031	Iron_only_hydrogenase_large_subunit,_C-terminal_domain	unknown	Healthycore	PF00037	Q9NRK6	PF00005
CLST230031	Iron_only_hydrogenase_large_subunit,_C-terminal_domain	unknown	Healthycore	PF00037	Q9NUQ8	PF00005
CLST230031	Iron_only_hydrogenase_large_subunit,_C-terminal_domain	unknown	Healthycore	PF00037	Q9NUT2	PF00005
CLST230031	Iron_only_hydrogenase_large_subunit,_C-terminal_domain	unknown	Healthycore	PF00037	Q9UBJ2	PF00005
CLST230031	Iron_only_hydrogenase_large_subunit,_C-terminal_domain	unknown	Healthycore	PF00037	Q9UG63	PF00005
CLST230031	Iron_only_hydrogenase_large_subunit,_C-terminal_domain	unknown	Healthycore	PF00037	Q9UNQ0	PF00005
CLST003331	Ribosomal_protein_S9	unknown	Healthycore	PF00380	P15880	PF00333
CLST134679	Ribosomal_protein_L23	unknown	Healthycore	PF00276	Q92901	PF00297
CLST307641	Polyribonucleotide_nucleotidyltransferase_(polynucleotide_phosphorylase)	unknown	Healthycore	PF01138	O75179	PF00013
CLST307641	Polyribonucleotide_nucleotidyltransferase_(polynucleotide_phosphorylase)	unknown	Healthycore	PF01138	P05198	PF00575
CLST307641	Polyribonucleotide_nucleotidyltransferase_(polynucleotide_phosphorylase)	unknown	Healthycore	PF01138	P51114	PF00013
CLST307641	Polyribonucleotide_nucleotidyltransferase_(polynucleotide_phosphorylase)	unknown	Healthycore	PF01138	P51116	PF00013
CLST307641	Polyribonucleotide_nucleotidyltransferase_(polynucleotide_phosphorylase)	unknown	Healthycore	PF01138	P61978	PF00013
CLST307641	Polyribonucleotide_nucleotidyltransferase_(polynucleotide_phosphorylase)	unknown	Healthycore	PF01138	Q06787	PF00013
CLST307641	Polyribonucleotide_nucleotidyltransferase_(polynucleotide_phosphorylase)	unknown	Healthycore	PF01138	Q07666	PF00013
CLST307641	Polyribonucleotide_nucleotidyltransferase_(polynucleotide_phosphorylase)	unknown	Healthycore	PF01138	Q15365	PF00013
CLST307641	Polyribonucleotide_nucleotidyltransferase_(polynucleotide_phosphorylase)	unknown	Healthycore	PF01138	Q15366	PF00013
CLST307641	Polyribonucleotide_nucleotidyltransferase_(polynucleotide_phosphorylase)	unknown	Healthycore	PF01138	Q8TCS8	PF03726
CLST307641	Polyribonucleotide_nucleotidyltransferase_(polynucleotide_phosphorylase)	unknown	Healthycore	PF01138	Q8TCS8	PF03725
CLST307641	Polyribonucleotide_nucleotidyltransferase_(polynucleotide_phosphorylase)	unknown	Healthycore	PF01138	Q8TCS8	PF01138
CLST307641	Polyribonucleotide_nucleotidyltransferase_(polynucleotide_phosphorylase)	unknown	Healthycore	PF01138	Q8TCS8	PF00575
CLST307641	Polyribonucleotide_nucleotidyltransferase_(polynucleotide_phosphorylase)	unknown	Healthycore	PF01138	Q8TCS8	PF00013
CLST307641	Polyribonucleotide_nucleotidyltransferase_(polynucleotide_phosphorylase)	unknown	Healthycore	PF01138	Q92667	PF00013
CLST307641	Polyribonucleotide_nucleotidyltransferase_(polynucleotide_phosphorylase)	unknown	Healthycore	PF01138	Q92945	PF00013
CLST307641	Polyribonucleotide_nucleotidyltransferase_(polynucleotide_phosphorylase)	unknown	Healthycore	PF01138	Q96I24	PF00013
CLST307641	Polyribonucleotide_nucleotidyltransferase_(polynucleotide_phosphorylase)	unknown	Healthycore	PF01138	Q9Y4Z0	PF01423
CLST657138	hypothetical_protein	Clostridiales	Healthycore	PF00515	A4D1P6	PF00400
CLST657138	hypothetical_protein	Clostridiales	Healthycore	PF00515	O00141	PF00069
CLST657138	hypothetical_protein	Clostridiales	Healthycore	PF00515	O00170	PF00254
CLST657138	hypothetical_protein	Clostridiales	Healthycore	PF00515	O14578	PF00069
CLST657138	hypothetical_protein	Clostridiales	Healthycore	PF00515	O14775	PF00400
CLST657138	hypothetical_protein	Clostridiales	Healthycore	PF00515	O14920	PF00069
CLST657138	hypothetical_protein	Clostridiales	Healthycore	PF00515	O14936	PF00069
CLST657138	hypothetical_protein	Clostridiales	Healthycore	PF00515	O14976	PF00069
CLST657138	hypothetical_protein	Clostridiales	Healthycore	PF00515	O15294	PF00515
CLST657138	hypothetical_protein	Clostridiales	Healthycore	PF00515	O15530	PF00069
CLST657138	hypothetical_protein	Clostridiales	Healthycore	PF00515	O43683	PF00069
CLST657138	hypothetical_protein	Clostridiales	Healthycore	PF00515	O43765	PF00515
CLST657138	hypothetical_protein	Clostridiales	Healthycore	PF00515	O43815	PF00400
CLST657138	hypothetical_protein	Clostridiales	Healthycore	PF00515	O60884	PF00226
CLST657138	hypothetical_protein	Clostridiales	Healthycore	PF00515	O75116	PF00069
CLST657138	hypothetical_protein	Clostridiales	Healthycore	PF00515	O75165	PF00226
CLST657138	hypothetical_protein	Clostridiales	Healthycore	PF00515	O75179	PF00023
CLST657138	hypothetical_protein	Clostridiales	Healthycore	PF00515	O75190	PF00226
CLST657138	hypothetical_protein	Clostridiales	Healthycore	PF00515	O75385	PF00069
CLST657138	hypothetical_protein	Clostridiales	Healthycore	PF00515	O75460	PF00069
CLST657138	hypothetical_protein	Clostridiales	Healthycore	PF00515	O75592	PF03256
CLST657138	hypothetical_protein	Clostridiales	Healthycore	PF00515	O75716	PF00069
CLST657138	hypothetical_protein	Clostridiales	Healthycore	PF00515	O94768	PF00069
CLST657138	hypothetical_protein	Clostridiales	Healthycore	PF00515	O94804	PF00069
CLST657138	hypothetical_protein	Clostridiales	Healthycore	PF00515	O94806	PF00069
CLST657138	hypothetical_protein	Clostridiales	Healthycore	PF00515	O94826	PF00515
CLST657138	hypothetical_protein	Clostridiales	Healthycore	PF00515	O94921	PF00069
CLST657138	hypothetical_protein	Clostridiales	Healthycore	PF00515	O95271	PF00023
CLST657138	hypothetical_protein	Clostridiales	Healthycore	PF00515	O95497	PF00795
CLST657138	hypothetical_protein	Clostridiales	Healthycore	PF00515	O95498	PF00795
CLST657138	hypothetical_protein	Clostridiales	Healthycore	PF00515	O95714	PF03256
CLST657138	hypothetical_protein	Clostridiales	Healthycore	PF00515	P05129	PF00069
CLST657138	hypothetical_protein	Clostridiales	Healthycore	PF00515	P05771	PF00069
CLST657138	hypothetical_protein	Clostridiales	Healthycore	PF00515	P06493	PF00069
CLST657138	hypothetical_protein	Clostridiales	Healthycore	PF00515	P07900	PF02518
CLST657138	hypothetical_protein	Clostridiales	Healthycore	PF00515	P07900	PF00183
CLST657138	hypothetical_protein	Clostridiales	Healthycore	PF00515	P08238	PF02518
CLST657138	hypothetical_protein	Clostridiales	Healthycore	PF00515	P08238	PF00183
CLST657138	hypothetical_protein	Clostridiales	Healthycore	PF00515	P10070	PF00096
CLST657138	hypothetical_protein	Clostridiales	Healthycore	PF00515	P11309	PF00069
CLST657138	hypothetical_protein	Clostridiales	Healthycore	PF00515	P11801	PF00069
CLST657138	hypothetical_protein	Clostridiales	Healthycore	PF00515	P11802	PF00069
CLST657138	hypothetical_protein	Clostridiales	Healthycore	PF00515	P14625	PF02518
CLST657138	hypothetical_protein	Clostridiales	Healthycore	PF00515	P14625	PF00183
CLST657138	hypothetical_protein	Clostridiales	Healthycore	PF00515	P16157	PF00023
CLST657138	hypothetical_protein	Clostridiales	Healthycore	PF00515	P17252	PF00069
CLST657138	hypothetical_protein	Clostridiales	Healthycore	PF00515	P17612	PF00069
CLST657138	hypothetical_protein	Clostridiales	Healthycore	PF00515	P19525	PF00069
CLST657138	hypothetical_protein	Clostridiales	Healthycore	PF00515	P21589	PF00149
CLST657138	hypothetical_protein	Clostridiales	Healthycore	PF00515	P22694	PF00069
CLST657138	hypothetical_protein	Clostridiales	Healthycore	PF00515	P23443	PF00069
CLST657138	hypothetical_protein	Clostridiales	Healthycore	PF00515	P25098	PF00069
CLST657138	hypothetical_protein	Clostridiales	Healthycore	PF00515	P25686	PF00226
CLST657138	hypothetical_protein	Clostridiales	Healthycore	PF00515	P26885	PF00254
CLST657138	hypothetical_protein	Clostridiales	Healthycore	PF00515	P27037	PF00069
CLST657138	hypothetical_protein	Clostridiales	Healthycore	PF00515	P27361	PF00069
CLST657138	hypothetical_protein	Clostridiales	Healthycore	PF00515	P27448	PF00069
CLST657138	hypothetical_protein	Clostridiales	Healthycore	PF00515	P28482	PF00069
CLST657138	hypothetical_protein	Clostridiales	Healthycore	PF00515	P31146	PF00400
CLST657138	hypothetical_protein	Clostridiales	Healthycore	PF00515	P31689	PF00226
CLST657138	hypothetical_protein	Clostridiales	Healthycore	PF00515	P31749	PF00069
CLST657138	hypothetical_protein	Clostridiales	Healthycore	PF00515	P31751	PF00069
CLST657138	hypothetical_protein	Clostridiales	Healthycore	PF00515	P33981	PF00069
CLST657138	hypothetical_protein	Clostridiales	Healthycore	PF00515	P34947	PF00069
CLST657138	hypothetical_protein	Clostridiales	Healthycore	PF00515	P35606	PF00400
CLST657138	hypothetical_protein	Clostridiales	Healthycore	PF00515	P36507	PF00069
CLST657138	hypothetical_protein	Clostridiales	Healthycore	PF00515	P36896	PF00069
CLST657138	hypothetical_protein	Clostridiales	Healthycore	PF00515	P36897	PF00069
CLST657138	hypothetical_protein	Clostridiales	Healthycore	PF00515	P41743	PF00069
CLST657138	hypothetical_protein	Clostridiales	Healthycore	PF00515	P43034	PF00400
CLST657138	hypothetical_protein	Clostridiales	Healthycore	PF00515	P43250	PF00069
CLST657138	hypothetical_protein	Clostridiales	Healthycore	PF00515	P46734	PF00069
CLST657138	hypothetical_protein	Clostridiales	Healthycore	PF00515	P48729	PF00069
CLST657138	hypothetical_protein	Clostridiales	Healthycore	PF00515	P48730	PF00069
CLST657138	hypothetical_protein	Clostridiales	Healthycore	PF00515	P49761	PF00069
CLST657138	hypothetical_protein	Clostridiales	Healthycore	PF00515	P49841	PF00069
CLST657138	hypothetical_protein	Clostridiales	Healthycore	PF00515	P50750	PF00069
CLST657138	hypothetical_protein	Clostridiales	Healthycore	PF00515	P53041	PF00515
CLST657138	hypothetical_protein	Clostridiales	Healthycore	PF00515	P53041	PF00149
CLST657138	hypothetical_protein	Clostridiales	Healthycore	PF00515	P53621	PF00400
CLST657138	hypothetical_protein	Clostridiales	Healthycore	PF00515	P53779	PF00069
CLST657138	hypothetical_protein	Clostridiales	Healthycore	PF00515	P55735	PF00400
CLST657138	hypothetical_protein	Clostridiales	Healthycore	PF00515	P57078	PF00069
CLST657138	hypothetical_protein	Clostridiales	Healthycore	PF00515	P57737	PF00400
CLST657138	hypothetical_protein	Clostridiales	Healthycore	PF00515	P62873	PF00400
CLST657138	hypothetical_protein	Clostridiales	Healthycore	PF00515	P62879	PF00400
CLST657138	hypothetical_protein	Clostridiales	Healthycore	PF00515	P62942	PF00254
CLST657138	hypothetical_protein	Clostridiales	Healthycore	PF00515	P63244	PF00400
CLST657138	hypothetical_protein	Clostridiales	Healthycore	PF00515	P67775	PF00149
CLST657138	hypothetical_protein	Clostridiales	Healthycore	PF00515	P68106	PF00254
CLST657138	hypothetical_protein	Clostridiales	Healthycore	PF00515	P78368	PF00069
CLST657138	hypothetical_protein	Clostridiales	Healthycore	PF00515	Q00535	PF00069
CLST657138	hypothetical_protein	Clostridiales	Healthycore	PF00515	Q00536	PF00069
CLST657138	hypothetical_protein	Clostridiales	Healthycore	PF00515	Q01484	PF00023
CLST657138	hypothetical_protein	Clostridiales	Healthycore	PF00515	Q02156	PF00069
CLST657138	hypothetical_protein	Clostridiales	Healthycore	PF00515	Q02750	PF00069
CLST657138	hypothetical_protein	Clostridiales	Healthycore	PF00515	Q04759	PF00069
CLST657138	hypothetical_protein	Clostridiales	Healthycore	PF00515	Q05513	PF00069
CLST657138	hypothetical_protein	Clostridiales	Healthycore	PF00515	Q05655	PF00069
CLST657138	hypothetical_protein	Clostridiales	Healthycore	PF00515	Q08209	PF00149
CLST657138	hypothetical_protein	Clostridiales	Healthycore	PF00515	Q09013	PF00069
CLST657138	hypothetical_protein	Clostridiales	Healthycore	PF00515	Q0P6H9	PF00149
CLST657138	hypothetical_protein	Clostridiales	Healthycore	PF00515	Q12770	PF00400
CLST657138	hypothetical_protein	Clostridiales	Healthycore	PF00515	Q12851	PF00069
CLST657138	hypothetical_protein	Clostridiales	Healthycore	PF00515	Q12931	PF00183
CLST657138	hypothetical_protein	Clostridiales	Healthycore	PF00515	Q12955	PF00023
CLST657138	hypothetical_protein	Clostridiales	Healthycore	PF00515	Q13033	PF00400
CLST657138	hypothetical_protein	Clostridiales	Healthycore	PF00515	Q13153	PF00069
CLST657138	hypothetical_protein	Clostridiales	Healthycore	PF00515	Q13177	PF00069
CLST657138	hypothetical_protein	Clostridiales	Healthycore	PF00515	Q13217	PF00226
CLST657138	hypothetical_protein	Clostridiales	Healthycore	PF00515	Q13237	PF00069
CLST657138	hypothetical_protein	Clostridiales	Healthycore	PF00515	Q13451	PF00515
CLST657138	hypothetical_protein	Clostridiales	Healthycore	PF00515	Q13451	PF00254
CLST657138	hypothetical_protein	Clostridiales	Healthycore	PF00515	Q13464	PF00069
CLST657138	hypothetical_protein	Clostridiales	Healthycore	PF00515	Q13554	PF00069
CLST657138	hypothetical_protein	Clostridiales	Healthycore	PF00515	Q13555	PF00069
CLST657138	hypothetical_protein	Clostridiales	Healthycore	PF00515	Q13557	PF00069
CLST657138	hypothetical_protein	Clostridiales	Healthycore	PF00515	Q13685	PF00400
CLST657138	hypothetical_protein	Clostridiales	Healthycore	PF00515	Q13705	PF00069
CLST657138	hypothetical_protein	Clostridiales	Healthycore	PF00515	Q13873	PF00069
CLST657138	hypothetical_protein	Clostridiales	Healthycore	PF00515	Q14318	PF00254
CLST657138	hypothetical_protein	Clostridiales	Healthycore	PF00515	Q14680	PF00069
CLST657138	hypothetical_protein	Clostridiales	Healthycore	PF00515	Q15139	PF00069
CLST657138	hypothetical_protein	Clostridiales	Healthycore	PF00515	Q15334	PF00400
CLST657138	hypothetical_protein	Clostridiales	Healthycore	PF00515	Q15751	PF00400
CLST657138	hypothetical_protein	Clostridiales	Healthycore	PF00515	Q15785	PF00515
CLST657138	hypothetical_protein	Clostridiales	Healthycore	PF00515	Q15831	PF00069
CLST657138	hypothetical_protein	Clostridiales	Healthycore	PF00515	Q15835	PF00069
CLST657138	hypothetical_protein	Clostridiales	Healthycore	PF00515	Q16512	PF00069
CLST657138	hypothetical_protein	Clostridiales	Healthycore	PF00515	Q16513	PF00069
CLST657138	hypothetical_protein	Clostridiales	Healthycore	PF00515	Q16671	PF00069
CLST657138	hypothetical_protein	Clostridiales	Healthycore	PF00515	Q2M2I8	PF00069
CLST657138	hypothetical_protein	Clostridiales	Healthycore	PF00515	Q53F39	PF00149
CLST657138	hypothetical_protein	Clostridiales	Healthycore	PF00515	Q562E7	PF00400
CLST657138	hypothetical_protein	Clostridiales	Healthycore	PF00515	Q5JSH3	PF00400
CLST657138	hypothetical_protein	Clostridiales	Healthycore	PF00515	Q5S007	PF00069
CLST657138	hypothetical_protein	Clostridiales	Healthycore	PF00515	Q5T1M5	PF00254
CLST657138	hypothetical_protein	Clostridiales	Healthycore	PF00515	Q5T5C0	PF00400
CLST657138	hypothetical_protein	Clostridiales	Healthycore	PF00515	Q5VST9	PF00069
CLST657138	hypothetical_protein	Clostridiales	Healthycore	PF00515	Q676U5	PF00400
CLST657138	hypothetical_protein	Clostridiales	Healthycore	PF00515	Q6A1A2	PF00069
CLST657138	hypothetical_protein	Clostridiales	Healthycore	PF00515	Q6P0Q8	PF00069
CLST657138	hypothetical_protein	Clostridiales	Healthycore	PF00515	Q6P3W7	PF00069
CLST657138	hypothetical_protein	Clostridiales	Healthycore	PF00515	Q6PHR2	PF00069
CLST657138	hypothetical_protein	Clostridiales	Healthycore	PF00515	Q6PJI9	PF00400
CLST657138	hypothetical_protein	Clostridiales	Healthycore	PF00515	Q6Y2X3	PF00226
CLST657138	hypothetical_protein	Clostridiales	Healthycore	PF00515	Q6ZNJ1	PF00400
CLST657138	hypothetical_protein	Clostridiales	Healthycore	PF00515	Q6ZS81	PF00400
CLST657138	hypothetical_protein	Clostridiales	Healthycore	PF00515	Q6ZT21	PF00149
CLST657138	hypothetical_protein	Clostridiales	Healthycore	PF00515	Q76MJ5	PF00069
CLST657138	hypothetical_protein	Clostridiales	Healthycore	PF00515	Q7KZI7	PF00069
CLST657138	hypothetical_protein	Clostridiales	Healthycore	PF00515	Q86Y07	PF00069
CLST657138	hypothetical_protein	Clostridiales	Healthycore	PF00515	Q8IXB1	PF00226
CLST657138	hypothetical_protein	Clostridiales	Healthycore	PF00515	Q8IYT8	PF00069
CLST657138	hypothetical_protein	Clostridiales	Healthycore	PF00515	Q8N394	PF00515
CLST657138	hypothetical_protein	Clostridiales	Healthycore	PF00515	Q8N4C8	PF00069
CLST657138	hypothetical_protein	Clostridiales	Healthycore	PF00515	Q8N4W6	PF00226
CLST657138	hypothetical_protein	Clostridiales	Healthycore	PF00515	Q8N7S2	PF00226
CLST657138	hypothetical_protein	Clostridiales	Healthycore	PF00515	Q8NCB2	PF00069
CLST657138	hypothetical_protein	Clostridiales	Healthycore	PF00515	Q8NET8	PF00023
CLST657138	hypothetical_protein	Clostridiales	Healthycore	PF00515	Q8TBM8	PF00226
CLST657138	hypothetical_protein	Clostridiales	Healthycore	PF00515	Q8TDJ6	PF00400
CLST657138	hypothetical_protein	Clostridiales	Healthycore	PF00515	Q8TEQ6	PF00400
CLST657138	hypothetical_protein	Clostridiales	Healthycore	PF00515	Q8WTQ7	PF00069
CLST657138	hypothetical_protein	Clostridiales	Healthycore	PF00515	Q8WU08	PF00069
CLST657138	hypothetical_protein	Clostridiales	Healthycore	PF00515	Q8WW22	PF00226
CLST657138	hypothetical_protein	Clostridiales	Healthycore	PF00515	Q8WXX5	PF00226
CLST657138	hypothetical_protein	Clostridiales	Healthycore	PF00515	Q92485	PF00149
CLST657138	hypothetical_protein	Clostridiales	Healthycore	PF00515	Q92918	PF00069
CLST657138	hypothetical_protein	Clostridiales	Healthycore	PF00515	Q96DA6	PF00226
CLST657138	hypothetical_protein	Clostridiales	Healthycore	PF00515	Q96EE3	PF00400
CLST657138	hypothetical_protein	Clostridiales	Healthycore	PF00515	Q96EQ0	PF00515
CLST657138	hypothetical_protein	Clostridiales	Healthycore	PF00515	Q96EY1	PF00226
CLST657138	hypothetical_protein	Clostridiales	Healthycore	PF00515	Q96J92	PF00069
CLST657138	hypothetical_protein	Clostridiales	Healthycore	PF00515	Q96KC8	PF00226
CLST657138	hypothetical_protein	Clostridiales	Healthycore	PF00515	Q96KG9	PF00069
CLST657138	hypothetical_protein	Clostridiales	Healthycore	PF00515	Q96LL9	PF00226
CLST657138	hypothetical_protein	Clostridiales	Healthycore	PF00515	Q96NW4	PF00023
CLST657138	hypothetical_protein	Clostridiales	Healthycore	PF00515	Q96NX5	PF00069
CLST657138	hypothetical_protein	Clostridiales	Healthycore	PF00515	Q96S15	PF00400
CLST657138	hypothetical_protein	Clostridiales	Healthycore	PF00515	Q96S38	PF00069
CLST657138	hypothetical_protein	Clostridiales	Healthycore	PF00515	Q99466	PF00023
CLST657138	hypothetical_protein	Clostridiales	Healthycore	PF00515	Q99570	PF00400
CLST657138	hypothetical_protein	Clostridiales	Healthycore	PF00515	Q99570	PF00069
CLST657138	hypothetical_protein	Clostridiales	Healthycore	PF00515	Q99615	PF00226
CLST657138	hypothetical_protein	Clostridiales	Healthycore	PF00515	Q99640	PF00069
CLST657138	hypothetical_protein	Clostridiales	Healthycore	PF00515	Q9BVA0	PF00400
CLST657138	hypothetical_protein	Clostridiales	Healthycore	PF00515	Q9BXM7	PF00069
CLST657138	hypothetical_protein	Clostridiales	Healthycore	PF00515	Q9BZL6	PF00069
CLST657138	hypothetical_protein	Clostridiales	Healthycore	PF00515	Q9C0D5	PF00023
CLST657138	hypothetical_protein	Clostridiales	Healthycore	PF00515	Q9H1D0	PF00023
CLST657138	hypothetical_protein	Clostridiales	Healthycore	PF00515	Q9H1X3	PF00226
CLST657138	hypothetical_protein	Clostridiales	Healthycore	PF00515	Q9H2K2	PF00023
CLST657138	hypothetical_protein	Clostridiales	Healthycore	PF00515	Q9H2K8	PF00069
CLST657138	hypothetical_protein	Clostridiales	Healthycore	PF00515	Q9H2Y7	PF00400
CLST657138	hypothetical_protein	Clostridiales	Healthycore	PF00515	Q9H3Z4	PF00226
CLST657138	hypothetical_protein	Clostridiales	Healthycore	PF00515	Q9H4A3	PF00069
CLST657138	hypothetical_protein	Clostridiales	Healthycore	PF00515	Q9H819	PF00226
CLST657138	hypothetical_protein	Clostridiales	Healthycore	PF00515	Q9H8Y5	PF00023
CLST657138	hypothetical_protein	Clostridiales	Healthycore	PF00515	Q9HBA0	PF00023
CLST657138	hypothetical_protein	Clostridiales	Healthycore	PF00515	Q9HBG6	PF00400
CLST657138	hypothetical_protein	Clostridiales	Healthycore	PF00515	Q9HC35	PF00400
CLST657138	hypothetical_protein	Clostridiales	Healthycore	PF00515	Q9HCU5	PF00400
CLST657138	hypothetical_protein	Clostridiales	Healthycore	PF00515	Q9NNZ3	PF00226
CLST657138	hypothetical_protein	Clostridiales	Healthycore	PF00515	Q9NQA5	PF00023
CLST657138	hypothetical_protein	Clostridiales	Healthycore	PF00515	Q9NRG9	PF00400
CLST657138	hypothetical_protein	Clostridiales	Healthycore	PF00515	Q9NRL3	PF00400
CLST657138	hypothetical_protein	Clostridiales	Healthycore	PF00515	Q9NVH1	PF00226
CLST657138	hypothetical_protein	Clostridiales	Healthycore	PF00515	Q9NXW2	PF00226
CLST657138	hypothetical_protein	Clostridiales	Healthycore	PF00515	Q9NY84	PF00795
CLST657138	hypothetical_protein	Clostridiales	Healthycore	PF00515	Q9NYL4	PF00254
CLST657138	hypothetical_protein	Clostridiales	Healthycore	PF00515	Q9NZJ0	PF00400
CLST657138	hypothetical_protein	Clostridiales	Healthycore	PF00515	Q9NZJ5	PF00069
CLST657138	hypothetical_protein	Clostridiales	Healthycore	PF00515	Q9P0L2	PF00069
CLST657138	hypothetical_protein	Clostridiales	Healthycore	PF00515	Q9P289	PF00069
CLST657138	hypothetical_protein	Clostridiales	Healthycore	PF00515	Q9P2R3	PF00023
CLST657138	hypothetical_protein	Clostridiales	Healthycore	PF00515	Q9UBS4	PF00226
CLST657138	hypothetical_protein	Clostridiales	Healthycore	PF00515	Q9UDY4	PF00226
CLST657138	hypothetical_protein	Clostridiales	Healthycore	PF00515	Q9UF47	PF00226
CLST657138	hypothetical_protein	Clostridiales	Healthycore	PF00515	Q9UGP8	PF00226
CLST657138	hypothetical_protein	Clostridiales	Healthycore	PF00515	Q9UL54	PF00069
CLST657138	hypothetical_protein	Clostridiales	Healthycore	PF00515	Q9ULV4	PF00400
CLST657138	hypothetical_protein	Clostridiales	Healthycore	PF00515	Q9UMS4	PF00400
CLST657138	hypothetical_protein	Clostridiales	Healthycore	PF00515	Q9UQ03	PF00400
CLST657138	hypothetical_protein	Clostridiales	Healthycore	PF00515	Q9UQM7	PF00069
CLST657138	hypothetical_protein	Clostridiales	Healthycore	PF00515	Q9Y243	PF00069
CLST657138	hypothetical_protein	Clostridiales	Healthycore	PF00515	Q9Y283	PF00023
CLST657138	hypothetical_protein	Clostridiales	Healthycore	PF00515	Q9Y2G8	PF00226
CLST657138	hypothetical_protein	Clostridiales	Healthycore	PF00515	Q9Y2H1	PF00069
CLST657138	hypothetical_protein	Clostridiales	Healthycore	PF00515	Q9Y2H9	PF00069
CLST657138	hypothetical_protein	Clostridiales	Healthycore	PF00515	Q9Y2K9	PF00400
CLST657138	hypothetical_protein	Clostridiales	Healthycore	PF00515	Q9Y3S1	PF00069
CLST657138	hypothetical_protein	Clostridiales	Healthycore	PF00515	Q9Y572	PF00069
CLST657138	hypothetical_protein	Clostridiales	Healthycore	PF00515	Q9Y5S2	PF00069
CLST657138	hypothetical_protein	Clostridiales	Healthycore	PF00515	Q9Y6E0	PF00069
CLST196745	Predicted_NADH:ubiquinone_oxidoreductase,_subunit_RnfC	Faecalibacterium_prausnitzii	Healthycore	PF00037	A1L0T0	PF02775
CLST196745	Predicted_NADH:ubiquinone_oxidoreductase,_subunit_RnfC	Faecalibacterium_prausnitzii	Healthycore	PF00037	O00116	PF01565
CLST196745	Predicted_NADH:ubiquinone_oxidoreductase,_subunit_RnfC	Faecalibacterium_prausnitzii	Healthycore	PF00037	O14678	PF00005
CLST196745	Predicted_NADH:ubiquinone_oxidoreductase,_subunit_RnfC	Faecalibacterium_prausnitzii	Healthycore	PF00037	O15438	PF00005
CLST196745	Predicted_NADH:ubiquinone_oxidoreductase,_subunit_RnfC	Faecalibacterium_prausnitzii	Healthycore	PF00037	O15439	PF00005
CLST196745	Predicted_NADH:ubiquinone_oxidoreductase,_subunit_RnfC	Faecalibacterium_prausnitzii	Healthycore	PF00037	O15440	PF00005
CLST196745	Predicted_NADH:ubiquinone_oxidoreductase,_subunit_RnfC	Faecalibacterium_prausnitzii	Healthycore	PF00037	O60706	PF00005
CLST196745	Predicted_NADH:ubiquinone_oxidoreductase,_subunit_RnfC	Faecalibacterium_prausnitzii	Healthycore	PF00037	O75027	PF00005
CLST196745	Predicted_NADH:ubiquinone_oxidoreductase,_subunit_RnfC	Faecalibacterium_prausnitzii	Healthycore	PF00037	O94911	PF00005
CLST196745	Predicted_NADH:ubiquinone_oxidoreductase,_subunit_RnfC	Faecalibacterium_prausnitzii	Healthycore	PF00037	O95255	PF00005
CLST196745	Predicted_NADH:ubiquinone_oxidoreductase,_subunit_RnfC	Faecalibacterium_prausnitzii	Healthycore	PF00037	O95342	PF00005
CLST196745	Predicted_NADH:ubiquinone_oxidoreductase,_subunit_RnfC	Faecalibacterium_prausnitzii	Healthycore	PF00037	O95477	PF00005
CLST196745	Predicted_NADH:ubiquinone_oxidoreductase,_subunit_RnfC	Faecalibacterium_prausnitzii	Healthycore	PF00037	P08183	PF00005
CLST196745	Predicted_NADH:ubiquinone_oxidoreductase,_subunit_RnfC	Faecalibacterium_prausnitzii	Healthycore	PF00037	P13569	PF00005
CLST196745	Predicted_NADH:ubiquinone_oxidoreductase,_subunit_RnfC	Faecalibacterium_prausnitzii	Healthycore	PF00037	P21439	PF00005
CLST196745	Predicted_NADH:ubiquinone_oxidoreductase,_subunit_RnfC	Faecalibacterium_prausnitzii	Healthycore	PF00037	P28288	PF00005
CLST196745	Predicted_NADH:ubiquinone_oxidoreductase,_subunit_RnfC	Faecalibacterium_prausnitzii	Healthycore	PF00037	P28331	PF00384
CLST196745	Predicted_NADH:ubiquinone_oxidoreductase,_subunit_RnfC	Faecalibacterium_prausnitzii	Healthycore	PF00037	P33527	PF00005
CLST196745	Predicted_NADH:ubiquinone_oxidoreductase,_subunit_RnfC	Faecalibacterium_prausnitzii	Healthycore	PF00037	P33897	PF00005
CLST196745	Predicted_NADH:ubiquinone_oxidoreductase,_subunit_RnfC	Faecalibacterium_prausnitzii	Healthycore	PF00037	P45844	PF00005
CLST196745	Predicted_NADH:ubiquinone_oxidoreductase,_subunit_RnfC	Faecalibacterium_prausnitzii	Healthycore	PF00037	P61221	PF00037
CLST196745	Predicted_NADH:ubiquinone_oxidoreductase,_subunit_RnfC	Faecalibacterium_prausnitzii	Healthycore	PF00037	P61221	PF00005
CLST196745	Predicted_NADH:ubiquinone_oxidoreductase,_subunit_RnfC	Faecalibacterium_prausnitzii	Healthycore	PF00037	P78363	PF00005
CLST196745	Predicted_NADH:ubiquinone_oxidoreductase,_subunit_RnfC	Faecalibacterium_prausnitzii	Healthycore	PF00037	Q02127	PF01180
CLST196745	Predicted_NADH:ubiquinone_oxidoreductase,_subunit_RnfC	Faecalibacterium_prausnitzii	Healthycore	PF00037	Q03518	PF00005
CLST196745	Predicted_NADH:ubiquinone_oxidoreductase,_subunit_RnfC	Faecalibacterium_prausnitzii	Healthycore	PF00037	Q03519	PF00005
CLST196745	Predicted_NADH:ubiquinone_oxidoreductase,_subunit_RnfC	Faecalibacterium_prausnitzii	Healthycore	PF00037	Q09428	PF00005
CLST196745	Predicted_NADH:ubiquinone_oxidoreductase,_subunit_RnfC	Faecalibacterium_prausnitzii	Healthycore	PF00037	Q15392	PF01565
CLST196745	Predicted_NADH:ubiquinone_oxidoreductase,_subunit_RnfC	Faecalibacterium_prausnitzii	Healthycore	PF00037	Q2M3G0	PF00005
CLST196745	Predicted_NADH:ubiquinone_oxidoreductase,_subunit_RnfC	Faecalibacterium_prausnitzii	Healthycore	PF00037	Q5T3U5	PF00005
CLST196745	Predicted_NADH:ubiquinone_oxidoreductase,_subunit_RnfC	Faecalibacterium_prausnitzii	Healthycore	PF00037	Q5VV42	PF04055
CLST196745	Predicted_NADH:ubiquinone_oxidoreductase,_subunit_RnfC	Faecalibacterium_prausnitzii	Healthycore	PF00037	Q86UK0	PF00005
CLST196745	Predicted_NADH:ubiquinone_oxidoreductase,_subunit_RnfC	Faecalibacterium_prausnitzii	Healthycore	PF00037	Q86UQ4	PF00005
CLST196745	Predicted_NADH:ubiquinone_oxidoreductase,_subunit_RnfC	Faecalibacterium_prausnitzii	Healthycore	PF00037	Q8IUA7	PF00005
CLST196745	Predicted_NADH:ubiquinone_oxidoreductase,_subunit_RnfC	Faecalibacterium_prausnitzii	Healthycore	PF00037	Q8IZY2	PF00005
CLST196745	Predicted_NADH:ubiquinone_oxidoreductase,_subunit_RnfC	Faecalibacterium_prausnitzii	Healthycore	PF00037	Q8N139	PF00005
CLST196745	Predicted_NADH:ubiquinone_oxidoreductase,_subunit_RnfC	Faecalibacterium_prausnitzii	Healthycore	PF00037	Q8NE71	PF00005
CLST196745	Predicted_NADH:ubiquinone_oxidoreductase,_subunit_RnfC	Faecalibacterium_prausnitzii	Healthycore	PF00037	Q8WWZ4	PF00005
CLST196745	Predicted_NADH:ubiquinone_oxidoreductase,_subunit_RnfC	Faecalibacterium_prausnitzii	Healthycore	PF00037	Q8WWZ7	PF00005
CLST196745	Predicted_NADH:ubiquinone_oxidoreductase,_subunit_RnfC	Faecalibacterium_prausnitzii	Healthycore	PF00037	Q8WXG1	PF04055
CLST196745	Predicted_NADH:ubiquinone_oxidoreductase,_subunit_RnfC	Faecalibacterium_prausnitzii	Healthycore	PF00037	Q92887	PF00005
CLST196745	Predicted_NADH:ubiquinone_oxidoreductase,_subunit_RnfC	Faecalibacterium_prausnitzii	Healthycore	PF00037	Q96J65	PF00005
CLST196745	Predicted_NADH:ubiquinone_oxidoreductase,_subunit_RnfC	Faecalibacterium_prausnitzii	Healthycore	PF00037	Q96J66	PF00005
CLST196745	Predicted_NADH:ubiquinone_oxidoreductase,_subunit_RnfC	Faecalibacterium_prausnitzii	Healthycore	PF00037	Q99758	PF00005
CLST196745	Predicted_NADH:ubiquinone_oxidoreductase,_subunit_RnfC	Faecalibacterium_prausnitzii	Healthycore	PF00037	Q9BZC7	PF00005
CLST196745	Predicted_NADH:ubiquinone_oxidoreductase,_subunit_RnfC	Faecalibacterium_prausnitzii	Healthycore	PF00037	Q9H172	PF00005
CLST196745	Predicted_NADH:ubiquinone_oxidoreductase,_subunit_RnfC	Faecalibacterium_prausnitzii	Healthycore	PF00037	Q9H221	PF00005
CLST196745	Predicted_NADH:ubiquinone_oxidoreductase,_subunit_RnfC	Faecalibacterium_prausnitzii	Healthycore	PF00037	Q9H222	PF00005
CLST196745	Predicted_NADH:ubiquinone_oxidoreductase,_subunit_RnfC	Faecalibacterium_prausnitzii	Healthycore	PF00037	Q9NP58	PF00005
CLST196745	Predicted_NADH:ubiquinone_oxidoreductase,_subunit_RnfC	Faecalibacterium_prausnitzii	Healthycore	PF00037	Q9NP78	PF00005
CLST196745	Predicted_NADH:ubiquinone_oxidoreductase,_subunit_RnfC	Faecalibacterium_prausnitzii	Healthycore	PF00037	Q9NRK6	PF00005
CLST196745	Predicted_NADH:ubiquinone_oxidoreductase,_subunit_RnfC	Faecalibacterium_prausnitzii	Healthycore	PF00037	Q9NUQ8	PF00005
CLST196745	Predicted_NADH:ubiquinone_oxidoreductase,_subunit_RnfC	Faecalibacterium_prausnitzii	Healthycore	PF00037	Q9NUT2	PF00005
CLST196745	Predicted_NADH:ubiquinone_oxidoreductase,_subunit_RnfC	Faecalibacterium_prausnitzii	Healthycore	PF00037	Q9UBJ2	PF00005
CLST196745	Predicted_NADH:ubiquinone_oxidoreductase,_subunit_RnfC	Faecalibacterium_prausnitzii	Healthycore	PF00037	Q9UG63	PF00005
CLST196745	Predicted_NADH:ubiquinone_oxidoreductase,_subunit_RnfC	Faecalibacterium_prausnitzii	Healthycore	PF00037	Q9UNQ0	PF00005
CLST007844	Acyl-CoA_dehydrogenases	unknown	Healthycore	PF02770	O15254	PF02770
CLST007844	Acyl-CoA_dehydrogenases	unknown	Healthycore	PF02770	P49748	PF02771
CLST007844	Acyl-CoA_dehydrogenases	unknown	Healthycore	PF02770	P49748	PF02770
CLST007844	Acyl-CoA_dehydrogenases	unknown	Healthycore	PF02770	P49748	PF00441
CLST007844	Acyl-CoA_dehydrogenases	unknown	Healthycore	PF02770	Q15067	PF02770
CLST006421	Translation_elongation_factors_(GTPases)	unknown	Healthycore	PF03764	O00178	PF00009
CLST006421	Translation_elongation_factors_(GTPases)	unknown	Healthycore	PF03764	P13639	PF03144
CLST006421	Translation_elongation_factors_(GTPases)	unknown	Healthycore	PF03764	P13639	PF00679
CLST006421	Translation_elongation_factors_(GTPases)	unknown	Healthycore	PF03764	P13639	PF00009
CLST006421	Translation_elongation_factors_(GTPases)	unknown	Healthycore	PF03764	P49411	PF03144
CLST006421	Translation_elongation_factors_(GTPases)	unknown	Healthycore	PF03764	P49411	PF00009
CLST006421	Translation_elongation_factors_(GTPases)	unknown	Healthycore	PF03764	P68104	PF03144
CLST006421	Translation_elongation_factors_(GTPases)	unknown	Healthycore	PF03764	P68104	PF00009
CLST006421	Translation_elongation_factors_(GTPases)	unknown	Healthycore	PF03764	Q15029	PF03144
CLST006421	Translation_elongation_factors_(GTPases)	unknown	Healthycore	PF03764	Q15029	PF00679
CLST006421	Translation_elongation_factors_(GTPases)	unknown	Healthycore	PF03764	Q15029	PF00009
CLST006421	Translation_elongation_factors_(GTPases)	unknown	Healthycore	PF03764	Q8N442	PF03144
CLST006421	Translation_elongation_factors_(GTPases)	unknown	Healthycore	PF03764	Q8N442	PF00679
CLST006421	Translation_elongation_factors_(GTPases)	unknown	Healthycore	PF03764	Q8N442	PF00009
CLST006421	Translation_elongation_factors_(GTPases)	unknown	Healthycore	PF03764	Q9Y450	PF03144
CLST006421	Translation_elongation_factors_(GTPases)	unknown	Healthycore	PF03764	Q9Y450	PF00009
CLST006421	Translation_elongation_factors_(GTPases)	unknown	Healthycore	PF00679	O00178	PF00009
CLST006421	Translation_elongation_factors_(GTPases)	unknown	Healthycore	PF00679	P13639	PF03764
CLST006421	Translation_elongation_factors_(GTPases)	unknown	Healthycore	PF00679	P13639	PF03144
CLST006421	Translation_elongation_factors_(GTPases)	unknown	Healthycore	PF00679	P13639	PF00009
CLST006421	Translation_elongation_factors_(GTPases)	unknown	Healthycore	PF00679	P49411	PF03144
CLST006421	Translation_elongation_factors_(GTPases)	unknown	Healthycore	PF00679	P49411	PF00009
CLST006421	Translation_elongation_factors_(GTPases)	unknown	Healthycore	PF00679	P68104	PF03144
CLST006421	Translation_elongation_factors_(GTPases)	unknown	Healthycore	PF00679	P68104	PF00009
CLST006421	Translation_elongation_factors_(GTPases)	unknown	Healthycore	PF00679	Q15029	PF03764
CLST006421	Translation_elongation_factors_(GTPases)	unknown	Healthycore	PF00679	Q15029	PF03144
CLST006421	Translation_elongation_factors_(GTPases)	unknown	Healthycore	PF00679	Q15029	PF00009
CLST006421	Translation_elongation_factors_(GTPases)	unknown	Healthycore	PF00679	Q8N442	PF03144
CLST006421	Translation_elongation_factors_(GTPases)	unknown	Healthycore	PF00679	Q8N442	PF00009
CLST006421	Translation_elongation_factors_(GTPases)	unknown	Healthycore	PF00679	Q9Y450	PF03144
CLST006421	Translation_elongation_factors_(GTPases)	unknown	Healthycore	PF00679	Q9Y450	PF00009
CLST020368	Predicted_metalloendopeptidase	unknown	Healthycore	PF01431	O95672	PF05649
CLST020368	Predicted_metalloendopeptidase	unknown	Healthycore	PF01431	P08473	PF05649
CLST020368	Predicted_metalloendopeptidase	unknown	Healthycore	PF01431	P0DPD6	PF05649
CLST020368	Predicted_metalloendopeptidase	unknown	Healthycore	PF01431	P0DPD8	PF05649
CLST020368	Predicted_metalloendopeptidase	unknown	Healthycore	PF01431	P23276	PF05649
CLST020368	Predicted_metalloendopeptidase	unknown	Healthycore	PF01431	P42892	PF05649
CLST020368	Predicted_metalloendopeptidase	unknown	Healthycore	PF01431	P78562	PF05649
CLST020368	Predicted_metalloendopeptidase	unknown	Healthycore	PF01431	Q495T6	PF05649
CLST020368	Predicted_metalloendopeptidase	unknown	Healthycore	PF05649	O95672	PF01431
CLST020368	Predicted_metalloendopeptidase	unknown	Healthycore	PF05649	P08473	PF01431
CLST020368	Predicted_metalloendopeptidase	unknown	Healthycore	PF05649	P0DPD6	PF01431
CLST020368	Predicted_metalloendopeptidase	unknown	Healthycore	PF05649	P0DPD8	PF01431
CLST020368	Predicted_metalloendopeptidase	unknown	Healthycore	PF05649	P23276	PF01431
CLST020368	Predicted_metalloendopeptidase	unknown	Healthycore	PF05649	P42892	PF01431
CLST020368	Predicted_metalloendopeptidase	unknown	Healthycore	PF05649	P78562	PF01431
CLST020368	Predicted_metalloendopeptidase	unknown	Healthycore	PF05649	Q495T6	PF01431
CLST484885	Adenylosuccinate_synthase	unknown	Healthycore	PF00709	P22234	PF01259
CLST484885	Adenylosuccinate_synthase	unknown	Healthycore	PF00709	P31939	PF01808
CLST021138	Pyruvate:ferredoxin_oxidoreductase_and_related_2-oxoacid:ferredoxin_oxidoreductases,_alpha_subunit	unknown	Healthycore	PF01855	A1L0T0	PF02775
CLST021138	Pyruvate:ferredoxin_oxidoreductase_and_related_2-oxoacid:ferredoxin_oxidoreductases,_alpha_subunit	unknown	Healthycore	PF01855	P61221	PF00037
CLST137817	Aspartyl/asparaginyl-tRNA_synthetases	Faecalibacterium_prausnitzii	Healthycore	PF00152	P07814	PF00587
CLST137817	Aspartyl/asparaginyl-tRNA_synthetases	Faecalibacterium_prausnitzii	Healthycore	PF00152	P14868	PF01336
CLST137817	Aspartyl/asparaginyl-tRNA_synthetases	Faecalibacterium_prausnitzii	Healthycore	PF00152	P14868	PF00152
CLST137817	Aspartyl/asparaginyl-tRNA_synthetases	Faecalibacterium_prausnitzii	Healthycore	PF00152	Q15046	PF01336
CLST137817	Aspartyl/asparaginyl-tRNA_synthetases	Faecalibacterium_prausnitzii	Healthycore	PF00152	Q15046	PF00152
CLST137817	Aspartyl/asparaginyl-tRNA_synthetases	Faecalibacterium_prausnitzii	Healthycore	PF00152	Q9Y4Z0	PF01423
CLST134950	Carbamoylphosphate_synthase_large_subunit_(split_gene_in_MJ)	unknown	Healthycore	PF02786	O00763	PF02786
CLST134950	Carbamoylphosphate_synthase_large_subunit_(split_gene_in_MJ)	unknown	Healthycore	PF02786	O00763	PF02785
CLST134950	Carbamoylphosphate_synthase_large_subunit_(split_gene_in_MJ)	unknown	Healthycore	PF02786	O00763	PF01039
CLST134950	Carbamoylphosphate_synthase_large_subunit_(split_gene_in_MJ)	unknown	Healthycore	PF02786	O00763	PF00289
CLST134950	Carbamoylphosphate_synthase_large_subunit_(split_gene_in_MJ)	unknown	Healthycore	PF02786	P17812	PF00117
CLST134950	Carbamoylphosphate_synthase_large_subunit_(split_gene_in_MJ)	unknown	Healthycore	PF02786	P27708	PF02787
CLST134950	Carbamoylphosphate_synthase_large_subunit_(split_gene_in_MJ)	unknown	Healthycore	PF02786	P27708	PF02786
CLST134950	Carbamoylphosphate_synthase_large_subunit_(split_gene_in_MJ)	unknown	Healthycore	PF02786	P27708	PF02142
CLST134950	Carbamoylphosphate_synthase_large_subunit_(split_gene_in_MJ)	unknown	Healthycore	PF02786	P27708	PF00988
CLST134950	Carbamoylphosphate_synthase_large_subunit_(split_gene_in_MJ)	unknown	Healthycore	PF02786	P27708	PF00117
CLST134950	Carbamoylphosphate_synthase_large_subunit_(split_gene_in_MJ)	unknown	Healthycore	PF02786	P31939	PF02142
CLST134950	Carbamoylphosphate_synthase_large_subunit_(split_gene_in_MJ)	unknown	Healthycore	PF02786	Q8TB92	PF00682
CLST041162	FKBP-type_peptidyl-prolyl_cis-trans_isomerases_1	unknown	Healthycore	PF01346	O00170	PF00254
CLST041162	FKBP-type_peptidyl-prolyl_cis-trans_isomerases_1	unknown	Healthycore	PF01346	P26885	PF00254
CLST041162	FKBP-type_peptidyl-prolyl_cis-trans_isomerases_1	unknown	Healthycore	PF01346	P62942	PF00254
CLST041162	FKBP-type_peptidyl-prolyl_cis-trans_isomerases_1	unknown	Healthycore	PF01346	P68106	PF00254
CLST041162	FKBP-type_peptidyl-prolyl_cis-trans_isomerases_1	unknown	Healthycore	PF01346	Q13451	PF00254
CLST041162	FKBP-type_peptidyl-prolyl_cis-trans_isomerases_1	unknown	Healthycore	PF01346	Q14318	PF00254
CLST041162	FKBP-type_peptidyl-prolyl_cis-trans_isomerases_1	unknown	Healthycore	PF01346	Q5T1M5	PF00254
CLST041162	FKBP-type_peptidyl-prolyl_cis-trans_isomerases_1	unknown	Healthycore	PF01346	Q9NYL4	PF00254
CLST319698	DNA-directed_RNA_polymerase,_beta_subunit/140_kD_subunit	unknown	Healthycore	PF04561	O14802	PF05000
CLST319698	DNA-directed_RNA_polymerase,_beta_subunit/140_kD_subunit	unknown	Healthycore	PF04561	O14802	PF04998
CLST319698	DNA-directed_RNA_polymerase,_beta_subunit/140_kD_subunit	unknown	Healthycore	PF04561	O14802	PF04997
CLST319698	DNA-directed_RNA_polymerase,_beta_subunit/140_kD_subunit	unknown	Healthycore	PF04561	O14802	PF04983
CLST319698	DNA-directed_RNA_polymerase,_beta_subunit/140_kD_subunit	unknown	Healthycore	PF04561	O14802	PF00623
CLST319698	DNA-directed_RNA_polymerase,_beta_subunit/140_kD_subunit	unknown	Healthycore	PF04561	P30876	PF04567
CLST319698	DNA-directed_RNA_polymerase,_beta_subunit/140_kD_subunit	unknown	Healthycore	PF04561	P30876	PF04566
CLST319698	DNA-directed_RNA_polymerase,_beta_subunit/140_kD_subunit	unknown	Healthycore	PF04561	P30876	PF04565
CLST319698	DNA-directed_RNA_polymerase,_beta_subunit/140_kD_subunit	unknown	Healthycore	PF04561	P30876	PF04563
CLST319698	DNA-directed_RNA_polymerase,_beta_subunit/140_kD_subunit	unknown	Healthycore	PF04561	P30876	PF04561
CLST319698	DNA-directed_RNA_polymerase,_beta_subunit/140_kD_subunit	unknown	Healthycore	PF04561	P30876	PF04560
CLST319698	DNA-directed_RNA_polymerase,_beta_subunit/140_kD_subunit	unknown	Healthycore	PF04561	P30876	PF00562
CLST003055	Saccharopine_dehydrogenase_and_related_proteins	unknown	Healthycore	PF03435	Q9Y4Z0	PF01423
CLST135857	Uncharacterized_FAD-dependent_dehydrogenases	unknown	Healthycore	PF00890	P31040	PF02910
CLST135857	Uncharacterized_FAD-dependent_dehydrogenases	unknown	Healthycore	PF00890	P31040	PF00890
CLST007534	Homoserine_dehydrogenase	Bacteroides	Healthycore	PF00742	P54886	PF00696
CLST007534	Homoserine_dehydrogenase	Bacteroides	Healthycore	PF01842	O15120	PF01553
CLST007534	Homoserine_dehydrogenase	Bacteroides	Healthycore	PF01842	O15228	PF01553
CLST007534	Homoserine_dehydrogenase	Bacteroides	Healthycore	PF01842	P54886	PF00696
CLST007534	Homoserine_dehydrogenase	Bacteroides	Healthycore	PF01842	Q16635	PF01553
CLST007534	Homoserine_dehydrogenase	Bacteroides	Healthycore	PF01842	Q53EU6	PF01553
CLST007534	Homoserine_dehydrogenase	Bacteroides	Healthycore	PF01842	Q643R3	PF01553
CLST007534	Homoserine_dehydrogenase	Bacteroides	Healthycore	PF01842	Q6UWP7	PF01553
CLST007534	Homoserine_dehydrogenase	Bacteroides	Healthycore	PF01842	Q7L5N7	PF01553
CLST007534	Homoserine_dehydrogenase	Bacteroides	Healthycore	PF01842	Q86UL3	PF01553
CLST007534	Homoserine_dehydrogenase	Bacteroides	Healthycore	PF01842	Q8NF37	PF01553
CLST007534	Homoserine_dehydrogenase	Bacteroides	Healthycore	PF01842	Q92604	PF01553
CLST007534	Homoserine_dehydrogenase	Bacteroides	Healthycore	PF01842	Q96MH6	PF01553
CLST007534	Homoserine_dehydrogenase	Bacteroides	Healthycore	PF01842	Q99943	PF01553
CLST007534	Homoserine_dehydrogenase	Bacteroides	Healthycore	PF01842	Q9HCL2	PF01553
CLST007534	Homoserine_dehydrogenase	Bacteroides	Healthycore	PF01842	Q9NRZ5	PF01553
CLST007534	Homoserine_dehydrogenase	Bacteroides	Healthycore	PF01842	Q9NRZ7	PF01553
CLST007534	Homoserine_dehydrogenase	Bacteroides	Healthycore	PF01842	Q9NUQ2	PF01553
CLST007409	Ribosomal_protein_L6P/L9E	unknown	Healthycore	PF00347	P32969	PF00347
CLST007409	Ribosomal_protein_L6P/L9E	unknown	Healthycore	PF00347	P36578	PF00573
CLST007409	Ribosomal_protein_L6P/L9E	unknown	Healthycore	PF00347	P40429	PF00572
CLST007409	Ribosomal_protein_L6P/L9E	unknown	Healthycore	PF00347	P84098	PF01280
CLST003352	Ribosomal_protein_S1	unknown	Healthycore	PF00575	O75179	PF00013
CLST003352	Ribosomal_protein_S1	unknown	Healthycore	PF00575	P05198	PF00575
CLST003352	Ribosomal_protein_S1	unknown	Healthycore	PF00575	P51114	PF00013
CLST003352	Ribosomal_protein_S1	unknown	Healthycore	PF00575	P51116	PF00013
CLST003352	Ribosomal_protein_S1	unknown	Healthycore	PF00575	P61978	PF00013
CLST003352	Ribosomal_protein_S1	unknown	Healthycore	PF00575	Q06787	PF00013
CLST003352	Ribosomal_protein_S1	unknown	Healthycore	PF00575	Q07666	PF00013
CLST003352	Ribosomal_protein_S1	unknown	Healthycore	PF00575	Q15365	PF00013
CLST003352	Ribosomal_protein_S1	unknown	Healthycore	PF00575	Q15366	PF00013
CLST003352	Ribosomal_protein_S1	unknown	Healthycore	PF00575	Q8TCS8	PF03726
CLST003352	Ribosomal_protein_S1	unknown	Healthycore	PF00575	Q8TCS8	PF03725
CLST003352	Ribosomal_protein_S1	unknown	Healthycore	PF00575	Q8TCS8	PF01138
CLST003352	Ribosomal_protein_S1	unknown	Healthycore	PF00575	Q8TCS8	PF00575
CLST003352	Ribosomal_protein_S1	unknown	Healthycore	PF00575	Q8TCS8	PF00013
CLST003352	Ribosomal_protein_S1	unknown	Healthycore	PF00575	Q92667	PF00013
CLST003352	Ribosomal_protein_S1	unknown	Healthycore	PF00575	Q92945	PF00013
CLST003352	Ribosomal_protein_S1	unknown	Healthycore	PF00575	Q96I24	PF00013
CLST642887	Fe_only_hydrog:_hydrogenases,_Fe-only	Subdoligranulum_variabile	Healthycore	PF00037	A1L0T0	PF02775
CLST642887	Fe_only_hydrog:_hydrogenases,_Fe-only	Subdoligranulum_variabile	Healthycore	PF00037	O00116	PF01565
CLST642887	Fe_only_hydrog:_hydrogenases,_Fe-only	Subdoligranulum_variabile	Healthycore	PF00037	O14678	PF00005
CLST642887	Fe_only_hydrog:_hydrogenases,_Fe-only	Subdoligranulum_variabile	Healthycore	PF00037	O15438	PF00005
CLST642887	Fe_only_hydrog:_hydrogenases,_Fe-only	Subdoligranulum_variabile	Healthycore	PF00037	O15439	PF00005
CLST642887	Fe_only_hydrog:_hydrogenases,_Fe-only	Subdoligranulum_variabile	Healthycore	PF00037	O15440	PF00005
CLST642887	Fe_only_hydrog:_hydrogenases,_Fe-only	Subdoligranulum_variabile	Healthycore	PF00037	O60706	PF00005
CLST642887	Fe_only_hydrog:_hydrogenases,_Fe-only	Subdoligranulum_variabile	Healthycore	PF00037	O75027	PF00005
CLST642887	Fe_only_hydrog:_hydrogenases,_Fe-only	Subdoligranulum_variabile	Healthycore	PF00037	O94911	PF00005
CLST642887	Fe_only_hydrog:_hydrogenases,_Fe-only	Subdoligranulum_variabile	Healthycore	PF00037	O95255	PF00005
CLST642887	Fe_only_hydrog:_hydrogenases,_Fe-only	Subdoligranulum_variabile	Healthycore	PF00037	O95342	PF00005
CLST642887	Fe_only_hydrog:_hydrogenases,_Fe-only	Subdoligranulum_variabile	Healthycore	PF00037	O95477	PF00005
CLST642887	Fe_only_hydrog:_hydrogenases,_Fe-only	Subdoligranulum_variabile	Healthycore	PF00037	P08183	PF00005
CLST642887	Fe_only_hydrog:_hydrogenases,_Fe-only	Subdoligranulum_variabile	Healthycore	PF00037	P13569	PF00005
CLST642887	Fe_only_hydrog:_hydrogenases,_Fe-only	Subdoligranulum_variabile	Healthycore	PF00037	P21439	PF00005
CLST642887	Fe_only_hydrog:_hydrogenases,_Fe-only	Subdoligranulum_variabile	Healthycore	PF00037	P28288	PF00005
CLST642887	Fe_only_hydrog:_hydrogenases,_Fe-only	Subdoligranulum_variabile	Healthycore	PF00037	P28331	PF00384
CLST642887	Fe_only_hydrog:_hydrogenases,_Fe-only	Subdoligranulum_variabile	Healthycore	PF00037	P33527	PF00005
CLST642887	Fe_only_hydrog:_hydrogenases,_Fe-only	Subdoligranulum_variabile	Healthycore	PF00037	P33897	PF00005
CLST642887	Fe_only_hydrog:_hydrogenases,_Fe-only	Subdoligranulum_variabile	Healthycore	PF00037	P45844	PF00005
CLST642887	Fe_only_hydrog:_hydrogenases,_Fe-only	Subdoligranulum_variabile	Healthycore	PF00037	P61221	PF00037
CLST642887	Fe_only_hydrog:_hydrogenases,_Fe-only	Subdoligranulum_variabile	Healthycore	PF00037	P61221	PF00005
CLST642887	Fe_only_hydrog:_hydrogenases,_Fe-only	Subdoligranulum_variabile	Healthycore	PF00037	P78363	PF00005
CLST642887	Fe_only_hydrog:_hydrogenases,_Fe-only	Subdoligranulum_variabile	Healthycore	PF00037	Q02127	PF01180
CLST642887	Fe_only_hydrog:_hydrogenases,_Fe-only	Subdoligranulum_variabile	Healthycore	PF00037	Q03518	PF00005
CLST642887	Fe_only_hydrog:_hydrogenases,_Fe-only	Subdoligranulum_variabile	Healthycore	PF00037	Q03519	PF00005
CLST642887	Fe_only_hydrog:_hydrogenases,_Fe-only	Subdoligranulum_variabile	Healthycore	PF00037	Q09428	PF00005
CLST642887	Fe_only_hydrog:_hydrogenases,_Fe-only	Subdoligranulum_variabile	Healthycore	PF00037	Q15392	PF01565
CLST642887	Fe_only_hydrog:_hydrogenases,_Fe-only	Subdoligranulum_variabile	Healthycore	PF00037	Q2M3G0	PF00005
CLST642887	Fe_only_hydrog:_hydrogenases,_Fe-only	Subdoligranulum_variabile	Healthycore	PF00037	Q5T3U5	PF00005
CLST642887	Fe_only_hydrog:_hydrogenases,_Fe-only	Subdoligranulum_variabile	Healthycore	PF00037	Q5VV42	PF04055
CLST642887	Fe_only_hydrog:_hydrogenases,_Fe-only	Subdoligranulum_variabile	Healthycore	PF00037	Q86UK0	PF00005
CLST642887	Fe_only_hydrog:_hydrogenases,_Fe-only	Subdoligranulum_variabile	Healthycore	PF00037	Q86UQ4	PF00005
CLST642887	Fe_only_hydrog:_hydrogenases,_Fe-only	Subdoligranulum_variabile	Healthycore	PF00037	Q8IUA7	PF00005
CLST642887	Fe_only_hydrog:_hydrogenases,_Fe-only	Subdoligranulum_variabile	Healthycore	PF00037	Q8IZY2	PF00005
CLST642887	Fe_only_hydrog:_hydrogenases,_Fe-only	Subdoligranulum_variabile	Healthycore	PF00037	Q8N139	PF00005
CLST642887	Fe_only_hydrog:_hydrogenases,_Fe-only	Subdoligranulum_variabile	Healthycore	PF00037	Q8NE71	PF00005
CLST642887	Fe_only_hydrog:_hydrogenases,_Fe-only	Subdoligranulum_variabile	Healthycore	PF00037	Q8WWZ4	PF00005
CLST642887	Fe_only_hydrog:_hydrogenases,_Fe-only	Subdoligranulum_variabile	Healthycore	PF00037	Q8WWZ7	PF00005
CLST642887	Fe_only_hydrog:_hydrogenases,_Fe-only	Subdoligranulum_variabile	Healthycore	PF00037	Q8WXG1	PF04055
CLST642887	Fe_only_hydrog:_hydrogenases,_Fe-only	Subdoligranulum_variabile	Healthycore	PF00037	Q92887	PF00005
CLST642887	Fe_only_hydrog:_hydrogenases,_Fe-only	Subdoligranulum_variabile	Healthycore	PF00037	Q96J65	PF00005
CLST642887	Fe_only_hydrog:_hydrogenases,_Fe-only	Subdoligranulum_variabile	Healthycore	PF00037	Q96J66	PF00005
CLST642887	Fe_only_hydrog:_hydrogenases,_Fe-only	Subdoligranulum_variabile	Healthycore	PF00037	Q99758	PF00005
CLST642887	Fe_only_hydrog:_hydrogenases,_Fe-only	Subdoligranulum_variabile	Healthycore	PF00037	Q9BZC7	PF00005
CLST642887	Fe_only_hydrog:_hydrogenases,_Fe-only	Subdoligranulum_variabile	Healthycore	PF00037	Q9H172	PF00005
CLST642887	Fe_only_hydrog:_hydrogenases,_Fe-only	Subdoligranulum_variabile	Healthycore	PF00037	Q9H221	PF00005
CLST642887	Fe_only_hydrog:_hydrogenases,_Fe-only	Subdoligranulum_variabile	Healthycore	PF00037	Q9H222	PF00005
CLST642887	Fe_only_hydrog:_hydrogenases,_Fe-only	Subdoligranulum_variabile	Healthycore	PF00037	Q9NP58	PF00005
CLST642887	Fe_only_hydrog:_hydrogenases,_Fe-only	Subdoligranulum_variabile	Healthycore	PF00037	Q9NP78	PF00005
CLST642887	Fe_only_hydrog:_hydrogenases,_Fe-only	Subdoligranulum_variabile	Healthycore	PF00037	Q9NRK6	PF00005
CLST642887	Fe_only_hydrog:_hydrogenases,_Fe-only	Subdoligranulum_variabile	Healthycore	PF00037	Q9NUQ8	PF00005
CLST642887	Fe_only_hydrog:_hydrogenases,_Fe-only	Subdoligranulum_variabile	Healthycore	PF00037	Q9NUT2	PF00005
CLST642887	Fe_only_hydrog:_hydrogenases,_Fe-only	Subdoligranulum_variabile	Healthycore	PF00037	Q9UBJ2	PF00005
CLST642887	Fe_only_hydrog:_hydrogenases,_Fe-only	Subdoligranulum_variabile	Healthycore	PF00037	Q9UG63	PF00005
CLST642887	Fe_only_hydrog:_hydrogenases,_Fe-only	Subdoligranulum_variabile	Healthycore	PF00037	Q9UNQ0	PF00005
CLST326892	Translation_elongation_factors_(GTPases)	unknown	Healthycore	PF03764	O00178	PF00009
CLST326892	Translation_elongation_factors_(GTPases)	unknown	Healthycore	PF03764	P13639	PF03144
CLST326892	Translation_elongation_factors_(GTPases)	unknown	Healthycore	PF03764	P13639	PF00679
CLST326892	Translation_elongation_factors_(GTPases)	unknown	Healthycore	PF03764	P13639	PF00009
CLST326892	Translation_elongation_factors_(GTPases)	unknown	Healthycore	PF03764	P49411	PF03144
CLST326892	Translation_elongation_factors_(GTPases)	unknown	Healthycore	PF03764	P49411	PF00009
CLST326892	Translation_elongation_factors_(GTPases)	unknown	Healthycore	PF03764	P68104	PF03144
CLST326892	Translation_elongation_factors_(GTPases)	unknown	Healthycore	PF03764	P68104	PF00009
CLST326892	Translation_elongation_factors_(GTPases)	unknown	Healthycore	PF03764	Q15029	PF03144
CLST326892	Translation_elongation_factors_(GTPases)	unknown	Healthycore	PF03764	Q15029	PF00679
CLST326892	Translation_elongation_factors_(GTPases)	unknown	Healthycore	PF03764	Q15029	PF00009
CLST326892	Translation_elongation_factors_(GTPases)	unknown	Healthycore	PF03764	Q8N442	PF03144
CLST326892	Translation_elongation_factors_(GTPases)	unknown	Healthycore	PF03764	Q8N442	PF00679
CLST326892	Translation_elongation_factors_(GTPases)	unknown	Healthycore	PF03764	Q8N442	PF00009
CLST326892	Translation_elongation_factors_(GTPases)	unknown	Healthycore	PF03764	Q9Y450	PF03144
CLST326892	Translation_elongation_factors_(GTPases)	unknown	Healthycore	PF03764	Q9Y450	PF00009
CLST058361	Trypsin-like_serine_proteases,_typically_periplasmic,_contain_C-terminal_PDZ_domain	unknown	Healthycore	PF00595	A0AVI2	PF00168
CLST058361	Trypsin-like_serine_proteases,_typically_periplasmic,_contain_C-terminal_PDZ_domain	unknown	Healthycore	PF00595	A0FGR8	PF00168
CLST058361	Trypsin-like_serine_proteases,_typically_periplasmic,_contain_C-terminal_PDZ_domain	unknown	Healthycore	PF00595	A0FGR9	PF00168
CLST058361	Trypsin-like_serine_proteases,_typically_periplasmic,_contain_C-terminal_PDZ_domain	unknown	Healthycore	PF00595	A2A2Y4	PF00373
CLST058361	Trypsin-like_serine_proteases,_typically_periplasmic,_contain_C-terminal_PDZ_domain	unknown	Healthycore	PF00595	A4D1S5	PF00071
CLST058361	Trypsin-like_serine_proteases,_typically_periplasmic,_contain_C-terminal_PDZ_domain	unknown	Healthycore	PF00595	A4D2P6	PF00595
CLST058361	Trypsin-like_serine_proteases,_typically_periplasmic,_contain_C-terminal_PDZ_domain	unknown	Healthycore	PF00595	A6NC98	PF05622
CLST058361	Trypsin-like_serine_proteases,_typically_periplasmic,_contain_C-terminal_PDZ_domain	unknown	Healthycore	PF00595	A6NFC9	PF00001
CLST058361	Trypsin-like_serine_proteases,_typically_periplasmic,_contain_C-terminal_PDZ_domain	unknown	Healthycore	PF00595	A6NIZ1	PF00071
CLST058361	Trypsin-like_serine_proteases,_typically_periplasmic,_contain_C-terminal_PDZ_domain	unknown	Healthycore	PF00595	A7E2Y1	PF00063
CLST058361	Trypsin-like_serine_proteases,_typically_periplasmic,_contain_C-terminal_PDZ_domain	unknown	Healthycore	PF00595	A9Z1Z3	PF00168
CLST058361	Trypsin-like_serine_proteases,_typically_periplasmic,_contain_C-terminal_PDZ_domain	unknown	Healthycore	PF00595	B0I1T2	PF00063
CLST058361	Trypsin-like_serine_proteases,_typically_periplasmic,_contain_C-terminal_PDZ_domain	unknown	Healthycore	PF00595	B2RTY4	PF00788
CLST058361	Trypsin-like_serine_proteases,_typically_periplasmic,_contain_C-terminal_PDZ_domain	unknown	Healthycore	PF00595	B2RTY4	PF00063
CLST058361	Trypsin-like_serine_proteases,_typically_periplasmic,_contain_C-terminal_PDZ_domain	unknown	Healthycore	PF00595	C9J798	PF00168
CLST058361	Trypsin-like_serine_proteases,_typically_periplasmic,_contain_C-terminal_PDZ_domain	unknown	Healthycore	PF00595	G9CGD6	PF00595
CLST058361	Trypsin-like_serine_proteases,_typically_periplasmic,_contain_C-terminal_PDZ_domain	unknown	Healthycore	PF00595	O00141	PF00433
CLST058361	Trypsin-like_serine_proteases,_typically_periplasmic,_contain_C-terminal_PDZ_domain	unknown	Healthycore	PF00595	O00141	PF00069
CLST058361	Trypsin-like_serine_proteases,_typically_periplasmic,_contain_C-terminal_PDZ_domain	unknown	Healthycore	PF00595	O00155	PF00001
CLST058361	Trypsin-like_serine_proteases,_typically_periplasmic,_contain_C-terminal_PDZ_domain	unknown	Healthycore	PF00595	O00159	PF00063
CLST058361	Trypsin-like_serine_proteases,_typically_periplasmic,_contain_C-terminal_PDZ_domain	unknown	Healthycore	PF00595	O00194	PF00071
CLST058361	Trypsin-like_serine_proteases,_typically_periplasmic,_contain_C-terminal_PDZ_domain	unknown	Healthycore	PF00595	O00212	PF00071
CLST058361	Trypsin-like_serine_proteases,_typically_periplasmic,_contain_C-terminal_PDZ_domain	unknown	Healthycore	PF00595	O00213	PF00640
CLST058361	Trypsin-like_serine_proteases,_typically_periplasmic,_contain_C-terminal_PDZ_domain	unknown	Healthycore	PF00595	O00213	PF00397
CLST058361	Trypsin-like_serine_proteases,_typically_periplasmic,_contain_C-terminal_PDZ_domain	unknown	Healthycore	PF00595	O00254	PF00001
CLST058361	Trypsin-like_serine_proteases,_typically_periplasmic,_contain_C-terminal_PDZ_domain	unknown	Healthycore	PF00595	O00270	PF00001
CLST058361	Trypsin-like_serine_proteases,_typically_periplasmic,_contain_C-terminal_PDZ_domain	unknown	Healthycore	PF00595	O00308	PF00397
CLST058361	Trypsin-like_serine_proteases,_typically_periplasmic,_contain_C-terminal_PDZ_domain	unknown	Healthycore	PF00595	O00398	PF00001
CLST058361	Trypsin-like_serine_proteases,_typically_periplasmic,_contain_C-terminal_PDZ_domain	unknown	Healthycore	PF00595	O00421	PF00001
CLST058361	Trypsin-like_serine_proteases,_typically_periplasmic,_contain_C-terminal_PDZ_domain	unknown	Healthycore	PF00595	O00443	PF00168
CLST058361	Trypsin-like_serine_proteases,_typically_periplasmic,_contain_C-terminal_PDZ_domain	unknown	Healthycore	PF00595	O00445	PF00168
CLST058361	Trypsin-like_serine_proteases,_typically_periplasmic,_contain_C-terminal_PDZ_domain	unknown	Healthycore	PF00595	O00522	PF00373
CLST058361	Trypsin-like_serine_proteases,_typically_periplasmic,_contain_C-terminal_PDZ_domain	unknown	Healthycore	PF00595	O00560	PF00595
CLST058361	Trypsin-like_serine_proteases,_typically_periplasmic,_contain_C-terminal_PDZ_domain	unknown	Healthycore	PF00595	O00574	PF00001
CLST058361	Trypsin-like_serine_proteases,_typically_periplasmic,_contain_C-terminal_PDZ_domain	unknown	Healthycore	PF00595	O00590	PF00001
CLST058361	Trypsin-like_serine_proteases,_typically_periplasmic,_contain_C-terminal_PDZ_domain	unknown	Healthycore	PF00595	O00750	PF00168
CLST058361	Trypsin-like_serine_proteases,_typically_periplasmic,_contain_C-terminal_PDZ_domain	unknown	Healthycore	PF00595	O14522	PF00102
CLST058361	Trypsin-like_serine_proteases,_typically_periplasmic,_contain_C-terminal_PDZ_domain	unknown	Healthycore	PF00595	O14578	PF00069
CLST058361	Trypsin-like_serine_proteases,_typically_periplasmic,_contain_C-terminal_PDZ_domain	unknown	Healthycore	PF00595	O14626	PF00001
CLST058361	Trypsin-like_serine_proteases,_typically_periplasmic,_contain_C-terminal_PDZ_domain	unknown	Healthycore	PF00595	O14640	PF00778
CLST058361	Trypsin-like_serine_proteases,_typically_periplasmic,_contain_C-terminal_PDZ_domain	unknown	Healthycore	PF00595	O14640	PF00595
CLST058361	Trypsin-like_serine_proteases,_typically_periplasmic,_contain_C-terminal_PDZ_domain	unknown	Healthycore	PF00595	O14641	PF00778
CLST058361	Trypsin-like_serine_proteases,_typically_periplasmic,_contain_C-terminal_PDZ_domain	unknown	Healthycore	PF00595	O14641	PF00595
CLST058361	Trypsin-like_serine_proteases,_typically_periplasmic,_contain_C-terminal_PDZ_domain	unknown	Healthycore	PF00595	O14718	PF00001
CLST058361	Trypsin-like_serine_proteases,_typically_periplasmic,_contain_C-terminal_PDZ_domain	unknown	Healthycore	PF00595	O14795	PF00168
CLST058361	Trypsin-like_serine_proteases,_typically_periplasmic,_contain_C-terminal_PDZ_domain	unknown	Healthycore	PF00595	O14804	PF00001
CLST058361	Trypsin-like_serine_proteases,_typically_periplasmic,_contain_C-terminal_PDZ_domain	unknown	Healthycore	PF00595	O14807	PF00071
CLST058361	Trypsin-like_serine_proteases,_typically_periplasmic,_contain_C-terminal_PDZ_domain	unknown	Healthycore	PF00595	O14827	PF00621
CLST058361	Trypsin-like_serine_proteases,_typically_periplasmic,_contain_C-terminal_PDZ_domain	unknown	Healthycore	PF00595	O14842	PF00001
CLST058361	Trypsin-like_serine_proteases,_typically_periplasmic,_contain_C-terminal_PDZ_domain	unknown	Healthycore	PF00595	O14843	PF00001
CLST058361	Trypsin-like_serine_proteases,_typically_periplasmic,_contain_C-terminal_PDZ_domain	unknown	Healthycore	PF00595	O14907	PF00595
CLST058361	Trypsin-like_serine_proteases,_typically_periplasmic,_contain_C-terminal_PDZ_domain	unknown	Healthycore	PF00595	O14908	PF00595
CLST058361	Trypsin-like_serine_proteases,_typically_periplasmic,_contain_C-terminal_PDZ_domain	unknown	Healthycore	PF00595	O14910	PF00595
CLST058361	Trypsin-like_serine_proteases,_typically_periplasmic,_contain_C-terminal_PDZ_domain	unknown	Healthycore	PF00595	O14920	PF00069
CLST058361	Trypsin-like_serine_proteases,_typically_periplasmic,_contain_C-terminal_PDZ_domain	unknown	Healthycore	PF00595	O14936	PF00625
CLST058361	Trypsin-like_serine_proteases,_typically_periplasmic,_contain_C-terminal_PDZ_domain	unknown	Healthycore	PF00595	O14936	PF00595
CLST058361	Trypsin-like_serine_proteases,_typically_periplasmic,_contain_C-terminal_PDZ_domain	unknown	Healthycore	PF00595	O14936	PF00069
CLST058361	Trypsin-like_serine_proteases,_typically_periplasmic,_contain_C-terminal_PDZ_domain	unknown	Healthycore	PF00595	O14966	PF00071
CLST058361	Trypsin-like_serine_proteases,_typically_periplasmic,_contain_C-terminal_PDZ_domain	unknown	Healthycore	PF00595	O14976	PF00069
CLST058361	Trypsin-like_serine_proteases,_typically_periplasmic,_contain_C-terminal_PDZ_domain	unknown	Healthycore	PF00595	O15068	PF00621
CLST058361	Trypsin-like_serine_proteases,_typically_periplasmic,_contain_C-terminal_PDZ_domain	unknown	Healthycore	PF00595	O15085	PF00621
CLST058361	Trypsin-like_serine_proteases,_typically_periplasmic,_contain_C-terminal_PDZ_domain	unknown	Healthycore	PF00595	O15085	PF00595
CLST058361	Trypsin-like_serine_proteases,_typically_periplasmic,_contain_C-terminal_PDZ_domain	unknown	Healthycore	PF00595	O15169	PF00778
CLST058361	Trypsin-like_serine_proteases,_typically_periplasmic,_contain_C-terminal_PDZ_domain	unknown	Healthycore	PF00595	O15218	PF00001
CLST058361	Trypsin-like_serine_proteases,_typically_periplasmic,_contain_C-terminal_PDZ_domain	unknown	Healthycore	PF00595	O15259	PF00018
CLST058361	Trypsin-like_serine_proteases,_typically_periplasmic,_contain_C-terminal_PDZ_domain	unknown	Healthycore	PF00595	O15335	PF00560
CLST058361	Trypsin-like_serine_proteases,_typically_periplasmic,_contain_C-terminal_PDZ_domain	unknown	Healthycore	PF00595	O15354	PF00001
CLST058361	Trypsin-like_serine_proteases,_typically_periplasmic,_contain_C-terminal_PDZ_domain	unknown	Healthycore	PF00595	O15393	PF00089
CLST058361	Trypsin-like_serine_proteases,_typically_periplasmic,_contain_C-terminal_PDZ_domain	unknown	Healthycore	PF00595	O15399	PF00060
CLST058361	Trypsin-like_serine_proteases,_typically_periplasmic,_contain_C-terminal_PDZ_domain	unknown	Healthycore	PF00595	O15529	PF00001
CLST058361	Trypsin-like_serine_proteases,_typically_periplasmic,_contain_C-terminal_PDZ_domain	unknown	Healthycore	PF00595	O15530	PF00069
CLST058361	Trypsin-like_serine_proteases,_typically_periplasmic,_contain_C-terminal_PDZ_domain	unknown	Healthycore	PF00595	O15552	PF00001
CLST058361	Trypsin-like_serine_proteases,_typically_periplasmic,_contain_C-terminal_PDZ_domain	unknown	Healthycore	PF00595	O43193	PF00001
CLST058361	Trypsin-like_serine_proteases,_typically_periplasmic,_contain_C-terminal_PDZ_domain	unknown	Healthycore	PF00595	O43194	PF00001
CLST058361	Trypsin-like_serine_proteases,_typically_periplasmic,_contain_C-terminal_PDZ_domain	unknown	Healthycore	PF00595	O43307	PF00621
CLST058361	Trypsin-like_serine_proteases,_typically_periplasmic,_contain_C-terminal_PDZ_domain	unknown	Healthycore	PF00595	O43307	PF00018
CLST058361	Trypsin-like_serine_proteases,_typically_periplasmic,_contain_C-terminal_PDZ_domain	unknown	Healthycore	PF00595	O43374	PF00168
CLST058361	Trypsin-like_serine_proteases,_typically_periplasmic,_contain_C-terminal_PDZ_domain	unknown	Healthycore	PF00595	O43424	PF00060
CLST058361	Trypsin-like_serine_proteases,_typically_periplasmic,_contain_C-terminal_PDZ_domain	unknown	Healthycore	PF00595	O43491	PF00373
CLST058361	Trypsin-like_serine_proteases,_typically_periplasmic,_contain_C-terminal_PDZ_domain	unknown	Healthycore	PF00595	O43581	PF00168
CLST058361	Trypsin-like_serine_proteases,_typically_periplasmic,_contain_C-terminal_PDZ_domain	unknown	Healthycore	PF00595	O43603	PF00001
CLST058361	Trypsin-like_serine_proteases,_typically_periplasmic,_contain_C-terminal_PDZ_domain	unknown	Healthycore	PF00595	O43613	PF00001
CLST058361	Trypsin-like_serine_proteases,_typically_periplasmic,_contain_C-terminal_PDZ_domain	unknown	Healthycore	PF00595	O43614	PF00001
CLST058361	Trypsin-like_serine_proteases,_typically_periplasmic,_contain_C-terminal_PDZ_domain	unknown	Healthycore	PF00595	O43683	PF00069
CLST058361	Trypsin-like_serine_proteases,_typically_periplasmic,_contain_C-terminal_PDZ_domain	unknown	Healthycore	PF00595	O43903	PF00307
CLST058361	Trypsin-like_serine_proteases,_typically_periplasmic,_contain_C-terminal_PDZ_domain	unknown	Healthycore	PF00595	O43921	PF00812
CLST058361	Trypsin-like_serine_proteases,_typically_periplasmic,_contain_C-terminal_PDZ_domain	unknown	Healthycore	PF00595	O60235	PF00089
CLST058361	Trypsin-like_serine_proteases,_typically_periplasmic,_contain_C-terminal_PDZ_domain	unknown	Healthycore	PF00595	O60346	PF00560
CLST058361	Trypsin-like_serine_proteases,_typically_periplasmic,_contain_C-terminal_PDZ_domain	unknown	Healthycore	PF00595	O60391	PF00060
CLST058361	Trypsin-like_serine_proteases,_typically_periplasmic,_contain_C-terminal_PDZ_domain	unknown	Healthycore	PF00595	O60755	PF00001
CLST058361	Trypsin-like_serine_proteases,_typically_periplasmic,_contain_C-terminal_PDZ_domain	unknown	Healthycore	PF00595	O60883	PF00001
CLST058361	Trypsin-like_serine_proteases,_typically_periplasmic,_contain_C-terminal_PDZ_domain	unknown	Healthycore	PF00595	O75038	PF00168
CLST058361	Trypsin-like_serine_proteases,_typically_periplasmic,_contain_C-terminal_PDZ_domain	unknown	Healthycore	PF00595	O75044	PF00018
CLST058361	Trypsin-like_serine_proteases,_typically_periplasmic,_contain_C-terminal_PDZ_domain	unknown	Healthycore	PF00595	O75116	PF00069
CLST058361	Trypsin-like_serine_proteases,_typically_periplasmic,_contain_C-terminal_PDZ_domain	unknown	Healthycore	PF00595	O75131	PF00168
CLST058361	Trypsin-like_serine_proteases,_typically_periplasmic,_contain_C-terminal_PDZ_domain	unknown	Healthycore	PF00595	O75385	PF00069
CLST058361	Trypsin-like_serine_proteases,_typically_periplasmic,_contain_C-terminal_PDZ_domain	unknown	Healthycore	PF00595	O75388	PF00001
CLST058361	Trypsin-like_serine_proteases,_typically_periplasmic,_contain_C-terminal_PDZ_domain	unknown	Healthycore	PF00595	O75400	PF00397
CLST058361	Trypsin-like_serine_proteases,_typically_periplasmic,_contain_C-terminal_PDZ_domain	unknown	Healthycore	PF00595	O75460	PF00069
CLST058361	Trypsin-like_serine_proteases,_typically_periplasmic,_contain_C-terminal_PDZ_domain	unknown	Healthycore	PF00595	O75473	PF00560
CLST058361	Trypsin-like_serine_proteases,_typically_periplasmic,_contain_C-terminal_PDZ_domain	unknown	Healthycore	PF00595	O75553	PF00640
CLST058361	Trypsin-like_serine_proteases,_typically_periplasmic,_contain_C-terminal_PDZ_domain	unknown	Healthycore	PF00595	O75716	PF00069
CLST058361	Trypsin-like_serine_proteases,_typically_periplasmic,_contain_C-terminal_PDZ_domain	unknown	Healthycore	PF00595	O75747	PF00168
CLST058361	Trypsin-like_serine_proteases,_typically_periplasmic,_contain_C-terminal_PDZ_domain	unknown	Healthycore	PF00595	O75886	PF00018
CLST058361	Trypsin-like_serine_proteases,_typically_periplasmic,_contain_C-terminal_PDZ_domain	unknown	Healthycore	PF00595	O75923	PF00168
CLST058361	Trypsin-like_serine_proteases,_typically_periplasmic,_contain_C-terminal_PDZ_domain	unknown	Healthycore	PF00595	O75970	PF00595
CLST058361	Trypsin-like_serine_proteases,_typically_periplasmic,_contain_C-terminal_PDZ_domain	unknown	Healthycore	PF00595	O94768	PF00069
CLST058361	Trypsin-like_serine_proteases,_typically_periplasmic,_contain_C-terminal_PDZ_domain	unknown	Healthycore	PF00595	O94804	PF00069
CLST058361	Trypsin-like_serine_proteases,_typically_periplasmic,_contain_C-terminal_PDZ_domain	unknown	Healthycore	PF00595	O94806	PF00069
CLST058361	Trypsin-like_serine_proteases,_typically_periplasmic,_contain_C-terminal_PDZ_domain	unknown	Healthycore	PF00595	O94812	PF00168
CLST058361	Trypsin-like_serine_proteases,_typically_periplasmic,_contain_C-terminal_PDZ_domain	unknown	Healthycore	PF00595	O94827	PF00621
CLST058361	Trypsin-like_serine_proteases,_typically_periplasmic,_contain_C-terminal_PDZ_domain	unknown	Healthycore	PF00595	O94875	PF00018
CLST058361	Trypsin-like_serine_proteases,_typically_periplasmic,_contain_C-terminal_PDZ_domain	unknown	Healthycore	PF00595	O94921	PF00069
CLST058361	Trypsin-like_serine_proteases,_typically_periplasmic,_contain_C-terminal_PDZ_domain	unknown	Healthycore	PF00595	O95049	PF00625
CLST058361	Trypsin-like_serine_proteases,_typically_periplasmic,_contain_C-terminal_PDZ_domain	unknown	Healthycore	PF00595	O95049	PF00595
CLST058361	Trypsin-like_serine_proteases,_typically_periplasmic,_contain_C-terminal_PDZ_domain	unknown	Healthycore	PF00595	O95057	PF00071
CLST058361	Trypsin-like_serine_proteases,_typically_periplasmic,_contain_C-terminal_PDZ_domain	unknown	Healthycore	PF00595	O95136	PF00001
CLST058361	Trypsin-like_serine_proteases,_typically_periplasmic,_contain_C-terminal_PDZ_domain	unknown	Healthycore	PF00595	O95661	PF00071
CLST058361	Trypsin-like_serine_proteases,_typically_periplasmic,_contain_C-terminal_PDZ_domain	unknown	Healthycore	PF00595	O95665	PF00001
CLST058361	Trypsin-like_serine_proteases,_typically_periplasmic,_contain_C-terminal_PDZ_domain	unknown	Healthycore	PF00595	O95716	PF00071
CLST058361	Trypsin-like_serine_proteases,_typically_periplasmic,_contain_C-terminal_PDZ_domain	unknown	Healthycore	PF00595	O95741	PF00168
CLST058361	Trypsin-like_serine_proteases,_typically_periplasmic,_contain_C-terminal_PDZ_domain	unknown	Healthycore	PF00595	O95755	PF00071
CLST058361	Trypsin-like_serine_proteases,_typically_periplasmic,_contain_C-terminal_PDZ_domain	unknown	Healthycore	PF00595	O95800	PF00001
CLST058361	Trypsin-like_serine_proteases,_typically_periplasmic,_contain_C-terminal_PDZ_domain	unknown	Healthycore	PF00595	O95977	PF00001
CLST058361	Trypsin-like_serine_proteases,_typically_periplasmic,_contain_C-terminal_PDZ_domain	unknown	Healthycore	PF00595	P00519	PF00018
CLST058361	Trypsin-like_serine_proteases,_typically_periplasmic,_contain_C-terminal_PDZ_domain	unknown	Healthycore	PF00595	P01111	PF00071
CLST058361	Trypsin-like_serine_proteases,_typically_periplasmic,_contain_C-terminal_PDZ_domain	unknown	Healthycore	PF00595	P01112	PF00071
CLST058361	Trypsin-like_serine_proteases,_typically_periplasmic,_contain_C-terminal_PDZ_domain	unknown	Healthycore	PF00595	P01116	PF00071
CLST058361	Trypsin-like_serine_proteases,_typically_periplasmic,_contain_C-terminal_PDZ_domain	unknown	Healthycore	PF00595	P03951	PF00089
CLST058361	Trypsin-like_serine_proteases,_typically_periplasmic,_contain_C-terminal_PDZ_domain	unknown	Healthycore	PF00595	P03999	PF00001
CLST058361	Trypsin-like_serine_proteases,_typically_periplasmic,_contain_C-terminal_PDZ_domain	unknown	Healthycore	PF00595	P04000	PF00001
CLST058361	Trypsin-like_serine_proteases,_typically_periplasmic,_contain_C-terminal_PDZ_domain	unknown	Healthycore	PF00595	P04001	PF00001
CLST058361	Trypsin-like_serine_proteases,_typically_periplasmic,_contain_C-terminal_PDZ_domain	unknown	Healthycore	PF00595	P04201	PF00001
CLST058361	Trypsin-like_serine_proteases,_typically_periplasmic,_contain_C-terminal_PDZ_domain	unknown	Healthycore	PF00595	P05129	PF00433
CLST058361	Trypsin-like_serine_proteases,_typically_periplasmic,_contain_C-terminal_PDZ_domain	unknown	Healthycore	PF00595	P05129	PF00168
CLST058361	Trypsin-like_serine_proteases,_typically_periplasmic,_contain_C-terminal_PDZ_domain	unknown	Healthycore	PF00595	P05129	PF00069
CLST058361	Trypsin-like_serine_proteases,_typically_periplasmic,_contain_C-terminal_PDZ_domain	unknown	Healthycore	PF00595	P05156	PF00089
CLST058361	Trypsin-like_serine_proteases,_typically_periplasmic,_contain_C-terminal_PDZ_domain	unknown	Healthycore	PF00595	P05771	PF00433
CLST058361	Trypsin-like_serine_proteases,_typically_periplasmic,_contain_C-terminal_PDZ_domain	unknown	Healthycore	PF00595	P05771	PF00168
CLST058361	Trypsin-like_serine_proteases,_typically_periplasmic,_contain_C-terminal_PDZ_domain	unknown	Healthycore	PF00595	P05771	PF00069
CLST058361	Trypsin-like_serine_proteases,_typically_periplasmic,_contain_C-terminal_PDZ_domain	unknown	Healthycore	PF00595	P05981	PF00089
CLST058361	Trypsin-like_serine_proteases,_typically_periplasmic,_contain_C-terminal_PDZ_domain	unknown	Healthycore	PF00595	P06239	PF00018
CLST058361	Trypsin-like_serine_proteases,_typically_periplasmic,_contain_C-terminal_PDZ_domain	unknown	Healthycore	PF00595	P06241	PF00018
CLST058361	Trypsin-like_serine_proteases,_typically_periplasmic,_contain_C-terminal_PDZ_domain	unknown	Healthycore	PF00595	P06493	PF00069
CLST058361	Trypsin-like_serine_proteases,_typically_periplasmic,_contain_C-terminal_PDZ_domain	unknown	Healthycore	PF00595	P07478	PF00089
CLST058361	Trypsin-like_serine_proteases,_typically_periplasmic,_contain_C-terminal_PDZ_domain	unknown	Healthycore	PF00595	P07550	PF00001
CLST058361	Trypsin-like_serine_proteases,_typically_periplasmic,_contain_C-terminal_PDZ_domain	unknown	Healthycore	PF00595	P07947	PF00018
CLST058361	Trypsin-like_serine_proteases,_typically_periplasmic,_contain_C-terminal_PDZ_domain	unknown	Healthycore	PF00595	P07948	PF00018
CLST058361	Trypsin-like_serine_proteases,_typically_periplasmic,_contain_C-terminal_PDZ_domain	unknown	Healthycore	PF00595	P08100	PF00001
CLST058361	Trypsin-like_serine_proteases,_typically_periplasmic,_contain_C-terminal_PDZ_domain	unknown	Healthycore	PF00595	P08134	PF00071
CLST058361	Trypsin-like_serine_proteases,_typically_periplasmic,_contain_C-terminal_PDZ_domain	unknown	Healthycore	PF00595	P08172	PF00001
CLST058361	Trypsin-like_serine_proteases,_typically_periplasmic,_contain_C-terminal_PDZ_domain	unknown	Healthycore	PF00595	P08173	PF00001
CLST058361	Trypsin-like_serine_proteases,_typically_periplasmic,_contain_C-terminal_PDZ_domain	unknown	Healthycore	PF00595	P08575	PF00102
CLST058361	Trypsin-like_serine_proteases,_typically_periplasmic,_contain_C-terminal_PDZ_domain	unknown	Healthycore	PF00595	P08588	PF00001
CLST058361	Trypsin-like_serine_proteases,_typically_periplasmic,_contain_C-terminal_PDZ_domain	unknown	Healthycore	PF00595	P08631	PF00018
CLST058361	Trypsin-like_serine_proteases,_typically_periplasmic,_contain_C-terminal_PDZ_domain	unknown	Healthycore	PF00595	P08908	PF00001
CLST058361	Trypsin-like_serine_proteases,_typically_periplasmic,_contain_C-terminal_PDZ_domain	unknown	Healthycore	PF00595	P08912	PF00001
CLST058361	Trypsin-like_serine_proteases,_typically_periplasmic,_contain_C-terminal_PDZ_domain	unknown	Healthycore	PF00595	P08913	PF00001
CLST058361	Trypsin-like_serine_proteases,_typically_periplasmic,_contain_C-terminal_PDZ_domain	unknown	Healthycore	PF00595	P09769	PF00018
CLST058361	Trypsin-like_serine_proteases,_typically_periplasmic,_contain_C-terminal_PDZ_domain	unknown	Healthycore	PF00595	P0C0E4	PF00071
CLST058361	Trypsin-like_serine_proteases,_typically_periplasmic,_contain_C-terminal_PDZ_domain	unknown	Healthycore	PF00595	P0C869	PF00168
CLST058361	Trypsin-like_serine_proteases,_typically_periplasmic,_contain_C-terminal_PDZ_domain	unknown	Healthycore	PF00595	P0DMS8	PF00001
[truncated: 5,577 more rows]
