# Supplementary material for: MicrobioLink: An Integrated Computational Pipeline to Infer Functional Effects of Microbiome–Host Interactions
Source: Cells. 2020 May 21;9(5):1278. doi: 10.3390/cells9051278 (PMC7291277; doi:10.3390/cells9051278)
Supplement: Supplementary file 1 [file cells-09-01278-s001.zip › Supplementary table 2.xlsx]

## Sheet: Supplementary table 2
Uniprot_ID	PFAM_domain_id
A0A075B6H9	PF07686
A0A075B6I0	PF07686
A0A075B6I1	PF07686
A0A075B6I4	PF07686
A0A075B6I9	PF07686
A0A075B6J1	PF07686
A0A075B6J6	PF07686
A0A075B6J9	PF07686
A0A075B6K0	PF07686
A0A075B6K2	PF07686
A0A075B6K4	PF07686
A0A075B6K5	PF07686
A0A075B6K6	PF07686
A0A075B6N1	PF07686
A0A075B6N2	PF07686
A0A075B6N3	PF07686
A0A075B6N4	PF07686
A0A075B6P5	PF07686
A0A075B6Q5	PF07686
A0A075B6R2	PF07686
A0A075B6S2	PF07686
A0A075B6S4	PF07686
A0A075B6S5	PF07686
A0A075B6S6	PF07686
A0A075B6T6	PF07686
A0A075B6T7	PF07686
A0A075B6T8	PF07686
A0A075B6U4	PF07686
A0A075B6V5	PF07686
A0A075B6W5	PF07686
A0A075B6X5	PF07686
A0A087WSX0	PF07686
A0A087WSY4	PF07686
A0A087WSY6	PF07686
A0A087WSZ0	PF07686
A0A087WSZ9	PF07686
A0A087WT01	PF07686
A0A087WT02	PF07686
A0A087WT03	PF07686
A0A087WTH1	PF04505
A0A087WTH5	PF02060
A0A087WV62	PF07686
A0A087WVF3	PF00566
A0A087WW87	PF07686
A0A087WXS9	PF00566
A0A087X0M5	PF07686
A0A087X179	PF00566
A0A087X1C5	PF00067
A0A087X1G2	PF00566
A0A096LP55	PF02320
A0A0A0MRZ7	PF07686
A0A0A0MRZ8	PF07686
A0A0A0MRZ9	PF07686
A0A0A0MS14	PF07686
A0A0A0MS15	PF07686
A0A0A0MT36	PF07686
A0A0A6YYC5	PF07686
A0A0A6YYD4	PF07686
A0A0A6YYG2	PF07686
A0A0A6YYG3	PF07686
A0A0A6YYJ7	PF07686
A0A0A6YYK1	PF07686
A0A0A6YYK6	PF07686
A0A0A6YYK7	PF07686
A0A0B4J1U3	PF07686
A0A0B4J1U6	PF07686
A0A0B4J1U7	PF07686
A0A0B4J1V0	PF07686
A0A0B4J1V1	PF07686
A0A0B4J1V2	PF07686
A0A0B4J1V6	PF07686
A0A0B4J1X5	PF07686
A0A0B4J1X8	PF07686
A0A0B4J1Y8	PF07686
A0A0B4J1Y9	PF07686
A0A0B4J1Z2	PF07686
A0A0B4J234	PF07686
A0A0B4J235	PF07686
A0A0B4J237	PF07686
A0A0B4J238	PF07686
A0A0B4J240	PF07686
A0A0B4J241	PF07686
A0A0B4J244	PF07686
A0A0B4J245	PF07686
A0A0B4J248	PF07686
A0A0B4J249	PF07686
A0A0B4J262	PF07686
A0A0B4J263	PF07686
A0A0B4J264	PF07686
A0A0B4J265	PF07686
A0A0B4J266	PF07686
A0A0B4J268	PF07686
A0A0B4J271	PF07686
A0A0B4J272	PF07686
A0A0B4J273	PF07686
A0A0B4J274	PF07686
A0A0B4J275	PF07686
A0A0B4J276	PF07686
A0A0B4J277	PF07686
A0A0B4J279	PF07686
A0A0B4J280	PF07686
A0A0B4J2D9	PF07686
A0A0B4J2E0	PF07686
A0A0B4J2H0	PF07686
A0A0C4DH24	PF07686
A0A0C4DH25	PF07686
A0A0C4DH29	PF07686
A0A0C4DH31	PF07686
A0A0C4DH32	PF07686
A0A0C4DH33	PF07686
A0A0C4DH34	PF07686
A0A0C4DH38	PF07686
A0A0C4DH39	PF07686
A0A0C4DH41	PF07686
A0A0C4DH42	PF07686
A0A0C4DH43	PF07686
A0A0C4DH55	PF07686
A0A0C4DH59	PF07686
A0A0C4DH67	PF07686
A0A0C4DH68	PF07686
A0A0C4DH69	PF07686
A0A0C4DH72	PF07686
A0A0C4DH73	PF07686
A0A0G2JMI3	PF07686
A0A0G2JS06	PF07686
A0A0J9YVY3	PF07686
A0A0J9YX35	PF07686
A0A0J9YX75	PF07686
A0A0J9YXX1	PF07686
A0A0J9YXY3	PF07686
A0A0K0K1A3	PF07686
A0A0K0K1A5	PF07686
A0A0K0K1B3	PF07686
A0A0K0K1C0	PF07686
A0A0K0K1C4	PF07686
A0A0K0K1D8	PF07686
A0A0K0K1E9	PF07686
A0A0K0K1G6	PF07686
A0A0K0K1G8	PF07686
A0A0K2S4Q6	PF07686
A0A1B0GTU2	PF11057
A0A1B0GTW7	PF01457
A0A1B0GUW6	PF15670
A0A1B0GV85	PF02014
A0A1B0GV90	PF11057
A0A1B0GWB2	PF04505
A0A1B0GWG4	PF15872
A0A1B0GX31	PF07686
A0A1B0GX49	PF07686
A0A1B0GX51	PF07686
A0A1B0GX56	PF07686
A0A1B0GX68	PF07686
A0A1B0GX78	PF07686
A0A1B0GX95	PF07686
A0A1B0GXF2	PF07686
A0A1W2PS18	PF04505
A0A539	PF07686
A0A576	PF07686
A0A577	PF07686
A0A578	PF07686
A0A584	PF07686
A0A589	PF07686
A0A597	PF07686
A0A599	PF07686
A0A5A2	PF07686
A0A5A6	PF07686
A0A5B0	PF07686
A0A5B6	PF07686
A0A5B7	PF07686
A0A5B9	PF07654
A0AV02	PF00324
A0AVI2	PF16165
A0AVI2	PF08165
A0AVI2	PF08150
A0AVI2	PF00168
A0AVI4	PF10272
A0FGR8	PF17047
A0FGR8	PF00168
A0FGR9	PF17047
A0FGR9	PF00168
A0JD32	PF07686
A0JD36	PF07686
A0JD37	PF07686
A0M8Q6	PF07654
A0PJK1	PF00474
A0PJW6	PF14640
A0PJX4	PF13908
A0PJX8	PF15816
A0PJZ3	PF01501
A0PK00	PF07851
A0PK05	PF16054
A1A4S6	PF14604
A1A4S6	PF00620
A1A4S6	PF00169
A1A4Y4	PF05049
A1A5B4	PF04547
A1A5C7	PF00083
A1KXE4	PF14944
A1KZ92	PF13855
A1KZ92	PF07679
A1KZ92	PF03098
A1KZ92	PF00093
A1L0T0	PF02776
A1L0T0	PF02775
A1L0T0	PF00205
A1L157	PF00335
A1L3X0	PF01151
A2A2V5	PF15872
A2A2Y4	PF09380
A2A2Y4	PF09379
A2A2Y4	PF08736
A2A2Y4	PF00373
A2CJ06	PF09069
A2CJ06	PF09068
A2CJ06	PF00569
A2IDD5	PF14739
A2NJV5	PF07686
A2RRL7	PF15192
A2RRP1	PF15492
A2RRP1	PF08314
A2RU30	PF14722
A2RU48	PF15047
A2RUG3	PF09815
A2RUT3	PF15098
A2VDJ0	PF12371
A2VEC9	PF08742
A2VEC9	PF01826
A2VEC9	PF00754
A2VEC9	PF00094
A2VEC9	PF00090
A2VEC9	PF00057
A3KFT3	PF13853
A4D0S4	PF00055
A4D0S4	PF00053
A4D0T7	PF15873
A4D1P6	PF00400
A4D1S0	PF00059
A4D1S5	PF00071
A4D256	PF14671
A4D256	PF00782
A4D2G3	PF13853
A4D2P6	PF02181
A4D2P6	PF00595
A4IF30	PF06027
A4QPH2	PF00454
A5D8V6	PF07200
A5PKW4	PF15410
A5PKW4	PF01369
A5PLK6	PF00615
A5PLL7	PF10520
A5X5Y0	PF02932
A5X5Y0	PF02931
A5YKK6	PF16418
A5YKK6	PF16417
A5YKK6	PF16415
A5YKK6	PF12842
A5YKK6	PF04054
A6BM72	PF12661
A6BM72	PF00053
A6H8M9	PF00028
A6NC51	PF10277
A6NC78	PF15070
A6NC98	PF05622
A6NCE7	PF02991
A6NCI4	PF13768
A6NCQ9	PF13445
A6NCV1	PF13853
A6ND01	PF03024
A6ND48	PF13853
A6NDA9	PF13855
A6NDD5	PF04505
A6NDH6	PF13853
A6NDL8	PF13853
A6NDP7	PF01284
A6NDS4	PF00566
A6NDV4	PF12036
A6NEH6	PF15444
A6NER0	PF00566
A6NET4	PF13853
A6NF34	PF05587
A6NF34	PF00092
A6NF89	PF13853
A6NFA0	PF15371
A6NFA1	PF01963
A6NFC5	PF13903
A6NFC9	PF00001
A6NFE2	PF14992
A6NFQ2	PF17291
A6NFQ2	PF13402
A6NFU0	PF07686
A6NFY4	PF10225
A6NGB0	PF15194
A6NGB7	PF15038
A6NGC4	PF03798
A6NGY5	PF13853
A6NH00	PF13853
A6NH11	PF08718
A6NH21	PF03348
A6NH52	PF05832
A6NHA9	PF13853
A6NHG9	PF13853
A6NHN0	PF01391
A6NHN0	PF00386
A6NHS7	PF07502
A6NI61	PF12036
A6NI73	PF13895
A6NIJ9	PF13853
A6NIM6	PF00854
A6NIZ1	PF00071
A6NJW4	PF13855
A6NJW9	PF07686
A6NJY1	PF00999
A6NJY4	PF15125
A6NJZ3	PF13853
A6NK97	PF00083
A6NKB5	PF05041
A6NKG5	PF17919
A6NKG5	PF16297
A6NKK0	PF13853
A6NKL6	PF10177
A6NKW6	PF13908
A6NKX4	PF00083
A6NL08	PF13853
A6NL26	PF13853
A6NL88	PF13908
A6NL99	PF00230
A6NLE4	PF15466
A6NLU5	PF07686
A6NLX4	PF15195
A6NM03	PF13853
A6NM10	PF00230
A6NM11	PF15779
A6NM11	PF14914
A6NM11	PF13855
A6NM45	PF00822
A6NM62	PF13855
A6NM76	PF13853
A6NMB1	PF07686
A6NMB1	PF07679
A6NMD0	PF04505
A6NMN3	PF17734
A6NMS3	PF13853
A6NMS7	PF15779
A6NMS7	PF14914
A6NMS7	PF13855
A6NMU1	PF13853
A6NMY6	PF00191
A6NMZ5	PF13853
A6NMZ7	PF01391
A6NMZ7	PF00092
A6NN92	PF00029
A6NNB3	PF04505
A6NND4	PF13853
A6NNE9	PF12906
A6NNN8	PF01490
A6PVL3	PF15033
A6QL63	PF13606
A6QL63	PF12796
A6QL63	PF00651
A7E2F4	PF15070
A7E2Y1	PF02736
A7E2Y1	PF01576
A7E2Y1	PF00063
A7KAX9	PF14604
A7KAX9	PF00787
A7KAX9	PF00620
A8K0Z3	PF11945
A8K4G0	PF07686
A8K7I4	PF13519
A8K7I4	PF08434
A8K855	PF13499
A8MPY1	PF02932
A8MPY1	PF02931
A8MQT2	PF15070
A8MUP6	PF07803
A8MV81	PF04588
A8MVS5	PF17737
A8MVW0	PF10577
A8MVZ5	PF07686
A8MWK0	PF00487
A8MWK0	PF00173
A8MWL6	PF01284
A8MWL7	PF03647
A8MWX3	PF11945
A8MXE2	PF01762
A8MYB1	PF14992
A8MYU2	PF03493
A8MYU2	PF00520
A8MZ97	PF15484
A8TX70	PF01391
A8TX70	PF00092
A9Z1Z3	PF16165
A9Z1Z3	PF08151
A9Z1Z3	PF08150
A9Z1Z3	PF00168
B0I1T2	PF06017
B0I1T2	PF00063
B0YJ81	PF04387
B2RN74	PF13853
B2RTY4	PF00788
B2RTY4	PF00620
B2RTY4	PF00612
B2RTY4	PF00063
B2RUZ4	PF15875
B3SHH9	PF13903
B4DJY2	PF04505
B4DS77	PF13908
B4DYI2	PF15371
B4DYI2	PF14650
B6A8C7	PF13895
B6SEH8	PF00429
B6SEH9	PF00429
B7U540	PF17655
B7U540	PF08466
B7U540	PF01007
B7Z8K6	PF07654
B7ZAQ6	PF12537
B7ZAQ6	PF12430
B7ZC32	PF12423
B7ZC32	PF00225
B8ZZ34	PF13908
B9A6J9	PF00566
B9EJG8	PF10277
C4AMC7	PF11945
C9J798	PF00779
C9J798	PF00616
C9J798	PF00169
C9J798	PF00168
C9JDP6	PF00822
C9JI98	PF15125
C9JQI7	PF15877
C9JQL5	PF04505
C9JVW0	PF15018
D3W0D1	PF00059
E0CX11	PF15054
E2RYF6	PF14654
E7ERA6	PF13639
E9PQ53	PF06374
F2Z333	PF17742
F5H4A9	PF15843
G3V0H7	PF07648
G3V0H7	PF03137
G9CGD6	PF10534
G9CGD6	PF06663
G9CGD6	PF00595
G9CGD6	PF00536
G9CGD6	PF00169
H0Y354	PF14976
H0YL14	PF17685
H3BQJ8	PF00021
H3BS89	PF13903
H3BV60	PF00100
H7C350	PF14992
K7EJ46	PF15831
L0R6Q1	PF15054
M0QZC1	PF13639
O00116	PF02913
O00116	PF01565
O00124	PF00789
O00139	PF00225
O00141	PF00433
O00141	PF00069
O00144	PF01534
O00144	PF01392
O00148	PF00271
O00148	PF00270
O00155	PF00001
O00159	PF06017
O00159	PF00612
O00159	PF00063
O00161	PF00835
O00168	PF02038
O00170	PF00254
O00178	PF00009
O00180	PF07885
O00186	PF00995
O00189	PF01217
O00189	PF00928
O00194	PF00071
O00198	PF15196
O00203	PF14797
O00203	PF14796
O00203	PF01602
O00206	PF13855
O00206	PF13516
O00206	PF01582
O00212	PF00071
O00213	PF00640
O00213	PF00397
O00214	PF00337
O00220	PF00531
O00220	PF00020
O00222	PF07562
O00222	PF01094
O00222	PF00003
O00231	PF18503
O00231	PF18055
O00231	PF01399
O00232	PF18098
O00232	PF01399
O00237	PF13639
O00238	PF08515
O00238	PF07714
O00238	PF01064
O00241	PF07686
O00241	PF07654
O00254	PF00001
O00258	PF04420
O00264	PF00173
O00270	PF00001
O00291	PF16515
O00291	PF07651
O00291	PF01608
O00294	PF01167
O00299	PF13409
O00300	PF00531
O00300	PF00020
O00303	PF13012
O00303	PF01398
O00308	PF00632
O00308	PF00397
O00322	PF00335
O00329	PF02192
O00329	PF00794
O00329	PF00792
O00329	PF00613
O00329	PF00454
O00337	PF07670
O00337	PF07662
O00337	PF01773
O00339	PF12662
O00339	PF10393
O00339	PF07645
O00339	PF00092
O00341	PF00375
O00391	PF18371
O00391	PF18108
O00391	PF04777
O00391	PF00085
O00398	PF00001
O00400	PF13000
O00408	PF13185
O00408	PF01590
O00408	PF00233
O00410	PF18829
O00410	PF18808
O00410	PF02985
O00421	PF00001
O00429	PF02212
O00429	PF01031
O00429	PF00350
O00443	PF00794
O00443	PF00792
O00443	PF00787
O00443	PF00613
O00443	PF00454
O00443	PF00168
O00445	PF00168
O00451	PF02351
O00453	PF05083
O00468	PF07648
O00468	PF03146
O00468	PF01390
O00468	PF00054
O00468	PF00053
O00468	PF00050
O00468	PF00008
O00469	PF03171
O00476	PF07690
O00478	PF13765
O00478	PF07686
O00478	PF00622
O00481	PF13765
O00481	PF07686
O00481	PF00622
O00483	PF06522
O00499	PF14604
O00499	PF03114
O00501	PF00822
O00519	PF01425
O00522	PF16705
O00522	PF00373
O00526	PF07353
O00533	PF13882
O00533	PF07679
O00533	PF00047
O00533	PF00041
O00534	PF13768
O00534	PF08487
O00541	PF16589
O00541	PF06732
O00548	PF12661
O00548	PF07657
O00548	PF01414
O00548	PF00008
O00555	PF16905
O00555	PF08763
O00555	PF00520
O00560	PF17820
O00560	PF00595
O00562	PF02862
O00562	PF02121
O00567	PF08156
O00567	PF01798
O00571	PF00271
O00571	PF00270
O00574	PF00001
O00587	PF02434
O00590	PF00001
O00591	PF02932
O00591	PF02931
O00592	PF06365
O00602	PF01391
O00602	PF00147
O00622	PF00219
O00622	PF00093
O00622	PF00007
O00623	PF04757
O00624	PF07690
O00631	PF05366
O00634	PF01759
O00634	PF00055
O00634	PF00053
O00744	PF00110
O00746	PF00334
O00750	PF00794
O00750	PF00792
O00750	PF00787
O00750	PF00613
O00750	PF00454
O00750	PF00168
O00755	PF00110
O00763	PF08326
O00763	PF02786
O00763	PF02785
O00763	PF01039
O00763	PF00364
O00763	PF00289
O14490	PF03359
O14492	PF08916
O14492	PF00169
O14492	PF00017
O14493	PF00822
O14494	PF01569
O14495	PF01569
O14511	PF07679
O14511	PF02158
O14512	PF07525
O14512	PF00017
O14514	PF16489
O14514	PF02793
O14514	PF01825
O14514	PF00090
O14514	PF00002
O14520	PF00230
O14522	PF00629
O14522	PF00102
O14522	PF00041
O14523	PF18696
O14524	PF10225
O14525	PF18411
O14526	PF10291
O14526	PF00611
O14548	PF02238
O14569	PF03188
O14578	PF00780
O14578	PF00169
O14578	PF00069
O14581	PF13853
O14594	PF07686
O14594	PF00193
O14594	PF00084
O14594	PF00059
O14594	PF00008
O14610	PF00631
O14613	PF14957
O14613	PF00786
O14617	PF01602
O14626	PF00001
O14638	PF01663
O14638	PF01223
O14638	PF01033
O14640	PF12316
O14640	PF02377
O14640	PF00778
O14640	PF00610
O14640	PF00595
O14641	PF12316
O14641	PF02377
O14641	PF00778
O14641	PF00610
O14641	PF00595
O14649	PF07885
O14654	PF02174
O14656	PF06309
O14657	PF06309
O14662	PF05739
O14662	PF00804
O14668	PF00594
O14669	PF00594
O14672	PF01562
O14672	PF00200
O14678	PF06472
O14678	PF00005
O14683	PF14936
O14684	PF01124
O14713	PF10480
O14718	PF00001
O14735	PF01066
O14745	PF17820
O14745	PF09007
O14756	PF00106
O14763	PF00531
O14763	PF00020
O14764	PF02932
O14764	PF02931
O14775	PF00400
O14777	PF18077
O14777	PF03801
O14786	PF11980
O14786	PF00754
O14786	PF00629
O14786	PF00431
O14788	PF00229
O14795	PF10540
O14795	PF06292
O14795	PF00168
O14795	PF00130
O14798	PF00020
O14802	PF05000
O14802	PF04998
O14802	PF04997
O14802	PF04983
O14802	PF00623
O14804	PF00001
O14807	PF00071
O14817	PF00335
O14827	PF00621
O14827	PF00618
O14827	PF00617
O14827	PF00169
O14828	PF04144
O14836	PF09305
O14842	PF00001
O14843	PF00001
O14863	PF01545
O14880	PF01124
O14894	PF05805
O14904	PF00110
O14905	PF00110
O14907	PF00595
O14908	PF00595
O14910	PF02828
O14910	PF00595
O14917	PF08266
O14917	PF00028
O14920	PF18397
O14920	PF12179
O14920	PF00069
O14931	PF07686
O14936	PF07653
O14936	PF02828
O14936	PF00625
O14936	PF00595
O14936	PF00069
O14939	PF13091
O14939	PF00787
O14939	PF00614
O14949	PF02939
O14957	PF08997
O14964	PF12210
O14964	PF01363
O14964	PF00790
O14966	PF00071
O14967	PF00262
O14975	PF13193
O14975	PF00501
O14976	PF10409
O14976	PF00069
O14980	PF18787
O14980	PF18784
O14980	PF18777
O14980	PF08767
O14980	PF08389
O14980	PF03810
O14983	PF00690
O14983	PF00689
O14986	PF01504
O14994	PF10581
O14994	PF02750
O14994	PF02078
O15027	PF12932
O15027	PF12931
O15031	PF17960
O15031	PF08337
O15031	PF01833
O15031	PF01437
O15031	PF01403
O15034	PF14604
O15034	PF07653
O15056	PF08952
O15056	PF03372
O15056	PF02383
O15066	PF00225
O15068	PF13716
O15068	PF00621
O15068	PF00435
O15068	PF00169
O15072	PF17771
O15072	PF05986
O15072	PF01562
O15072	PF01421
O15072	PF00090
O15078	PF16574
O15079	PF15290
O15085	PF17838
O15085	PF09128
O15085	PF00621
O15085	PF00595
O15118	PF16414
O15118	PF12349
O15118	PF02460
O15120	PF01553
O15121	PF08557
O15121	PF00487
O15126	PF04144
O15127	PF04144
O15145	PF04062
O15146	PF07714
O15146	PF07679
O15146	PF01392
O15162	PF03803
O15165	PF00057
O15169	PF16646
O15169	PF08833
O15169	PF00778
O15169	PF00615
O15173	PF00173
O15197	PF14575
O15197	PF07714
O15197	PF07699
O15197	PF07647
O15197	PF01404
O15197	PF00041
O15218	PF00001
O15228	PF01553
O15229	PF01494
O15230	PF06009
O15230	PF06008
O15230	PF02210
O15230	PF00055
O15230	PF00053
O15230	PF00052
O15232	PF10393
O15232	PF00092
O15239	PF15879
O15243	PF04133
O15244	PF00083
O15245	PF00083
O15247	PF13409
O15254	PF02770
O15254	PF01756
O15255	PF15895
O15258	PF03248
O15259	PF00018
O15260	PF02077
O15269	PF00155
O15270	PF00155
O15294	PF13844
O15294	PF13181
O15294	PF00515
O15296	PF01477
O15296	PF00305
O15303	PF07562
O15303	PF01094
O15303	PF00003
O15321	PF02990
O15335	PF13855
O15335	PF01462
O15335	PF00560
O15342	PF05493
O15354	PF00001
O15355	PF00481
O15357	PF03372
O15357	PF00536
O15357	PF00017
O15371	PF05091
O15372	PF01398
O15374	PF07690
O15375	PF07690
O15381	PF17862
O15381	PF16725
O15381	PF00004
O15389	PF07686
O15393	PF15494
O15393	PF00089
O15394	PF07679
O15394	PF00041
O15399	PF10613
O15399	PF01094
O15399	PF00060
O15400	PF14523
O15400	PF05739
O15403	PF07690
O15427	PF07690
O15431	PF04145
O15432	PF04145
O15438	PF00664
O15438	PF00005
O15439	PF00664
O15439	PF00005
O15440	PF00664
O15440	PF00005
O15455	PF17968
O15455	PF13855
O15455	PF13516
O15455	PF01582
O15466	PF00777
O15482	PF10267
O15492	PF00615
O15498	PF13774
O15498	PF00957
O15503	PF07281
O15523	PF00271
O15523	PF00270
O15528	PF00067
O15529	PF00001
O15530	PF14593
O15530	PF00069
O15533	PF07654
O15537	PF00754
O15539	PF00615
O15551	PF00822
O15552	PF00001
O15554	PF07885
O15554	PF03530
O15554	PF02888
O42043	PF13804
O42043	PF00517
O43150	PF14604
O43150	PF12796
O43150	PF01412
O43150	PF00169
O43155	PF13855
O43155	PF01463
O43157	PF18020
O43157	PF17960
O43157	PF08337
O43157	PF01833
O43157	PF01437
O43157	PF01403
O43164	PF13639
O43166	PF11881
O43166	PF02145
O43169	PF00173
O43173	PF00777
O43174	PF00067
O43181	PF04800
O43184	PF08516
O43184	PF01562
O43184	PF01421
O43184	PF00200
O43193	PF00001
O43194	PF00001
O43237	PF05783
O43242	PF08375
O43242	PF01399
O43246	PF13906
O43246	PF13520
O43264	PF06248
O43278	PF07502
O43278	PF00057
O43278	PF00014
O43280	PF01204
O43283	PF07714
O43286	PF13733
O43286	PF02709
O43291	PF00014
O43292	PF04114
O43300	PF13855
O43306	PF16214
O43306	PF06327
O43306	PF00211
O43307	PF00621
O43307	PF00169
O43307	PF00018
O43315	PF00230
O43318	PF07714
O43323	PF01085
O43323	PF01079
O43374	PF00779
O43374	PF00616
O43374	PF00169
O43374	PF00168
O43402	PF03665
O43405	PF03815
O43405	PF00092
O43424	PF10613
O43424	PF01094
O43424	PF00060
O43427	PF05427
O43451	PF16863
O43451	PF01055
O43451	PF00088
O43462	PF02163
O43464	PF17820
O43490	PF05478
O43491	PF09380
O43491	PF09379
O43491	PF08736
O43491	PF05902
O43491	PF04382
O43491	PF00373
O43497	PF00520
O43506	PF08516
O43506	PF01562
O43506	PF01421
O43506	PF00200
O43508	PF00229
O43511	PF01740
O43511	PF00916
O43520	PF16212
O43520	PF16209
O43521	PF08945
O43521	PF06773
O43524	PF16676
O43524	PF16675
O43524	PF00250
O43525	PF11956
O43525	PF03520
O43525	PF00520
O43526	PF11956
O43526	PF03520
O43526	PF00520
O43529	PF03567
O43556	PF05510
O43557	PF00229
O43559	PF02174
O43561	PF15234
O43566	PF02196
O43566	PF02188
O43566	PF00615
O43567	PF13639
O43567	PF02225
O43570	PF00194
O43572	PF00615
O43581	PF00168
O43586	PF14604
O43586	PF00611
O43597	PF05210
O43603	PF00001
O43609	PF05210
O43610	PF05210
O43613	PF00001
O43614	PF03827
O43614	PF00001
O43615	PF04280
O43633	PF03357
O43653	PF00021
O43657	PF00335
O43674	PF09781
O43676	PF08122
O43677	PF15088
O43678	PF05047
O43683	PF08311
O43683	PF00069
O43687	PF10470
O43688	PF01569
O43699	PF07686
O43699	PF07679
O43699	PF00047
O43731	PF00810
O43736	PF04089
O43739	PF01369
O43739	PF00169
O43745	PF13499
O43745	PF13202
O43747	PF02883
O43747	PF01602
O43749	PF13853
O43752	PF09177
O43752	PF05739
O43759	PF01284
O43760	PF01284
O43761	PF01284
O43765	PF16546
O43765	PF13181
O43765	PF00515
O43772	PF00153
O43808	PF00153
O43813	PF05147
O43815	PF08232
O43815	PF00400
O43819	PF02630
O43820	PF01630
O43823	PF04988
O43825	PF01762
O43826	PF07690
O43852	PF13202
O43854	PF12661
O43854	PF00754
O43854	PF00008
O43861	PF16212
O43861	PF16209
O43865	PF05221
O43865	PF00670
O43866	PF00530
O43868	PF07670
O43868	PF07662
O43868	PF01773
O43869	PF13853
O43889	PF00170
O43895	PF16188
O43895	PF01321
O43895	PF00557
O43900	PF06297
O43900	PF00412
O43903	PF02187
O43903	PF00307
O43909	PF09258
O43909	PF03016
O43915	PF00341
O43916	PF00685
O43920	PF10200
O43921	PF00812
O43924	PF05351
O43933	PF17862
O43933	PF09263
O43933	PF09262
O43933	PF00004
O43934	PF05978
O60216	PF04825
O60216	PF04824
O60220	PF02953
O60235	PF01390
O60235	PF00089
O60238	PF06553
O60241	PF16489
O60241	PF01825
O60241	PF00090
O60241	PF00002
O60242	PF16489
O60242	PF02793
O60242	PF01825
O60242	PF00090
O60242	PF00002
O60243	PF03567
O60244	PF08638
O60245	PF08374
O60245	PF08266
O60245	PF00028
O60262	PF00631
O60266	PF16214
O60266	PF00211
O60279	PF00193
O60292	PF11881
O60292	PF02145
O60306	PF16399
O60306	PF13087
O60306	PF13086
O60309	PF15779
O60309	PF14914
O60309	PF13855
O60312	PF16212
O60312	PF16209
O60313	PF00350
O60320	PF04103
O60330	PF16492
O60330	PF15974
O60330	PF08266
O60330	PF00028
O60331	PF01504
O60337	PF12906
O60346	PF13855
O60346	PF13516
O60346	PF00560
O60346	PF00481
O60346	PF00169
O60353	PF01534
O60353	PF01392
O60359	PF00822
O60391	PF10613
O60391	PF00060
O60397	PF02238
O60403	PF13853
O60404	PF13853
O60412	PF13853
O60423	PF16212
O60423	PF16209
O60427	PF00487
O60427	PF00173
O60431	PF13853
O60437	PF17902
O60443	PF17708
O60443	PF04598
O60449	PF00059
O60449	PF00040
O60462	PF11980
O60462	PF00754
O60462	PF00629
O60462	PF00431
O60469	PF07679
O60469	PF00041
O60476	PF01532
O60486	PF08337
O60486	PF01833
O60486	PF01437
O60487	PF07686
O60488	PF00501
O60494	PF12947
O60494	PF07645
O60494	PF00431
O60494	PF00008
O60499	PF09177
O60499	PF05739
O60500	PF08205
O60500	PF07686
O60500	PF00041
O60502	PF07555
O60503	PF00211
O60506	PF18360
O60506	PF00076
O60512	PF13733
O60512	PF02709
O60513	PF13733
O60513	PF02709
O60516	PF05456
O60551	PF02799
O60551	PF01233
O60568	PF03171
O60602	PF13855
O60602	PF01582
O60603	PF13855
O60603	PF01582
O60603	PF01463
O60609	PF02351
O60610	PF06371
O60610	PF06367
O60610	PF06346
O60610	PF06345
O60610	PF02181
O60635	PF00335
O60636	PF00335
O60637	PF00335
O60641	PF07651
O60656	PF00201
O60662	PF07707
O60662	PF01344
O60662	PF00651
O60664	PF03036
O60667	PF07686
O60669	PF07690
O60674	PF18379
O60674	PF18377
O60674	PF17887
O60674	PF07714
O60674	PF00017
O60683	PF04757
O60684	PF16186
O60684	PF01749
O60684	PF00514
O60687	PF13778
O60687	PF02494
O60687	PF00084
O60706	PF00664
O60706	PF00005
O60711	PF00412
O60716	PF00514
O60721	PF01699
O60725	PF04140
O60733	PF12796
O60733	PF01734
O60741	PF08412
O60741	PF00520
O60741	PF00027
O60749	PF09325
O60749	PF03700
O60749	PF00787
O60755	PF00001
O60762	PF00535
O60763	PF18770
O60763	PF04871
O60763	PF04869
O60774	PF00743
O60779	PF01770
O60784	PF03127
O60784	PF00790
O60831	PF03208
O60840	PF16905
O60840	PF16885
O60840	PF08763
O60840	PF00520
O60844	PF01419
O60858	PF13445
O60858	PF00643
O60882	PF01471
O60882	PF00413
O60882	PF00045
O60883	PF00001
O60884	PF01556
O60884	PF00684
O60884	PF00226
O60888	PF03091
O60894	PF04901
O60895	PF04901
O60896	PF04901
O60906	PF03372
O60909	PF13733
O60909	PF02709
O60928	PF17655
O60928	PF01007
O60931	PF04193
O60936	PF00619
O60938	PF13855
O60938	PF13516
O60939	PF07686
O71037	PF13804
O71037	PF00517
O75015	PF13895
O75019	PF13895
O75022	PF13895
O75023	PF13895
O75023	PF00047
O75027	PF00664
O75027	PF00005
O75038	PF16457
O75038	PF09279
O75038	PF00388
O75038	PF00387
O75038	PF00168
O75044	PF00620
O75044	PF00611
O75044	PF00018
O75051	PF18020
O75051	PF17960
O75051	PF08337
O75051	PF01833
O75051	PF01437
O75051	PF01403
O75054	PF07686
O75056	PF01034
O75063	PF06702
O75069	PF10267
O75072	PF04991
O75074	PF00431
O75074	PF00057
O75077	PF08516
O75077	PF01562
O75077	PF01421
O75077	PF00200
O75078	PF08516
O75078	PF07974
O75078	PF01562
O75078	PF01421
O75078	PF00200
O75081	PF08788
O75081	PF07531
O75081	PF01753
O75084	PF01534
O75084	PF01392
O75093	PF13855
O75093	PF12661
O75093	PF02210
O75093	PF01463
O75093	PF01462
O75093	PF00008
O75094	PF13855
O75094	PF02210
O75094	PF01463
O75094	PF01462
O75094	PF00008
O75096	PF12662
O75096	PF00058
O75096	PF00057
O75106	PF02728
O75106	PF02727
O75106	PF01179
O75110	PF16212
O75110	PF16209
O75116	PF08912
O75116	PF00069
O75121	PF07679
O75122	PF12348
O75128	PF09469
O75128	PF02205
O75129	PF18577
O75129	PF18411
O75129	PF01823
O75131	PF07002
O75131	PF00168
O75140	PF12257
O75140	PF00610
O75144	PF07686
O75146	PF16515
O75146	PF07651
O75146	PF01608
O75154	PF09457
O75165	PF14237
O75165	PF00226
O75167	PF02755
O75173	PF17771
O75173	PF05986
O75173	PF01562
O75173	PF01421
O75173	PF00090
O75179	PF12796
O75179	PF00023
O75179	PF00013
O75185	PF00690
O75185	PF00689
O75190	PF00226
O75192	PF05648
O75197	PF00058
O75197	PF00057
O75264	PF15807
O75298	PF02453
O75306	PF00346
O75309	PF00028
O75310	PF00201
O75311	PF02932
O75311	PF02931
O75323	PF07978
O75324	PF09051
O75324	PF09050
O75324	PF09049
O75325	PF13855
O75325	PF07679
O75326	PF13895
O75326	PF01437
O75326	PF01403
O75330	PF15908
O75330	PF15905
O75339	PF13330
O75339	PF00090
O75340	PF13499
O75340	PF13202
O75351	PF17862
O75351	PF09336
O75351	PF04212
O75351	PF00004
O75352	PF04193
O75354	PF01150
O75355	PF01150
O75365	PF00782
O75376	PF15784
O75376	PF00249
O75379	PF00957
O75380	PF10276
O75381	PF04695
O75385	PF12063
O75385	PF00069
O75386	PF16322
O75386	PF01167
O75387	PF07690
O75388	PF00001
O75396	PF13774
O75396	PF00957
O75400	PF01846
O75400	PF00397
O75410	PF05010
O75425	PF00635
O75431	PF17171
O75431	PF10568
O75436	PF03643
O75438	PF08040
O75443	PF12714
O75443	PF08742
O75443	PF06119
O75443	PF01826
O75443	PF00100
O75443	PF00094
O75445	PF02210
O75445	PF00055
O75445	PF00053
O75445	PF00041
O75452	PF00106
O75460	PF06479
O75460	PF00069
O75473	PF13855
O75473	PF01462
O75473	PF00560
O75477	PF01145
O75487	PF01153
O75489	PF00329
O75503	PF15014
O75508	PF00822
O75509	PF00531
O75509	PF00020
O75521	PF00887
O75521	PF00378
O75553	PF00640
O75558	PF00804
O75569	PF16482
O75569	PF00035
O75575	PF03874
O75578	PF08441
O75578	PF01839
O75578	PF00092
O75581	PF00058
O75581	PF00057
O75586	PF04934
O75592	PF13639
O75592	PF08239
O75592	PF08005
O75592	PF03256
O75592	PF00415
O75604	PF00443
O75616	PF01926
O75643	PF18149
O75643	PF02889
O75643	PF00271
O75643	PF00270
O75665	PF16045
O75674	PF03127
O75674	PF00790
O75688	PF07830
O75688	PF00481
O75694	PF08801
O75694	PF03177
O75695	PF07986
O75712	PF00029
O75716	PF00069
O75746	PF00153
O75747	PF00794
O75747	PF00787
O75747	PF00613
O75747	PF00454
O75747	PF00168
O75751	PF07690
O75752	PF01762
O75762	PF12796
O75762	PF00520
O75781	PF03285
O75783	PF01694
O75787	PF07850
O75795	PF00201
O75800	PF01753
O75807	PF10488
O75829	PF04089
O75838	PF13499
O75841	PF00335
O75843	PF02883
O75843	PF01602
O75844	PF16491
O75844	PF01435
O75845	PF04116
O75871	PF07686
O75880	PF02630
O75881	PF00067
O75882	PF01437
O75882	PF01344
O75882	PF00431
O75882	PF00059
O75886	PF02809
O75886	PF00790
O75886	PF00018
O75888	PF00229
O75899	PF18455
O75899	PF01094
O75899	PF00003
O75900	PF01549
O75900	PF00413
O75907	PF03062
O75908	PF03062
O75911	PF00106
O75915	PF03208
O75916	PF18148
O75916	PF00631
O75916	PF00615
O75916	PF00610
O75923	PF16165
O75923	PF08165
O75923	PF08151
O75923	PF08150
O75923	PF00168
O75947	PF05873
O75954	PF00335
O75955	PF15975
O75955	PF01145
O75964	PF04718
O75970	PF16667
O75970	PF09045
O75970	PF00595
O75976	PF00246
O76000	PF13853
O76001	PF13853
O76002	PF13853
O76021	PF00687
O76038	PF13499
O76038	PF13202
O76050	PF07177
O76062	PF01222
O76076	PF00219
O76076	PF00093
O76081	PF00615
O76082	PF00083
O76083	PF00233
O76090	PF01062
O76095	PF05439
O76099	PF13853
O76100	PF13853
O94759	PF18139
O94759	PF00520
O94761	PF11719
O94761	PF00271
O94761	PF00270
O94766	PF03360
O94768	PF00069
O94769	PF13855
O94769	PF12799
O94769	PF00093
O94772	PF00021
O94776	PF17226
O94776	PF01448
O94776	PF01426
O94776	PF00320
O94777	PF07297
O94778	PF00230
O94779	PF07679
O94779	PF00041
O94804	PF12474
O94804	PF00069
O94806	PF00169
O94806	PF00130
O94806	PF00069
O94812	PF00168
O94813	PF13855
O94813	PF12661
O94813	PF01463
O94813	PF01462
O94813	PF00054
O94813	PF00008
O94817	PF04110
O94823	PF16212
O94823	PF16209
O94826	PF13181
O94826	PF00515
O94827	PF00621
O94830	PF02862
O94830	PF02825
O94830	PF00536
O94850	PF15498
O94855	PF08033
O94855	PF04815
O94855	PF04811
O94855	PF04810
O94855	PF00626
O94856	PF13882
O94856	PF07679
O94856	PF00047
O94856	PF00041
O94874	PF09743
O94875	PF14604
O94875	PF02208
O94875	PF00018
O94876	PF10267
O94886	PF14703
O94886	PF13967
O94886	PF02714
O94898	PF13855
O94898	PF07679
O94898	PF01463
O94901	PF18580
O94901	PF09387
O94901	PF07738
O94905	PF01145
O94906	PF13181
O94906	PF06424
O94910	PF16489
O94910	PF02793
O94910	PF02354
O94910	PF02191
O94910	PF02140
O94910	PF01825
O94910	PF00002
O94911	PF00005
O94919	PF01223
O94921	PF00069
O94923	PF06662
O94933	PF13855
O94956	PF03137
O94966	PF04969
O94966	PF01753
O94966	PF00443
O94973	PF02883
O94973	PF02296
O94973	PF01602
O94979	PF12931
O94985	PF00028
O94991	PF13855
O95006	PF13853
O95007	PF13853
O95013	PF13853
O95047	PF13853
O95049	PF07653
O95049	PF00625
O95049	PF00595
O95057	PF00071
O95067	PF02984
O95067	PF00134
O95069	PF07885
O95070	PF03878
O95071	PF11547
O95071	PF00658
O95071	PF00632
O95081	PF01412
O95136	PF00001
O95139	PF09782
O95140	PF04799
O95140	PF00350
O95150	PF00229
O95164	PF13881
O95166	PF02991
O95167	PF14987
O95168	PF07225
O95169	PF05821
O95178	PF14813
O95180	PF00520
O95182	PF07347
O95183	PF00957
O95185	PF17217
O95185	PF07679
O95185	PF00791
O95185	PF00531
O95185	PF00090
O95196	PF06567
O95196	PF06566
O95197	PF02453
O95202	PF07766
O95206	PF08266
O95206	PF00028
O95210	PF00686
O95214	PF04133
O95219	PF00787
O95221	PF13853
O95222	PF13853
O95236	PF05461
O95237	PF04970
O95239	PF00225
O95255	PF00664
O95255	PF00005
O95256	PF18452
O95256	PF13895
O95256	PF01582
O95258	PF00153
O95259	PF13426
O95259	PF00520
O95259	PF00027
O95264	PF02932
O95264	PF02931
O95267	PF00618
O95267	PF00617
O95267	PF00130
O95271	PF13606
O95271	PF12796
O95271	PF07647
O95271	PF00644
O95271	PF00023
O95274	PF00021
O95278	PF00782
O95278	PF00686
O95279	PF07885
O95292	PF00635
O95295	PF14712
O95297	PF07686
O95298	PF06374
O95342	PF00664
O95342	PF00005
O95371	PF13853
O95373	PF08506
O95373	PF03810
O95377	PF00029
O95388	PF00219
O95388	PF00093
O95388	PF00090
O95388	PF00007
O95389	PF00219
O95389	PF00007
O95391	PF11708
O95395	PF02485
O95397	PF08718
O95398	PF00618
O95398	PF00617
O95398	PF00610
O95398	PF00027
O95405	PF11979
O95405	PF11409
O95405	PF01363
O95406	PF03311
O95415	PF10164
O95425	PF02209
O95425	PF00626
O95427	PF04987
O95427	PF01663
O95428	PF08686
O95428	PF07679
O95428	PF05986
O95428	PF00090
O95428	PF00014
O95436	PF02690
O95450	PF17771
O95450	PF05986
O95450	PF01562
O95450	PF01421
O95450	PF00090
O95452	PF00029
O95460	PF12662
O95460	PF10393
O95460	PF00092
O95461	PF01501
O95466	PF06371
O95466	PF06367
O95466	PF02181
O95470	PF00282
O95471	PF00822
O95473	PF01284
O95476	PF03031
O95477	PF00005
O95484	PF00822
O95486	PF08033
O95486	PF04815
O95486	PF04811
O95486	PF04810
O95486	PF00626
O95487	PF08033
O95487	PF04815
O95487	PF04811
O95487	PF04810
O95487	PF00626
O95490	PF16489
O95490	PF02793
O95490	PF02354
O95490	PF02191
O95490	PF02140
O95490	PF01825
O95490	PF00002
O95497	PF00795
O95498	PF00795
O95500	PF00822
O95502	PF00354
O95528	PF00083
O95562	PF04178
O95563	PF03650
O95573	PF00501
O95613	PF10495
O95622	PF16214
O95622	PF06327
O95622	PF00211
O95630	PF08969
O95630	PF01398
O95631	PF01759
O95631	PF00055
O95631	PF00053
O95661	PF00071
O95665	PF00001
O95672	PF05649
O95672	PF01431
O95714	PF11515
O95714	PF06701
O95714	PF03256
O95714	PF00632
O95714	PF00569
O95714	PF00415
O95714	PF00173
O95716	PF00071
O95727	PF08205
O95727	PF07686
O95741	PF07002
O95741	PF00168
O95754	PF01437
O95754	PF01403
O95755	PF00071
O95759	PF02893
O95759	PF00566
O95772	PF10457
O95782	PF02883
O95782	PF02296
O95782	PF01602
O95786	PF18119
O95786	PF16739
O95786	PF11648
O95786	PF00271
O95786	PF00270
O95793	PF16482
O95793	PF00035
O95800	PF00001
O95803	PF12062
O95803	PF00685
O95807	PF05255
O95810	PF15237
O95831	PF14721
O95831	PF07992
O95832	PF00822
O95833	PF13417
O95838	PF02793
O95838	PF00002
O95847	PF00153
O95857	PF00335
O95858	PF00335
O95859	PF00335
O95864	PF00487
O95864	PF00173
O95866	PF15096
O95870	PF00561
O95876	PF11768
O95886	PF03359
O95897	PF12308
O95897	PF02191
O95907	PF07690
O95918	PF13853
O95944	PF07686
O95967	PF12662
O95967	PF07645
O95970	PF13855
O95970	PF03736
O95976	PF07686
O95977	PF00001
O95980	PF07648
O95990	PF06625
O95992	PF04116
O95999	PF00619
O96000	PF10249
O96005	PF05602
O96008	PF01459
O96011	PF05648
O96014	PF00110
O96024	PF01762
P00156	PF00033
P00156	PF00032
P00167	PF00173
P00338	PF02866
P00338	PF00056
P00387	PF00970
P00387	PF00175
P00395	PF00115
P00403	PF02790
P00403	PF00116
P00414	PF00510
P00505	PF00155
P00519	PF08919
P00519	PF07714
P00519	PF00018
P00519	PF00017
P00533	PF14843
P00533	PF07714
P00533	PF01030
P00533	PF00757
P00558	PF00162
P00797	PF07966
P00797	PF00026
P00813	PF00962
P00846	PF00119
P00918	PF00194
P01009	PF00079
P01033	PF00965
P01100	PF00170
P01111	PF00071
P01112	PF00071
P01116	PF00071
P01130	PF07645
P01130	PF00058
P01130	PF00057
P01133	PF07645
P01133	PF00058
P01133	PF00008
P01137	PF00688
P01137	PF00019
P01374	PF00229
P01375	PF00229
P01589	PF00084
P01593	PF07686
P01594	PF07686
P01597	PF07686
P01599	PF07686
P01601	PF07686
P01602	PF07686
P01611	PF07686
P01614	PF07686
P01615	PF07686
P01619	PF07686
P01624	PF07686
P01699	PF07686
P01700	PF07686
P01701	PF07686
P01703	PF07686
P01704	PF07686
P01705	PF07686
P01706	PF07686
P01709	PF07686
P01714	PF07686
P01715	PF07686
P01717	PF07686
P01718	PF07686
P01721	PF07686
P01730	PF12104
P01730	PF09191
P01730	PF05790
P01730	PF00047
P01732	PF07686
[truncated: 11,146 more rows]
