# Supplementary material for: MicrobioLink: An Integrated Computational Pipeline to Infer Functional Effects of Microbiome–Host Interactions
Source: Cells. 2020 May 21;9(5):1278. doi: 10.3390/cells9051278 (PMC7291277; doi:10.3390/cells9051278)
Supplement: Supplementary file 1 [file cells-09-01278-s001.zip › Supplementary table 5.xlsx]

## Sheet: Sheet1
ID	logFC.GSE36807	logFC.GSE75214	logFC.GSE9686
ENSG00000101844	0.293	-0.09962228	-0.02781534
ENSG00000070540	0.279	0.2463333	0.23778814
ENSG00000110046	0.213	0.01977794	-0.03119577
ENSG00000101460	-0.212	-0.19826496	-0.235831285
ENSG00000168397	-0.237	0.075645625	NA
ENSG00000198925	0.361	-0.1623623	-0.15990263
ENSG00000126775	-0.241	NA	-0.08465198
ENSG00000034713	-0.148	NA	-0.10288038
ENSG00000140941	0.248	0.066244585	0.29480738
ENSG00000157954	-0.173	-0.00323564	-0.11067068
ENSG00000083290	-0.26949999999999996	-0.0575119	0.13351061
ENSG00000145782	-0.017	0.06408043	-0.13592089
ENSG00000163820	0.006500000000000006	0.04576568	0.19988549
ENSG00000125703	-0.15	0.0637247	NA
ENSG00000110497	0.109	-0.12205879	-0.06580779
ENSG00000123395	0.115	0.12410138	0.02396701
ENSG00000057663	-0.09944999999999998	NA	-0.00696115
ENSG00000161011	0.107	-0.09995885	-0.10989285
ENSG00000205356	0.181	NA	0.14393926
ENSG00000197548	0.16	0.21075753	0.21176386
ENSG00000023287	-0.10300000000000001	NA	0.08459826
ENSG00000078142	-0.21700000000000003	-0.1878576	0.16484507
ENSG00000152348	0.03799999999999999	-0.25827022	0.25732727
ENSG00000066739	0.1372	0.11136332000000002	-0.14026669
ENSG00000168010	-0.120	NA	-0.21900987
ENSG00000085978	NA	-0.1141205	-0.20621658
ENSG00000126581	NA	-0.13805106	-0.01729438
ENSG00000130734	NA	-0.260442	-0.38448015
ENSG00000139112	NA	-0.2310241	0.01513399
ENSG00000144848	NA	-0.28323893	0.24402129
ENSG00000170296	NA	NA	0.12573248
ENSG00000175224	NA	NA	0.1329875
ENSG00000177169	NA	0.05942704	-0.07635967
ENSG00000196455	NA	-0.10192457	0.12888458
ENSG00000197769	NA	-0.10603317	-0.24714824
ENSG00000198382	NA	0.04312765	0.2856167
ENSG00000258102	NA	0.16618842	NA
ENSG00000279980	NA	-0.26235729	NA
ENSG00000281089	NA	-0.1141205	-0.20621658
