# Supplementary material for: MicrobioLink: An Integrated Computational Pipeline to Infer Functional Effects of Microbiome–Host Interactions
Source: Cells. 2020 May 21;9(5):1278. doi: 10.3390/cells9051278 (PMC7291277; doi:10.3390/cells9051278)
Supplement: Supplementary file 1 [file cells-09-01278-s001.zip › Supplementary table 4.xlsx]

## Sheet: Supplementary table 4
Human_protein_Uniprot_ID	Linear_motif_in_Human_protein	Motif Start position	Motif End position	Microbial_protein_PFAM_domain_ID	Microbial_protein_ID
Q8IYB4	LIG_FHA_1	61	68	PF00498	CLST014522
Q9BWL3	LIG_PDZ_Class_1	247	253	PF00595	CLST058361
Q9UDY2	LIG_PDZ_Class_1	1184	1190	PF00595	CLST058361
Q01844	LIG_FHA_2	198	205	PF00498	CLST014522
Q6VEQ5	LIG_FHA_2	145	152	PF00498	CLST014522
Q12931	LIG_FHA_2	60	67	PF00498	CLST014522
P17181	LIG_PDZ_Class_3	551	557	PF00595	CLST058361
Q13183	LIG_FHA_2	186	193	PF00498	CLST014522
O94906	LIG_FHA_2	27	34	PF00498	CLST014522
B7ZC32	LIG_FHA_1	0	7	PF00498	CLST014522
Q15003	LIG_FHA_1	46	53	PF00498	CLST014522
P23508	LIG_PDZ_Class_1	823	829	PF00595	CLST058361
Q8IZF5	LIG_FHA_2	88	95	PF00498	CLST014522
Q86UQ4	LIG_PDZ_Class_2	5052	5058	PF00595	CLST058361
Q9H2V7	LIG_FHA_1	21	28	PF00498	CLST014522
G9CGD6	LIG_FHA_2	395	402	PF00498	CLST014522
P27987	LIG_FHA_2	241	248	PF00498	CLST014522
P08833	LIG_FHA_2	127	134	PF00498	CLST014522
Q9NX95	LIG_FHA_1	151	158	PF00498	CLST014522
Q9Y6H8	LIG_PDZ_Class_2	429	435	PF00595	CLST058361
O43524	LIG_FHA_1	29	36	PF00498	CLST014522
P54652	LIG_TPR	635	639	PF00515	CLST657138
P54652	LIG_TPR	635	639	PF00515	CLST049049
P54652	LIG_TPR	635	639	PF00515	CLST567063
P54652	LIG_TPR	635	639	PF00515	CLST039489
O00562	LIG_FHA_2	258	265	PF00498	CLST014522
O60262	LIG_PDZ_Class_2	62	68	PF00595	CLST058361
Q9NWQ8	LIG_FHA_2	85	92	PF00498	CLST014522
Q8WV28	LIG_FHA_1	102	109	PF00498	CLST014522
P29590	LIG_FHA_2	25	32	PF00498	CLST014522
Q9Y2C5	LIG_FHA_2	0	7	PF00498	CLST014522
P14209	LIG_FHA_2	178	185	PF00498	CLST014522
O00548	LIG_PDZ_Class_1	717	723	PF00595	CLST058361
P63252	LIG_PDZ_Class_1	421	427	PF00595	CLST058361
O43900	LIG_PDZ_Class_2	609	615	PF00595	CLST058361
P0CG04	LIG_FHA_1	5	12	PF00498	CLST014522
O94850	LIG_FHA_2	537	544	PF00498	CLST014522
P49146	LIG_FHA_2	10	17	PF00498	CLST014522
Q8NET8	LIG_PDZ_Class_1	784	790	PF00595	CLST058361
Q96RF0	LIG_FHA_2	160	167	PF00498	CLST014522
O75807	LIG_FHA_1	92	99	PF00498	CLST014522
Q6PJW8	LIG_FHA_1	5	12	PF00498	CLST014522
Q9UBF9	LIG_PDZ_Class_3	492	498	PF00595	CLST058361
Q8IVL0	LIG_PDZ_Class_1	2379	2385	PF00595	CLST058361
Q9UM01	LIG_FHA_1	14	21	PF00498	CLST014522
Q9UQC2	TRG_PTS1	672	676	PF00515	CLST657138
Q9UQC2	TRG_PTS1	672	676	PF00515	CLST049049
Q9UQC2	TRG_PTS1	672	676	PF00515	CLST567063
Q9UQC2	TRG_PTS1	672	676	PF00515	CLST039489
P52803	LIG_FHA_2	188	195	PF00498	CLST014522
P24588	LIG_FHA_2	1	8	PF00498	CLST014522
Q9H7M9	LIG_PDZ_Class_3	305	311	PF00595	CLST058361
Q9HC62	LIG_FHA_2	200	207	PF00498	CLST014522
P53992	LIG_FHA_1	224	231	PF00498	CLST014522
Q96PB8	LIG_PDZ_Class_1	253	259	PF00595	CLST058361
Q7Z404	LIG_FHA_2	77	84	PF00498	CLST014522
P30281	LIG_PDZ_Class_2	286	292	PF00595	CLST058361
Q96S37	LIG_PDZ_Class_1	547	553	PF00595	CLST058361
Q6XPR3	LIG_FHA_1	585	592	PF00498	CLST014522
Q13217	LIG_FHA_2	362	369	PF00498	CLST014522
Q96GL9	LIG_PDZ_Class_1	161	167	PF00595	CLST058361
Q9BXS0	LIG_FHA_2	18	25	PF00498	CLST014522
Q96JJ6	LIG_FHA_1	433	440	PF00498	CLST014522
P31645	LIG_FHA_2	30	37	PF00498	CLST014522
Q86UN2	LIG_FHA_2	316	323	PF00498	CLST014522
Q53EL9	LIG_FHA_2	35	42	PF00498	CLST014522
Q6ZNL6	LIG_FHA_1	707	714	PF00498	CLST014522
Q8IWY9	LIG_FHA_2	106	113	PF00498	CLST014522
P12318	LIG_FHA_2	274	281	PF00498	CLST014522
Q7Z6L0	LIG_FHA_1	164	171	PF00498	CLST014522
O60241	LIG_PDZ_Class_1	1579	1585	PF00595	CLST058361
Q5VTJ3	LIG_PDZ_Class_1	771	777	PF00595	CLST058361
P07947	LIG_PDZ_Class_3	537	543	PF00595	CLST058361
Q9NRQ2	LIG_FHA_2	4	11	PF00498	CLST014522
Q8TDF5	LIG_PDZ_Class_1	527	533	PF00595	CLST058361
Q9C0H9	LIG_PDZ_Class_2	1177	1183	PF00595	CLST058361
Q8N9R8	LIG_FHA_1	17	24	PF00498	CLST014522
O60469	LIG_PDZ_Class_1	2006	2012	PF00595	CLST058361
Q6UWF3	TRG_PTS1	141	145	PF00515	CLST657138
Q6UWF3	TRG_PTS1	141	145	PF00515	CLST049049
Q6UWF3	TRG_PTS1	141	145	PF00515	CLST567063
Q6UWF3	TRG_PTS1	141	145	PF00515	CLST039489
Q92609	LIG_PDZ_Class_2	789	795	PF00595	CLST058361
Q0D2K0	LIG_FHA_1	6	13	PF00498	CLST014522
Q9UKZ4	LIG_FHA_2	42	49	PF00498	CLST014522
Q8TAA9	LIG_FHA_2	59	66	PF00498	CLST014522
Q15599	LIG_PDZ_Class_1	331	337	PF00595	CLST058361
C4AMC7	LIG_FHA_2	143	150	PF00498	CLST014522
Q8NFQ8	LIG_FHA_1	27	34	PF00498	CLST014522
Q96SY0	LIG_PDZ_Class_3	512	518	PF00595	CLST058361
Q7L804	LIG_FHA_2	176	183	PF00498	CLST014522
Q9GZY8	LIG_FHA_2	2	9	PF00498	CLST014522
Q96MC6	LIG_PDZ_Class_1	484	490	PF00595	CLST058361
Q92620	LIG_PDZ_Class_2	1221	1227	PF00595	CLST058361
Q9NVD7	LIG_FHA_2	70	77	PF00498	CLST014522
Q9UPA5	LIG_FHA_2	611	618	PF00498	CLST014522
Q14952	LIG_PDZ_Class_1	298	304	PF00595	CLST058361
Q96QZ7	LIG_PDZ_Class_2	1485	1491	PF00595	CLST058361
Q96QU1	LIG_PDZ_Class_1	1949	1955	PF00595	CLST058361
Q8N205	LIG_FHA_2	39	46	PF00498	CLST014522
Q07666	LIG_FHA_2	69	76	PF00498	CLST014522
P25092	LIG_PDZ_Class_1	1067	1073	PF00595	CLST058361
Q6UWI4	LIG_PDZ_Class_2	289	295	PF00595	CLST058361
Q9P0K9	LIG_FHA_2	98	105	PF00498	CLST014522
P55073	LIG_FHA_1	3	10	PF00498	CLST014522
O00750	LIG_FHA_1	165	172	PF00498	CLST014522
P25054	LIG_FHA_2	32	39	PF00498	CLST014522
P23470	LIG_PDZ_Class_1	1439	1445	PF00595	CLST058361
P24385	LIG_PDZ_Class_2	289	295	PF00595	CLST058361
Q9Y661	LIG_FHA_2	163	170	PF00498	CLST014522
Q9ULC8	LIG_PDZ_Class_2	759	765	PF00595	CLST058361
O75783	LIG_FHA_2	6	13	PF00498	CLST014522
O94768	LIG_PDZ_Class_2	366	372	PF00595	CLST058361
O14994	LIG_FHA_1	71	78	PF00498	CLST014522
O75400	LIG_FHA_1	253	260	PF00498	CLST014522
O75781	LIG_FHA_2	104	111	PF00498	CLST014522
Q14767	LIG_FHA_2	96	103	PF00498	CLST014522
A6NDD5	LIG_FHA_2	140	147	PF00498	CLST014522
O75179	LIG_FHA_1	2	9	PF00498	CLST014522
Q96J92	LIG_FHA_2	13	20	PF00498	CLST014522
Q96C19	LIG_FHA_1	0	7	PF00498	CLST014522
Q13613	LIG_PDZ_Class_1	659	665	PF00595	CLST058361
Q13361	LIG_FHA_2	38	45	PF00498	CLST014522
Q9NX63	LIG_FHA_1	4	11	PF00498	CLST014522
Q8IUX8	LIG_FHA_1	305	312	PF00498	CLST014522
Q9ULI3	LIG_FHA_2	227	234	PF00498	CLST014522
Q9Y2I9	LIG_FHA_2	12	19	PF00498	CLST014522
Q9BWV1	LIG_PDZ_Class_2	1108	1114	PF00595	CLST058361
Q8WWN9	LIG_FHA_1	172	179	PF00498	CLST014522
P61586	LIG_PDZ_Class_2	187	193	PF00595	CLST058361
O15127	LIG_FHA_1	45	52	PF00498	CLST014522
Q8NEN9	LIG_PDZ_Class_3	1148	1154	PF00595	CLST058361
Q5TAT6	LIG_FHA_2	348	355	PF00498	CLST014522
Q99700	LIG_FHA_2	377	384	PF00498	CLST014522
Q86WK7	LIG_FHA_2	436	443	PF00498	CLST014522
Q99569	LIG_FHA_2	14	21	PF00498	CLST014522
Q5JTV8	LIG_FHA_1	124	131	PF00498	CLST014522
Q13563	LIG_PDZ_Class_2	962	968	PF00595	CLST058361
P31323	LIG_FHA_2	54	61	PF00498	CLST014522
P30988	LIG_PDZ_Class_1	468	474	PF00595	CLST058361
Q9NZA1	LIG_FHA_1	15	22	PF00498	CLST014522
Q15366	LIG_FHA_2	199	206	PF00498	CLST014522
Q9Y2Y8	LIG_FHA_2	29	36	PF00498	CLST014522
Q9BY07	LIG_FHA_2	112	119	PF00498	CLST014522
Q9UKH3	LIG_FHA_2	29	36	PF00498	CLST014522
O75081	LIG_FHA_2	98	105	PF00498	CLST014522
Q8WVE6	LIG_FHA_1	239	246	PF00498	CLST014522
B7U540	LIG_PDZ_Class_1	427	433	PF00595	CLST058361
Q92930	LIG_PDZ_Class_1	201	207	PF00595	CLST058361
Q50LG9	LIG_PDZ_Class_2	507	513	PF00595	CLST058361
Q8N4C9	LIG_PDZ_Class_1	269	275	PF00595	CLST058361
Q86X29	LIG_PDZ_Class_2	643	649	PF00595	CLST058361
Q5QGZ9	LIG_FHA_2	3	10	PF00498	CLST014522
O00421	LIG_PDZ_Class_1	338	344	PF00595	CLST058361
A6NKG5	LIG_FHA_2	8	15	PF00498	CLST014522
P48764	TRG_PTS1	830	834	PF00515	CLST657138
P48764	TRG_PTS1	830	834	PF00515	CLST049049
P48764	TRG_PTS1	830	834	PF00515	CLST567063
P48764	TRG_PTS1	830	834	PF00515	CLST039489
Q8N8J7	LIG_FHA_2	28	35	PF00498	CLST014522
O75376	LIG_FHA_2	84	91	PF00498	CLST014522
O94876	LIG_FHA_2	25	32	PF00498	CLST014522
P48546	LIG_PDZ_Class_1	460	466	PF00595	CLST058361
Q9Y2J0	LIG_FHA_1	330	337	PF00498	CLST014522
Q14050	LIG_FHA_2	85	92	PF00498	CLST014522
Q9H7P6	LIG_FHA_2	28	35	PF00498	CLST014522
P42766	LIG_PDZ_Class_2	117	123	PF00595	CLST058361
Q96HH4	LIG_FHA_2	2	9	PF00498	CLST014522
P10301	LIG_PDZ_Class_2	212	218	PF00595	CLST058361
P02671	LIG_FHA_2	276	283	PF00498	CLST014522
Q8WUT9	TRG_PTS1	337	341	PF00515	CLST657138
Q8WUT9	TRG_PTS1	337	341	PF00515	CLST049049
Q8WUT9	TRG_PTS1	337	341	PF00515	CLST567063
Q8WUT9	TRG_PTS1	337	341	PF00515	CLST039489
Q96A33	LIG_FHA_2	57	64	PF00498	CLST014522
Q15822	LIG_FHA_2	53	60	PF00498	CLST014522
Q8NFQ8	LIG_FHA_2	83	90	PF00498	CLST014522
Q96T83	LIG_PDZ_Class_3	719	725	PF00595	CLST058361
Q14699	LIG_FHA_1	204	211	PF00498	CLST014522
Q01151	LIG_FHA_2	59	66	PF00498	CLST014522
Q5M775	LIG_FHA_1	141	148	PF00498	CLST014522
Q96D71	TRG_PTS1	792	796	PF00515	CLST657138
Q96D71	TRG_PTS1	792	796	PF00515	CLST049049
Q96D71	TRG_PTS1	792	796	PF00515	CLST567063
Q96D71	TRG_PTS1	792	796	PF00515	CLST039489
P36941	LIG_FHA_1	342	349	PF00498	CLST014522
Q9P2S2	LIG_PDZ_Class_2	1706	1712	PF00595	CLST058361
Q15029	LIG_FHA_1	27	34	PF00498	CLST014522
Q9GZR7	LIG_FHA_2	111	118	PF00498	CLST014522
Q9HBW1	LIG_PDZ_Class_1	647	653	PF00595	CLST058361
Q9HCI5	LIG_FHA_2	68	75	PF00498	CLST014522
Q4ZJI4	LIG_FHA_1	33	40	PF00498	CLST014522
O94766	LIG_PDZ_Class_2	329	335	PF00595	CLST058361
P78344	LIG_FHA_2	53	60	PF00498	CLST014522
Q99946	LIG_FHA_2	113	120	PF00498	CLST014522
Q15011	LIG_FHA_2	2	9	PF00498	CLST014522
P49815	LIG_FHA_2	2	9	PF00498	CLST014522
Q9BX66	LIG_FHA_1	261	268	PF00498	CLST014522
Q9UPI3	LIG_PDZ_Class_3	520	526	PF00595	CLST058361
Q99459	LIG_PDZ_Class_1	796	802	PF00595	CLST058361
Q7Z406	LIG_FHA_1	2	9	PF00498	CLST014522
P51151	LIG_PDZ_Class_1	195	201	PF00595	CLST058361
P41231	LIG_PDZ_Class_2	371	377	PF00595	CLST058361
Q14118	LIG_FHA_2	466	473	PF00498	CLST014522
Q8NAU1	LIG_PDZ_Class_1	206	212	PF00595	CLST058361
P04201	LIG_FHA_1	4	11	PF00498	CLST014522
Q9Y519	LIG_PDZ_Class_3	401	407	PF00595	CLST058361
O60667	LIG_PDZ_Class_2	384	390	PF00595	CLST058361
O60359	LIG_PDZ_Class_1	309	315	PF00595	CLST058361
Q12983	LIG_FHA_1	146	153	PF00498	CLST014522
Q9H8T0	LIG_FHA_1	6	13	PF00498	CLST014522
Q9NQX7	LIG_FHA_1	29	36	PF00498	CLST014522
P49790	LIG_FHA_2	403	410	PF00498	CLST014522
Q9H159	LIG_FHA_2	168	175	PF00498	CLST014522
Q9H305	LIG_FHA_1	11	18	PF00498	CLST014522
Q9UNW8	LIG_PDZ_Class_3	374	380	PF00595	CLST058361
P78310	LIG_PDZ_Class_1	359	365	PF00595	CLST058361
Q9BRK5	LIG_PDZ_Class_3	356	362	PF00595	CLST058361
Q8N126	LIG_PDZ_Class_2	392	398	PF00595	CLST058361
O15400	LIG_FHA_1	1	8	PF00498	CLST014522
Q9C091	LIG_FHA_1	315	322	PF00498	CLST014522
Q8NI35	LIG_FHA_1	4	11	PF00498	CLST014522
Q6UY11	LIG_PDZ_Class_1	377	383	PF00595	CLST058361
Q9P265	LIG_FHA_1	101	108	PF00498	CLST014522
P23469	LIG_FHA_1	147	154	PF00498	CLST014522
P19622	LIG_FHA_1	157	164	PF00498	CLST014522
A6NMS7	LIG_FHA_2	226	233	PF00498	CLST014522
Q9NRF2	LIG_PDZ_Class_1	750	756	PF00595	CLST058361
Q9NRY7	LIG_FHA_1	53	60	PF00498	CLST014522
P0C874	LIG_FHA_2	72	79	PF00498	CLST014522
Q5T0D9	LIG_FHA_1	13	20	PF00498	CLST014522
Q6Y7W6	LIG_FHA_1	2	9	PF00498	CLST014522
Q66K66	LIG_PDZ_Class_2	354	360	PF00595	CLST058361
Q6DN14	LIG_FHA_2	229	236	PF00498	CLST014522
Q9UBV2	LIG_FHA_2	37	44	PF00498	CLST014522
Q9Y4B5	LIG_FHA_2	312	319	PF00498	CLST014522
O14828	LIG_FHA_1	34	41	PF00498	CLST014522
Q9UKM7	LIG_FHA_2	141	148	PF00498	CLST014522
Q9NWD8	LIG_FHA_2	80	87	PF00498	CLST014522
Q9Y2I7	LIG_FHA_1	80	87	PF00498	CLST014522
Q15768	LIG_PDZ_Class_2	334	340	PF00595	CLST058361
Q5JWF2	LIG_FHA_2	404	411	PF00498	CLST014522
Q9UMY4	LIG_FHA_1	6	13	PF00498	CLST014522
Q8N3J6	LIG_PDZ_Class_2	429	435	PF00595	CLST058361
Q9Y2J2	LIG_FHA_2	60	67	PF00498	CLST014522
Q5SYB0	LIG_FHA_1	45	52	PF00498	CLST014522
Q14515	LIG_FHA_2	57	64	PF00498	CLST014522
O94966	LIG_FHA_2	88	95	PF00498	CLST014522
Q15762	LIG_PDZ_Class_1	330	336	PF00595	CLST058361
Q12929	LIG_FHA_2	28	35	PF00498	CLST014522
Q9BZF1	LIG_FHA_1	10	17	PF00498	CLST014522
Q9NXL6	LIG_FHA_2	368	375	PF00498	CLST014522
Q96JB2	LIG_FHA_1	29	36	PF00498	CLST014522
Q9GZY6	LIG_PDZ_Class_1	237	243	PF00595	CLST058361
P52292	LIG_PDZ_Class_2	523	529	PF00595	CLST058361
Q8WWF3	LIG_PDZ_Class_1	238	244	PF00595	CLST058361
Q9NYI0	LIG_FHA_2	62	69	PF00498	CLST014522
O95391	LIG_FHA_2	1	8	PF00498	CLST014522
Q96H15	LIG_PDZ_Class_2	372	378	PF00595	CLST058361
Q8TC41	LIG_FHA_1	90	97	PF00498	CLST014522
Q86UW2	LIG_FHA_1	71	78	PF00498	CLST014522
Q8WVB6	LIG_FHA_2	48	55	PF00498	CLST014522
Q86WK6	LIG_PDZ_Class_2	487	493	PF00595	CLST058361
Q92615	LIG_FHA_1	12	19	PF00498	CLST014522
O75096	LIG_PDZ_Class_1	1899	1905	PF00595	CLST058361
O60309	LIG_FHA_2	226	233	PF00498	CLST014522
Q9NQX5	LIG_FHA_2	283	290	PF00498	CLST014522
P78352	LIG_FHA_1	16	23	PF00498	CLST014522
Q04656	LIG_PDZ_Class_1	1494	1500	PF00595	CLST058361
Q96GZ6	LIG_FHA_1	25	32	PF00498	CLST014522
P10745	LIG_PDZ_Class_3	1241	1247	PF00595	CLST058361
Q9NQ66	LIG_PDZ_Class_1	1210	1216	PF00595	CLST058361
Q5T0N5	LIG_FHA_2	161	168	PF00498	CLST014522
Q86UT6	LIG_FHA_2	116	123	PF00498	CLST014522
P55209	LIG_FHA_2	24	31	PF00498	CLST014522
O00213	LIG_FHA_1	89	96	PF00498	CLST014522
Q9NRG9	LIG_PDZ_Class_1	540	546	PF00595	CLST058361
Q9Y285	LIG_PDZ_Class_3	502	508	PF00595	CLST058361
Q8N112	LIG_FHA_2	14	21	PF00498	CLST014522
Q6ZSZ5	LIG_FHA_1	173	180	PF00498	CLST014522
Q02952	LIG_FHA_2	18	25	PF00498	CLST014522
Q12809	LIG_FHA_1	149	156	PF00498	CLST014522
Q9Y265	LIG_FHA_1	9	16	PF00498	CLST014522
Q9BYE2	TRG_PTS1	582	586	PF00515	CLST657138
Q9BYE2	TRG_PTS1	582	586	PF00515	CLST049049
Q9BYE2	TRG_PTS1	582	586	PF00515	CLST567063
Q9BYE2	TRG_PTS1	582	586	PF00515	CLST039489
Q13492	LIG_FHA_1	4	11	PF00498	CLST014522
P09619	LIG_PDZ_Class_1	1100	1106	PF00595	CLST058361
P26232	LIG_PDZ_Class_3	947	953	PF00595	CLST058361
O95196	LIG_FHA_2	56	63	PF00498	CLST014522
Q5JTH9	LIG_FHA_2	74	81	PF00498	CLST014522
Q12772	LIG_FHA_1	108	115	PF00498	CLST014522
Q14940	LIG_FHA_2	711	718	PF00498	CLST014522
Q06418	LIG_PDZ_Class_1	884	890	PF00595	CLST058361
Q9HBR0	LIG_FHA_2	844	851	PF00498	CLST014522
Q8N1F7	LIG_FHA_1	17	24	PF00498	CLST014522
Q9Y2H2	LIG_FHA_2	264	271	PF00498	CLST014522
Q14444	LIG_FHA_1	43	50	PF00498	CLST014522
Q5KSL6	LIG_FHA_1	139	146	PF00498	CLST014522
Q9UKK3	LIG_FHA_2	121	128	PF00498	CLST014522
Q5VWQ8	LIG_PDZ_Class_1	1183	1189	PF00595	CLST058361
Q9Y216	LIG_PDZ_Class_2	654	660	PF00595	CLST058361
Q96P66	LIG_FHA_2	322	329	PF00498	CLST014522
Q86VY9	TRG_PTS1	487	491	PF00515	CLST657138
Q86VY9	TRG_PTS1	487	491	PF00515	CLST049049
Q86VY9	TRG_PTS1	487	491	PF00515	CLST567063
Q86VY9	TRG_PTS1	487	491	PF00515	CLST039489
Q6PFW1	LIG_FHA_1	24	31	PF00498	CLST014522
Q12802	LIG_PDZ_Class_2	2807	2813	PF00595	CLST058361
P22459	LIG_PDZ_Class_1	647	653	PF00595	CLST058361
Q9Y548	LIG_FHA_1	24	31	PF00498	CLST014522
Q13439	LIG_FHA_2	256	263	PF00498	CLST014522
Q96L42	LIG_PDZ_Class_2	1101	1107	PF00595	CLST058361
Q53EZ4	LIG_FHA_1	3	10	PF00498	CLST014522
Q9P1Y6	LIG_FHA_2	51	58	PF00498	CLST014522
Q9BQG1	LIG_FHA_2	181	188	PF00498	CLST014522
Q14761	LIG_PDZ_Class_1	200	206	PF00595	CLST058361
Q9Y2H0	LIG_FHA_1	258	265	PF00498	CLST014522
P33241	LIG_FHA_1	192	199	PF00498	CLST014522
P33991	LIG_FHA_1	42	49	PF00498	CLST014522
Q2Y0W8	LIG_FHA_2	102	109	PF00498	CLST014522
P36507	LIG_FHA_2	14	21	PF00498	CLST014522
B7ZC32	LIG_FHA_2	36	43	PF00498	CLST014522
P31645	LIG_FHA_1	0	7	PF00498	CLST014522
Q8TCY5	LIG_FHA_1	127	134	PF00498	CLST014522
P36955	LIG_FHA_1	33	40	PF00498	CLST014522
Q8N3U4	LIG_FHA_2	22	29	PF00498	CLST014522
O75128	LIG_FHA_1	27	34	PF00498	CLST014522
A8MQT2	LIG_FHA_2	254	261	PF00498	CLST014522
Q8N944	LIG_FHA_2	332	339	PF00498	CLST014522
O95727	LIG_PDZ_Class_1	387	393	PF00595	CLST058361
Q02543	LIG_PDZ_Class_1	170	176	PF00595	CLST058361
Q8IZY2	LIG_PDZ_Class_1	2140	2146	PF00595	CLST058361
O94876	LIG_FHA_1	215	222	PF00498	CLST014522
Q96LB1	LIG_PDZ_Class_1	324	330	PF00595	CLST058361
P35612	LIG_FHA_2	2	9	PF00498	CLST014522
Q15036	LIG_PDZ_Class_3	464	470	PF00595	CLST058361
Q15642	LIG_FHA_1	536	543	PF00498	CLST014522
P25686	LIG_PDZ_Class_2	318	324	PF00595	CLST058361
P51168	LIG_PDZ_Class_3	634	640	PF00595	CLST058361
Q13444	LIG_PDZ_Class_2	857	863	PF00595	CLST058361
A0A0K0K1E9	LIG_PDZ_Class_1	109	115	PF00595	CLST058361
P08F94	LIG_PDZ_Class_3	4068	4074	PF00595	CLST058361
Q496H8	LIG_FHA_2	123	130	PF00498	CLST014522
Q641Q2	LIG_FHA_2	2	9	PF00498	CLST014522
Q14721	LIG_FHA_1	10	17	PF00498	CLST014522
Q6DN12	LIG_PDZ_Class_1	872	878	PF00595	CLST058361
Q9NRM1	LIG_PDZ_Class_2	1136	1142	PF00595	CLST058361
Q9NYZ3	LIG_FHA_2	601	608	PF00498	CLST014522
Q96FS4	LIG_PDZ_Class_3	1036	1042	PF00595	CLST058361
O95772	LIG_PDZ_Class_2	228	234	PF00595	CLST058361
P61006	LIG_PDZ_Class_2	201	207	PF00595	CLST058361
Q2NKQ1	LIG_FHA_2	402	409	PF00498	CLST014522
Q5VXU3	LIG_FHA_2	10	17	PF00498	CLST014522
Q13319	LIG_FHA_2	87	94	PF00498	CLST014522
O75923	LIG_FHA_2	134	141	PF00498	CLST014522
Q2WGJ8	LIG_PDZ_Class_2	229	235	PF00595	CLST058361
Q9BSW7	LIG_FHA_1	99	106	PF00498	CLST014522
Q9UK17	LIG_PDZ_Class_1	649	655	PF00595	CLST058361
Q5VWT5	LIG_FHA_2	175	182	PF00498	CLST014522
Q6QNY1	LIG_FHA_2	8	15	PF00498	CLST014522
Q9NZR2	LIG_PDZ_Class_1	4593	4599	PF00595	CLST058361
Q6ZS17	LIG_FHA_2	487	494	PF00498	CLST014522
Q92530	LIG_FHA_2	159	166	PF00498	CLST014522
Q9H6Y7	LIG_PDZ_Class_2	344	350	PF00595	CLST058361
O15400	LIG_FHA_2	38	45	PF00498	CLST014522
Q92608	LIG_PDZ_Class_1	1824	1830	PF00595	CLST058361
Q9H0R5	LIG_PDZ_Class_2	589	595	PF00595	CLST058361
Q86UW7	LIG_FHA_2	408	415	PF00498	CLST014522
O95810	LIG_FHA_1	122	129	PF00498	CLST014522
Q9NQ76	LIG_FHA_1	210	217	PF00498	CLST014522
P22307	TRG_PTS1	543	547	PF00515	CLST657138
P22307	TRG_PTS1	543	547	PF00515	CLST049049
P22307	TRG_PTS1	543	547	PF00515	CLST567063
P22307	TRG_PTS1	543	547	PF00515	CLST039489
Q02221	LIG_FHA_2	89	96	PF00498	CLST014522
Q8WXE9	LIG_FHA_1	245	252	PF00498	CLST014522
Q15046	LIG_PDZ_Class_1	591	597	PF00595	CLST058361
P22607	LIG_FHA_2	141	148	PF00498	CLST014522
Q8N1I0	LIG_PDZ_Class_1	1960	1966	PF00595	CLST058361
Q9Y2H0	LIG_PDZ_Class_1	986	992	PF00595	CLST058361
Q92667	LIG_FHA_2	120	127	PF00498	CLST014522
Q7Z5L4	LIG_PDZ_Class_1	161	167	PF00595	CLST058361
P40855	LIG_FHA_2	40	47	PF00498	CLST014522
Q9UGQ3	LIG_FHA_2	12	19	PF00498	CLST014522
Q5ZPR3	LIG_PDZ_Class_3	528	534	PF00595	CLST058361
P51511	LIG_FHA_1	11	18	PF00498	CLST014522
Q9Y4C0	LIG_PDZ_Class_2	1637	1643	PF00595	CLST058361
Q8TCZ2	TRG_PTS1	258	262	PF00515	CLST657138
Q8TCZ2	TRG_PTS1	258	262	PF00515	CLST049049
Q8TCZ2	TRG_PTS1	258	262	PF00515	CLST567063
Q8TCZ2	TRG_PTS1	258	262	PF00515	CLST039489
Q86YS3	LIG_FHA_1	159	166	PF00498	CLST014522
Q8IZ08	LIG_PDZ_Class_1	488	494	PF00595	CLST058361
P48065	LIG_PDZ_Class_1	608	614	PF00595	CLST058361
Q8WWF3	LIG_FHA_2	110	117	PF00498	CLST014522
Q05469	LIG_FHA_2	20	27	PF00498	CLST014522
P23276	LIG_FHA_2	26	33	PF00498	CLST014522
P06401	LIG_FHA_1	154	161	PF00498	CLST014522
Q6T4R5	LIG_FHA_1	93	100	PF00498	CLST014522
Q96MT1	LIG_PDZ_Class_3	657	663	PF00595	CLST058361
Q9C091	LIG_FHA_2	79	86	PF00498	CLST014522
P36021	LIG_PDZ_Class_3	533	539	PF00595	CLST058361
O43586	LIG_PDZ_Class_3	410	416	PF00595	CLST058361
Q00536	LIG_PDZ_Class_1	490	496	PF00595	CLST058361
O95180	LIG_PDZ_Class_3	2347	2353	PF00595	CLST058361
P78504	LIG_PDZ_Class_2	1212	1218	PF00595	CLST058361
Q9UL45	LIG_FHA_1	23	30	PF00498	CLST014522
Q8TBM8	LIG_FHA_2	168	175	PF00498	CLST014522
P12931	LIG_PDZ_Class_3	530	536	PF00595	CLST058361
Q6ZS10	LIG_FHA_2	13	20	PF00498	CLST014522
P03372	LIG_FHA_2	137	144	PF00498	CLST014522
A6NMN3	LIG_FHA_1	16	23	PF00498	CLST014522
Q9HCI5	LIG_FHA_1	63	70	PF00498	CLST014522
P17677	LIG_PDZ_Class_3	232	238	PF00595	CLST058361
Q8WY21	LIG_PDZ_Class_2	1162	1168	PF00595	CLST058361
Q9UKB5	LIG_FHA_1	175	182	PF00498	CLST014522
Q9BTT6	LIG_PDZ_Class_1	518	524	PF00595	CLST058361
Q9Y6Y8	LIG_FHA_2	410	417	PF00498	CLST014522
Q969M1	LIG_FHA_1	1	8	PF00498	CLST014522
Q6U841	LIG_FHA_2	13	20	PF00498	CLST014522
Q15011	LIG_FHA_1	8	15	PF00498	CLST014522
O75167	LIG_FHA_2	107	114	PF00498	CLST014522
P49788	LIG_PDZ_Class_1	288	294	PF00595	CLST058361
Q8IZF0	LIG_PDZ_Class_2	1732	1738	PF00595	CLST058361
Q5JTC6	LIG_FHA_2	0	7	PF00498	CLST014522
Q9UBI6	LIG_FHA_1	5	12	PF00498	CLST014522
A6NDV4	LIG_FHA_2	18	25	PF00498	CLST014522
Q9Y6F6	LIG_FHA_1	75	82	PF00498	CLST014522
Q12879	LIG_PDZ_Class_1	1458	1464	PF00595	CLST058361
Q99218	LIG_TPR	202	206	PF00515	CLST657138
Q99218	LIG_TPR	202	206	PF00515	CLST049049
Q99218	LIG_TPR	202	206	PF00515	CLST567063
Q99218	LIG_TPR	202	206	PF00515	CLST039489
O15440	LIG_FHA_1	38	45	PF00498	CLST014522
A6NKL6	LIG_PDZ_Class_1	615	621	PF00595	CLST058361
P49754	LIG_FHA_1	6	13	PF00498	CLST014522
Q99217	LIG_FHA_2	182	189	PF00498	CLST014522
Q8TAB3	LIG_PDZ_Class_2	1142	1148	PF00595	CLST058361
Q9BXF6	LIG_FHA_2	302	309	PF00498	CLST014522
Q902F9	LIG_FHA_2	29	36	PF00498	CLST014522
O75121	LIG_PDZ_Class_1	403	409	PF00595	CLST058361
Q2HXU8	LIG_FHA_2	8	15	PF00498	CLST014522
Q5T442	LIG_FHA_2	399	406	PF00498	CLST014522
P32745	LIG_FHA_2	8	15	PF00498	CLST014522
Q9Y3Q4	LIG_PDZ_Class_1	1197	1203	PF00595	CLST058361
Q86SQ0	LIG_FHA_1	106	113	PF00498	CLST014522
Q9NY64	LIG_FHA_1	6	13	PF00498	CLST014522
Q9Y520	LIG_FHA_2	156	163	PF00498	CLST014522
O00203	LIG_FHA_1	22	29	PF00498	CLST014522
Q96N21	LIG_PDZ_Class_2	519	525	PF00595	CLST058361
Q9H251	LIG_PDZ_Class_1	3348	3354	PF00595	CLST058361
Q9BQ39	LIG_FHA_1	50	57	PF00498	CLST014522
Q9Y2H9	LIG_FHA_1	137	144	PF00498	CLST014522
Q5T848	LIG_PDZ_Class_2	1209	1215	PF00595	CLST058361
Q9NXG6	LIG_PDZ_Class_2	496	502	PF00595	CLST058361
Q86TY3	LIG_FHA_2	110	117	PF00498	CLST014522
P43632	LIG_PDZ_Class_1	298	304	PF00595	CLST058361
Q6PJG9	LIG_FHA_2	392	399	PF00498	CLST014522
Q9Y345	LIG_FHA_2	31	38	PF00498	CLST014522
O00453	LIG_FHA_2	77	84	PF00498	CLST014522
P20674	LIG_PDZ_Class_3	144	150	PF00595	CLST058361
P10415	LIG_FHA_1	66	73	PF00498	CLST014522
O60749	LIG_FHA_1	26	33	PF00498	CLST014522
Q9Y618	LIG_FHA_1	2	9	PF00498	CLST014522
Q9HCH5	LIG_FHA_1	257	264	PF00498	CLST014522
P08238	LIG_TPR	720	724	PF00515	CLST657138
P08238	LIG_TPR	720	724	PF00515	CLST049049
P08238	LIG_TPR	720	724	PF00515	CLST567063
P08238	LIG_TPR	720	724	PF00515	CLST039489
O60312	LIG_FHA_1	21	28	PF00498	CLST014522
O60749	LIG_FHA_2	13	20	PF00498	CLST014522
Q7Z7M1	LIG_FHA_1	26	33	PF00498	CLST014522
Q13237	LIG_FHA_1	20	27	PF00498	CLST014522
Q8WXS5	LIG_PDZ_Class_1	419	425	PF00595	CLST058361
Q3YBM2	LIG_FHA_1	2	9	PF00498	CLST014522
O75386	LIG_FHA_1	66	73	PF00498	CLST014522
P32246	LIG_FHA_2	3	10	PF00498	CLST014522
Q5D1E8	LIG_FHA_1	13	20	PF00498	CLST014522
Q8IVT5	TRG_PTS1	919	923	PF00515	CLST657138
Q8IVT5	TRG_PTS1	919	923	PF00515	CLST049049
Q8IVT5	TRG_PTS1	919	923	PF00515	CLST567063
Q8IVT5	TRG_PTS1	919	923	PF00515	CLST039489
Q9Y2Q0	LIG_FHA_2	4	11	PF00498	CLST014522
P12956	LIG_FHA_2	7	14	PF00498	CLST014522
Q9P2P1	LIG_FHA_1	264	271	PF00498	CLST014522
Q53GL0	LIG_FHA_1	183	190	PF00498	CLST014522
Q9HB19	LIG_PDZ_Class_1	419	425	PF00595	CLST058361
O75886	LIG_FHA_1	185	192	PF00498	CLST014522
A6NFE2	LIG_FHA_1	70	77	PF00498	CLST014522
Q6ZMT1	LIG_PDZ_Class_1	405	411	PF00595	CLST058361
Q9H3Q1	LIG_FHA_2	90	97	PF00498	CLST014522
P35499	LIG_PDZ_Class_1	1830	1836	PF00595	CLST058361
Q92546	LIG_PDZ_Class_2	385	391	PF00595	CLST058361
A8MUP6	LIG_PDZ_Class_1	287	293	PF00595	CLST058361
Q9HDB5	LIG_PDZ_Class_2	631	637	PF00595	CLST058361
Q8TBG9	LIG_FHA_2	244	251	PF00498	CLST014522
P52292	LIG_FHA_1	58	65	PF00498	CLST014522
O60238	LIG_FHA_2	109	116	PF00498	CLST014522
Q9Y6R1	LIG_PDZ_Class_1	1073	1079	PF00595	CLST058361
Q3MJ16	LIG_FHA_1	38	45	PF00498	CLST014522
Q9H2J7	LIG_FHA_2	46	53	PF00498	CLST014522
Q68EM7	LIG_PDZ_Class_1	875	881	PF00595	CLST058361
Q16572	LIG_FHA_1	71	78	PF00498	CLST014522
O75074	LIG_PDZ_Class_2	764	770	PF00595	CLST058361
Q8N695	TRG_PTS1	606	610	PF00515	CLST657138
Q8N695	TRG_PTS1	606	610	PF00515	CLST049049
Q8N695	TRG_PTS1	606	610	PF00515	CLST567063
Q8N695	TRG_PTS1	606	610	PF00515	CLST039489
Q9Y613	LIG_PDZ_Class_2	1158	1164	PF00595	CLST058361
Q9BSA9	LIG_FHA_2	10	17	PF00498	CLST014522
P35368	LIG_FHA_2	477	484	PF00498	CLST014522
Q96FE7	LIG_FHA_2	240	247	PF00498	CLST014522
P49795	LIG_FHA_2	0	7	PF00498	CLST014522
P30531	LIG_FHA_2	590	597	PF00498	CLST014522
O75298	LIG_FHA_2	36	43	PF00498	CLST014522
Q6ZSZ5	LIG_PDZ_Class_2	1355	1361	PF00595	CLST058361
P57768	LIG_FHA_1	0	7	PF00498	CLST014522
Q6ZWK4	LIG_FHA_2	68	75	PF00498	CLST014522
Q9P0K1	LIG_PDZ_Class_1	900	906	PF00595	CLST058361
P17568	LIG_PDZ_Class_2	131	137	PF00595	CLST058361
Q96PE1	LIG_PDZ_Class_1	1332	1338	PF00595	CLST058361
Q96HD9	LIG_FHA_2	80	87	PF00498	CLST014522
O75445	TRG_PTS1	5198	5202	PF00515	CLST657138
O75445	TRG_PTS1	5198	5202	PF00515	CLST049049
O75445	TRG_PTS1	5198	5202	PF00515	CLST567063
O75445	TRG_PTS1	5198	5202	PF00515	CLST039489
P30530	LIG_PDZ_Class_3	888	894	PF00595	CLST058361
P56880	LIG_PDZ_Class_3	213	219	PF00595	CLST058361
P14317	LIG_FHA_2	13	20	PF00498	CLST014522
O15169	LIG_FHA_1	329	336	PF00498	CLST014522
Q9Y4F3	TRG_PTS1	1738	1742	PF00515	CLST657138
Q9Y4F3	TRG_PTS1	1738	1742	PF00515	CLST049049
Q9Y4F3	TRG_PTS1	1738	1742	PF00515	CLST567063
Q9Y4F3	TRG_PTS1	1738	1742	PF00515	CLST039489
O75947	LIG_PDZ_Class_3	155	161	PF00595	CLST058361
P23469	LIG_FHA_2	22	29	PF00498	CLST014522
C9JVW0	LIG_FHA_2	125	132	PF00498	CLST014522
Q53QZ3	LIG_FHA_2	2	9	PF00498	CLST014522
Q76M96	LIG_FHA_2	62	69	PF00498	CLST014522
B8ZZ34	LIG_PDZ_Class_2	391	397	PF00595	CLST058361
P36956	LIG_FHA_1	157	164	PF00498	CLST014522
P14679	TRG_PTS1	525	529	PF00515	CLST657138
P14679	TRG_PTS1	525	529	PF00515	CLST049049
P14679	TRG_PTS1	525	529	PF00515	CLST567063
P14679	TRG_PTS1	525	529	PF00515	CLST039489
Q8WVH0	LIG_FHA_2	110	117	PF00498	CLST014522
P27448	LIG_FHA_2	6	13	PF00498	CLST014522
Q9Y2H6	LIG_FHA_2	193	200	PF00498	CLST014522
P57789	LIG_FHA_1	37	44	PF00498	CLST014522
Q8NDB6	LIG_FHA_2	16	23	PF00498	CLST014522
Q96SK2	LIG_FHA_2	227	234	PF00498	CLST014522
O94956	LIG_PDZ_Class_1	703	709	PF00595	CLST058361
Q15019	LIG_FHA_1	4	11	PF00498	CLST014522
Q9H2G9	LIG_FHA_1	0	7	PF00498	CLST014522
Q92614	LIG_PDZ_Class_1	2048	2054	PF00595	CLST058361
Q6PJF5	LIG_FHA_1	210	217	PF00498	CLST014522
O95425	LIG_FHA_2	405	412	PF00498	CLST014522
A6NC78	LIG_FHA_2	68	75	PF00498	CLST014522
Q8IY33	LIG_FHA_2	327	334	PF00498	CLST014522
Q5M775	LIG_FHA_2	384	391	PF00498	CLST014522
O60502	LIG_FHA_2	6	13	PF00498	CLST014522
Q9H1B5	LIG_FHA_1	141	148	PF00498	CLST014522
P05107	LIG_FHA_2	84	91	PF00498	CLST014522
Q8N5V2	LIG_FHA_2	20	27	PF00498	CLST014522
Q2MJR0	LIG_FHA_1	138	145	PF00498	CLST014522
Q8NHL6	LIG_FHA_2	444	451	PF00498	CLST014522
Q8TD84	LIG_PDZ_Class_1	2047	2053	PF00595	CLST058361
P63165	LIG_PDZ_Class_1	95	101	PF00595	CLST058361
Q05193	LIG_PDZ_Class_2	858	864	PF00595	CLST058361
P51798	LIG_FHA_1	31	38	PF00498	CLST014522
Q9Y2L1	LIG_FHA_2	128	135	PF00498	CLST014522
Q8TC99	LIG_FHA_2	165	172	PF00498	CLST014522
Q9NTN9	LIG_PDZ_Class_1	832	838	PF00595	CLST058361
Q9NT99	LIG_PDZ_Class_1	707	713	PF00595	CLST058361
O75460	LIG_PDZ_Class_3	971	977	PF00595	CLST058361
O95759	LIG_PDZ_Class_1	1134	1140	PF00595	CLST058361
Q9NQ90	LIG_FHA_2	128	135	PF00498	CLST014522
Q8N423	LIG_FHA_2	444	451	PF00498	CLST014522
P53618	LIG_PDZ_Class_1	947	953	PF00595	CLST058361
P36507	LIG_PDZ_Class_1	394	400	PF00595	CLST058361
P43631	LIG_PDZ_Class_1	298	304	PF00595	CLST058361
Q9BVG9	LIG_FHA_2	44	51	PF00498	CLST014522
Q5VVP1	LIG_PDZ_Class_3	1337	1343	PF00595	CLST058361
Q969Z4	LIG_FHA_2	366	373	PF00498	CLST014522
Q5TC84	LIG_FHA_2	11	18	PF00498	CLST014522
P04233	LIG_FHA_2	284	291	PF00498	CLST014522
Q6ZT62	LIG_FHA_1	7	14	PF00498	CLST014522
P04920	LIG_FHA_2	117	124	PF00498	CLST014522
Q9Y4R8	LIG_FHA_2	465	472	PF00498	CLST014522
Q9HCN8	LIG_PDZ_Class_3	215	221	PF00595	CLST058361
Q86VZ1	LIG_PDZ_Class_1	353	359	PF00595	CLST058361
Q6UX27	LIG_PDZ_Class_2	230	236	PF00595	CLST058361
Q6UXD5	LIG_FHA_1	40	47	PF00498	CLST014522
Q08AE8	LIG_PDZ_Class_1	750	756	PF00595	CLST058361
O95793	LIG_FHA_2	274	281	PF00498	CLST014522
A5D8V6	LIG_FHA_1	183	190	PF00498	CLST014522
Q92543	LIG_FHA_2	427	434	PF00498	CLST014522
Q9BYK8	LIG_FHA_1	26	33	PF00498	CLST014522
Q9Y566	LIG_FHA_2	4	11	PF00498	CLST014522
P29400	LIG_FHA_2	124	131	PF00498	CLST014522
P04040	TRG_PTS1	523	527	PF00515	CLST657138
P04040	TRG_PTS1	523	527	PF00515	CLST049049
P04040	TRG_PTS1	523	527	PF00515	CLST567063
P04040	TRG_PTS1	523	527	PF00515	CLST039489
Q5U4P2	LIG_FHA_2	39	46	PF00498	CLST014522
Q9BSW7	LIG_FHA_2	73	80	PF00498	CLST014522
Q05513	LIG_FHA_1	206	213	PF00498	CLST014522
Q14315	LIG_FHA_2	21	28	PF00498	CLST014522
Q9NZ94	LIG_PDZ_Class_1	842	848	PF00595	CLST058361
P02679	LIG_PDZ_Class_3	447	453	PF00595	CLST058361
O43933	LIG_PDZ_Class_1	1277	1283	PF00595	CLST058361
O14578	LIG_PDZ_Class_1	2021	2027	PF00595	CLST058361
O75569	LIG_FHA_1	17	24	PF00498	CLST014522
Q9NRG9	TRG_PTS1	542	546	PF00515	CLST657138
Q9NRG9	TRG_PTS1	542	546	PF00515	CLST049049
Q9NRG9	TRG_PTS1	542	546	PF00515	CLST567063
Q9NRG9	TRG_PTS1	542	546	PF00515	CLST039489
Q9NYA1	LIG_PDZ_Class_3	378	384	PF00595	CLST058361
Q15223	LIG_FHA_2	467	474	PF00498	CLST014522
Q9P2J2	LIG_PDZ_Class_1	1173	1179	PF00595	CLST058361
Q9NSA2	LIG_PDZ_Class_1	641	647	PF00595	CLST058361
Q9H013	LIG_PDZ_Class_2	949	955	PF00595	CLST058361
Q9BZV2	TRG_PTS1	492	496	PF00515	CLST657138
Q9BZV2	TRG_PTS1	492	496	PF00515	CLST049049
Q9BZV2	TRG_PTS1	492	496	PF00515	CLST567063
Q9BZV2	TRG_PTS1	492	496	PF00515	CLST039489
P42261	LIG_PDZ_Class_1	900	906	PF00595	CLST058361
Q9Y5E4	LIG_FHA_2	210	217	PF00498	CLST014522
Q5TF39	LIG_PDZ_Class_1	512	518	PF00595	CLST058361
O00763	LIG_FHA_1	119	126	PF00498	CLST014522
Q9H4M7	LIG_PDZ_Class_1	773	779	PF00595	CLST058361
Q9NYQ7	LIG_FHA_2	264	271	PF00498	CLST014522
Q9NR09	LIG_PDZ_Class_2	4851	4857	PF00595	CLST058361
Q32P28	LIG_PDZ_Class_3	730	736	PF00595	CLST058361
Q16473	LIG_FHA_2	48	55	PF00498	CLST014522
Q86XP1	LIG_PDZ_Class_1	1214	1220	PF00595	CLST058361
O94856	LIG_PDZ_Class_1	1341	1347	PF00595	CLST058361
P50895	LIG_FHA_2	88	95	PF00498	CLST014522
Q96F07	LIG_FHA_2	3	10	PF00498	CLST014522
Q8NFN8	LIG_PDZ_Class_1	808	814	PF00595	CLST058361
Q14244	LIG_FHA_2	19	26	PF00498	CLST014522
Q14247	LIG_FHA_2	21	28	PF00498	CLST014522
Q14183	LIG_PDZ_Class_1	394	400	PF00595	CLST058361
O15439	LIG_PDZ_Class_1	1319	1325	PF00595	CLST058361
P36383	LIG_PDZ_Class_2	390	396	PF00595	CLST058361
P52757	LIG_FHA_2	180	187	PF00498	CLST014522
Q674R7	LIG_FHA_1	116	123	PF00498	CLST014522
Q9UL45	LIG_FHA_2	29	36	PF00498	CLST014522
Q13009	LIG_FHA_1	58	65	PF00498	CLST014522
P40222	LIG_FHA_1	82	89	PF00498	CLST014522
Q92597	LIG_PDZ_Class_2	388	394	PF00595	CLST058361
P20020	LIG_PDZ_Class_1	1214	1220	PF00595	CLST058361
Q96B33	LIG_PDZ_Class_1	286	292	PF00595	CLST058361
Q6P9H4	LIG_FHA_2	395	402	PF00498	CLST014522
Q9NPG1	LIG_PDZ_Class_1	660	666	PF00595	CLST058361
Q14524	LIG_PDZ_Class_1	2010	2016	PF00595	CLST058361
P15941	LIG_FHA_1	54	61	PF00498	CLST014522
O60506	LIG_FHA_1	0	7	PF00498	CLST014522
Q96CC6	LIG_FHA_1	6	13	PF00498	CLST014522
O94855	LIG_FHA_1	111	118	PF00498	CLST014522
Q86W26	LIG_PDZ_Class_1	649	655	PF00595	CLST058361
O43520	LIG_FHA_2	0	7	PF00498	CLST014522
Q07817	LIG_FHA_2	38	45	PF00498	CLST014522
P46776	LIG_FHA_1	5	12	PF00498	CLST014522
Q9UKP4	LIG_FHA_1	200	207	PF00498	CLST014522
Q6NW40	LIG_FHA_2	127	134	PF00498	CLST014522
Q16280	LIG_FHA_2	43	50	PF00498	CLST014522
P13727	LIG_FHA_2	31	38	PF00498	CLST014522
Q9H1V8	LIG_FHA_2	5	12	PF00498	CLST014522
Q96FT7	LIG_FHA_2	42	49	PF00498	CLST014522
O14745	LIG_FHA_2	257	264	PF00498	CLST014522
Q9NSI5	LIG_PDZ_Class_1	401	407	PF00595	CLST058361
A6NGC4	LIG_FHA_2	243	250	PF00498	CLST014522
P28223	LIG_PDZ_Class_1	465	471	PF00595	CLST058361
Q9Y4G8	LIG_FHA_2	63	70	PF00498	CLST014522
O00303	LIG_FHA_1	0	7	PF00498	CLST014522
Q9ULD8	LIG_PDZ_Class_1	1077	1083	PF00595	CLST058361
Q9BSA4	LIG_PDZ_Class_2	528	534	PF00595	CLST058361
Q5VWP3	LIG_FHA_1	153	160	PF00498	CLST014522
A6NMS7	LIG_FHA_1	100	107	PF00498	CLST014522
Q29980	LIG_PDZ_Class_3	377	383	PF00595	CLST058361
Q5GH72	LIG_FHA_2	477	484	PF00498	CLST014522
Q9NQ25	LIG_FHA_2	279	286	PF00498	CLST014522
Q9Y5Z0	LIG_FHA_2	48	55	PF00498	CLST014522
Q13585	LIG_FHA_2	513	520	PF00498	CLST014522
Q9UJU6	LIG_FHA_2	288	295	PF00498	CLST014522
O43597	LIG_FHA_2	14	21	PF00498	CLST014522
Q8NFU0	LIG_FHA_2	363	370	PF00498	CLST014522
Q9UPP5	LIG_FHA_1	104	111	PF00498	CLST014522
Q19T08	LIG_FHA_1	42	49	PF00498	CLST014522
Q92817	LIG_FHA_1	33	40	PF00498	CLST014522
A6NKL6	LIG_FHA_1	1	8	PF00498	CLST014522
Q13936	LIG_PDZ_Class_1	2215	2221	PF00595	CLST058361
P51665	LIG_FHA_1	156	163	PF00498	CLST014522
O75807	LIG_FHA_2	347	354	PF00498	CLST014522
Q13451	LIG_FHA_2	14	21	PF00498	CLST014522
O00308	LIG_FHA_2	231	238	PF00498	CLST014522
Q92599	LIG_FHA_2	1	8	PF00498	CLST014522
Q96J92	LIG_FHA_1	6	13	PF00498	CLST014522
Q6VAB6	LIG_FHA_2	4	11	PF00498	CLST014522
Q96MG2	LIG_FHA_2	27	34	PF00498	CLST014522
P23219	LIG_PDZ_Class_1	593	599	PF00595	CLST058361
O43597	LIG_FHA_1	32	39	PF00498	CLST014522
Q96GS4	LIG_FHA_2	29	36	PF00498	CLST014522
Q9HB19	LIG_FHA_2	370	377	PF00498	CLST014522
Q9UG63	LIG_FHA_2	48	55	PF00498	CLST014522
Q08499	LIG_FHA_1	98	105	PF00498	CLST014522
Q08379	LIG_FHA_2	67	74	PF00498	CLST014522
Q8TAQ9	LIG_FHA_2	149	156	PF00498	CLST014522
P49257	LIG_FHA_2	382	389	PF00498	CLST014522
O60320	LIG_PDZ_Class_3	533	539	PF00595	CLST058361
Q92859	LIG_PDZ_Class_1	1455	1461	PF00595	CLST058361
Q96SB3	LIG_FHA_1	144	151	PF00498	CLST014522
P17658	LIG_FHA_2	236	243	PF00498	CLST014522
Q9NRM1	LIG_FHA_1	271	278	PF00498	CLST014522
Q9NZ53	LIG_FHA_1	42	49	PF00498	CLST014522
Q8IWV1	LIG_FHA_1	2	9	PF00498	CLST014522
Q9Y2G1	LIG_FHA_2	131	138	PF00498	CLST014522
O14525	LIG_FHA_2	348	355	PF00498	CLST014522
Q9NVC6	LIG_FHA_2	60	67	PF00498	CLST014522
P11168	LIG_PDZ_Class_3	518	524	PF00595	CLST058361
Q9BQI5	LIG_FHA_1	179	186	PF00498	CLST014522
Q9C0B5	LIG_PDZ_Class_2	709	715	PF00595	CLST058361
Q99536	LIG_FHA_2	9	16	PF00498	CLST014522
Q9UBF8	LIG_FHA_2	1	8	PF00498	CLST014522
Q99732	LIG_FHA_2	46	53	PF00498	CLST014522
O75379	LIG_FHA_1	12	19	PF00498	CLST014522
Q2WGJ9	LIG_FHA_1	28	35	PF00498	CLST014522
Q8IV04	LIG_FHA_1	436	443	PF00498	CLST014522
P0DKB5	LIG_PDZ_Class_1	376	382	PF00595	CLST058361
Q8N2G8	LIG_FHA_2	102	109	PF00498	CLST014522
Q9BZV2	LIG_PDZ_Class_1	490	496	PF00595	CLST058361
P10636	LIG_FHA_2	47	54	PF00498	CLST014522
P42167	LIG_FHA_1	71	78	PF00498	CLST014522
Q6DN12	LIG_FHA_2	115	122	PF00498	CLST014522
O43852	LIG_PDZ_Class_3	309	315	PF00595	CLST058361
Q6PRD1	LIG_FHA_1	191	198	PF00498	CLST014522
Q00587	LIG_PDZ_Class_2	385	391	PF00595	CLST058361
P38435	LIG_PDZ_Class_1	752	758	PF00595	CLST058361
P26717	LIG_FHA_2	4	11	PF00498	CLST014522
P60880	LIG_FHA_2	187	194	PF00498	CLST014522
Q9H6D8	LIG_PDZ_Class_2	228	234	PF00595	CLST058361
Q9NSA0	LIG_PDZ_Class_1	544	550	PF00595	CLST058361
Q15303	LIG_PDZ_Class_1	1302	1308	PF00595	CLST058361
P62070	LIG_PDZ_Class_2	198	204	PF00595	CLST058361
Q16849	LIG_FHA_2	414	421	PF00498	CLST014522
P48751	LIG_FHA_1	38	45	PF00498	CLST014522
Q8WXS3	LIG_FHA_2	26	33	PF00498	CLST014522
Q5T1A1	LIG_FHA_2	728	735	PF00498	CLST014522
O00213	LIG_FHA_2	91	98	PF00498	CLST014522
Q6PEX7	LIG_PDZ_Class_1	200	206	PF00595	CLST058361
Q9BT88	LIG_FHA_2	137	144	PF00498	CLST014522
Q14244	LIG_PDZ_Class_3	743	749	PF00595	CLST058361
P17813	LIG_PDZ_Class_1	652	658	PF00595	CLST058361
Q9BVG8	LIG_PDZ_Class_2	827	833	PF00595	CLST058361
Q8N1W1	LIG_PDZ_Class_2	1699	1705	PF00595	CLST058361
Q6IAA8	LIG_FHA_1	27	34	PF00498	CLST014522
Q8NHU3	LIG_FHA_1	3	10	PF00498	CLST014522
Q04637	LIG_FHA_1	25	32	PF00498	CLST014522
Q9H6A9	LIG_FHA_2	94	101	PF00498	CLST014522
P22460	LIG_FHA_2	27	34	PF00498	CLST014522
O43614	LIG_FHA_2	1	8	PF00498	CLST014522
P47736	LIG_PDZ_Class_2	657	663	PF00595	CLST058361
Q9UHI6	LIG_FHA_2	39	46	PF00498	CLST014522
O43559	LIG_PDZ_Class_2	486	492	PF00595	CLST058361
Q7Z614	LIG_FHA_2	20	27	PF00498	CLST014522
P34897	LIG_FHA_2	41	48	PF00498	CLST014522
O14788	LIG_FHA_1	6	13	PF00498	CLST014522
O95754	LIG_PDZ_Class_1	764	770	PF00595	CLST058361
P08572	LIG_FHA_2	137	144	PF00498	CLST014522
Q9H221	LIG_FHA_1	17	24	PF00498	CLST014522
Q5H9E4	LIG_FHA_2	13	20	PF00498	CLST014522
Q9UJ90	LIG_PDZ_Class_3	136	142	PF00595	CLST058361
Q8TDQ0	LIG_FHA_1	159	166	PF00498	CLST014522
Q8IYS0	LIG_FHA_2	30	37	PF00498	CLST014522
Q92692	LIG_FHA_2	109	116	PF00498	CLST014522
Q9UL26	LIG_PDZ_Class_1	188	194	PF00595	CLST058361
Q14678	LIG_FHA_2	84	91	PF00498	CLST014522
Q6Y2X3	LIG_FHA_1	47	54	PF00498	CLST014522
O15394	LIG_PDZ_Class_1	831	837	PF00595	CLST058361
P27544	LIG_FHA_2	8	15	PF00498	CLST014522
O14662	LIG_FHA_2	108	115	PF00498	CLST014522
P39060	LIG_FHA_2	41	48	PF00498	CLST014522
Q0P670	LIG_FHA_1	365	372	PF00498	CLST014522
Q4KWH8	LIG_PDZ_Class_2	1687	1693	PF00595	CLST058361
Q6P9G4	LIG_FHA_2	30	37	PF00498	CLST014522
Q13496	TRG_PTS1	599	603	PF00515	CLST657138
Q13496	TRG_PTS1	599	603	PF00515	CLST049049
Q13496	TRG_PTS1	599	603	PF00515	CLST567063
Q13496	TRG_PTS1	599	603	PF00515	CLST039489
Q3KR37	LIG_FHA_2	37	44	PF00498	CLST014522
P0DPD6	LIG_FHA_2	18	25	PF00498	CLST014522
Q9UKJ1	LIG_PDZ_Class_2	297	303	PF00595	CLST058361
P07900	LIG_TPR	728	732	PF00515	CLST657138
P07900	LIG_TPR	728	732	PF00515	CLST049049
P07900	LIG_TPR	728	732	PF00515	CLST567063
P07900	LIG_TPR	728	732	PF00515	CLST039489
Q14515	LIG_FHA_1	116	123	PF00498	CLST014522
O60346	LIG_PDZ_Class_1	1711	1717	PF00595	CLST058361
Q96RP8	LIG_PDZ_Class_1	450	456	PF00595	CLST058361
Q8N490	LIG_FHA_1	35	42	PF00498	CLST014522
Q9BRB3	LIG_PDZ_Class_2	754	760	PF00595	CLST058361
Q96F81	LIG_FHA_2	26	33	PF00498	CLST014522
P50995	LIG_FHA_2	190	197	PF00498	CLST014522
P62753	LIG_FHA_1	178	185	PF00498	CLST014522
Q96NA8	LIG_FHA_1	67	74	PF00498	CLST014522
Q6UX39	LIG_FHA_2	175	182	PF00498	CLST014522
Q96RN5	LIG_FHA_1	321	328	PF00498	CLST014522
Q8NAU1	TRG_PTS1	208	212	PF00515	CLST657138
Q8NAU1	TRG_PTS1	208	212	PF00515	CLST049049
Q8NAU1	TRG_PTS1	208	212	PF00515	CLST567063
Q8NAU1	TRG_PTS1	208	212	PF00515	CLST039489
Q6AI14	LIG_FHA_2	631	638	PF00498	CLST014522
Q6UXU6	LIG_FHA_2	129	136	PF00498	CLST014522
Q9UBN1	LIG_PDZ_Class_1	321	327	PF00595	CLST058361
Q12797	LIG_FHA_1	249	256	PF00498	CLST014522
H3BV60	LIG_FHA_1	5	12	PF00498	CLST014522
P34741	LIG_FHA_2	104	111	PF00498	CLST014522
O60763	LIG_PDZ_Class_3	956	962	PF00595	CLST058361
Q96PP8	LIG_PDZ_Class_2	580	586	PF00595	CLST058361
P11229	LIG_FHA_2	286	293	PF00498	CLST014522
P35523	LIG_PDZ_Class_2	982	988	PF00595	CLST058361
Q6ZMH5	LIG_FHA_1	324	331	PF00498	CLST014522
P49006	LIG_FHA_2	11	18	PF00498	CLST014522
Q01970	LIG_PDZ_Class_1	1228	1234	PF00595	CLST058361
Q15464	LIG_FHA_1	74	81	PF00498	CLST014522
Q14524	LIG_FHA_2	35	42	PF00498	CLST014522
Q96C24	LIG_PDZ_Class_2	665	671	PF00595	CLST058361
Q9Y5F3	LIG_FHA_2	210	217	PF00498	CLST014522
Q7L0J3	LIG_FHA_2	68	75	PF00498	CLST014522
P60880	LIG_FHA_1	197	204	PF00498	CLST014522
Q9Y5X5	LIG_PDZ_Class_1	516	522	PF00595	CLST058361
Q9UGI6	LIG_FHA_1	114	121	PF00498	CLST014522
Q9H0R3	LIG_FHA_2	25	32	PF00498	CLST014522
Q96FH0	LIG_PDZ_Class_1	113	119	PF00595	CLST058361
Q3YBM2	LIG_PDZ_Class_2	264	270	PF00595	CLST058361
Q9UGI6	LIG_PDZ_Class_1	725	731	PF00595	CLST058361
Q6UXY8	LIG_FHA_2	58	65	PF00498	CLST014522
Q8IUY3	LIG_FHA_1	19	26	PF00498	CLST014522
P41594	LIG_PDZ_Class_1	1206	1212	PF00595	CLST058361
Q15464	LIG_FHA_2	169	176	PF00498	CLST014522
P53420	LIG_FHA_2	522	529	PF00498	CLST014522
Q96P48	LIG_FHA_1	295	302	PF00498	CLST014522
Q8IU99	LIG_PDZ_Class_1	340	346	PF00595	CLST058361
Q86YM7	LIG_FHA_2	145	152	PF00498	CLST014522
Q86SQ6	LIG_PDZ_Class_1	554	560	PF00595	CLST058361
Q9BY11	LIG_FHA_1	329	336	PF00498	CLST014522
Q8TCY5	LIG_FHA_2	114	121	PF00498	CLST014522
Q9GZU1	LIG_FHA_1	9	16	PF00498	CLST014522
O43581	LIG_FHA_2	86	93	PF00498	CLST014522
O95838	LIG_PDZ_Class_1	547	553	PF00595	CLST058361
O75381	LIG_FHA_1	81	88	PF00498	CLST014522
Q12980	LIG_FHA_1	2	9	PF00498	CLST014522
Q71H61	LIG_PDZ_Class_2	633	639	PF00595	CLST058361
Q63HR2	LIG_FHA_2	531	538	PF00498	CLST014522
A6NFE2	LIG_FHA_2	96	103	PF00498	CLST014522
P35348	LIG_PDZ_Class_3	460	466	PF00595	CLST058361
P55265	LIG_FHA_1	58	65	PF00498	CLST014522
A8K0Z3	LIG_FHA_2	145	152	PF00498	CLST014522
Q9BWT3	LIG_FHA_2	5	12	PF00498	CLST014522
Q9HBI1	LIG_FHA_2	62	69	PF00498	CLST014522
Q02928	LIG_PDZ_Class_3	513	519	PF00595	CLST058361
Q14766	LIG_FHA_2	813	820	PF00498	CLST014522
Q53QZ3	LIG_FHA_1	18	25	PF00498	CLST014522
Q7KZI7	LIG_FHA_2	7	14	PF00498	CLST014522
Q8IY33	LIG_FHA_1	154	161	PF00498	CLST014522
O00124	LIG_FHA_2	140	147	PF00498	CLST014522
Q969J3	LIG_PDZ_Class_2	190	196	PF00595	CLST058361
Q9Y5L4	TRG_PTS1	91	95	PF00515	CLST657138
Q9Y5L4	TRG_PTS1	91	95	PF00515	CLST049049
Q9Y5L4	TRG_PTS1	91	95	PF00515	CLST567063
Q9Y5L4	TRG_PTS1	91	95	PF00515	CLST039489
Q92918	LIG_PDZ_Class_1	827	833	PF00595	CLST058361
Q9NYB5	LIG_PDZ_Class_1	706	712	PF00595	CLST058361
O75781	LIG_FHA_1	78	85	PF00498	CLST014522
Q9H1V8	LIG_PDZ_Class_1	721	727	PF00595	CLST058361
Q13009	LIG_PDZ_Class_1	1585	1591	PF00595	CLST058361
Q9UNF0	LIG_FHA_1	318	325	PF00498	CLST014522
Q86UR5	LIG_FHA_2	26	33	PF00498	CLST014522
P20810	LIG_FHA_2	30	37	PF00498	CLST014522
Q7L8C5	LIG_PDZ_Class_2	420	426	PF00595	CLST058361
P30279	LIG_PDZ_Class_2	283	289	PF00595	CLST058361
Q5TCH4	LIG_PDZ_Class_3	513	519	PF00595	CLST058361
P43146	LIG_PDZ_Class_1	1441	1447	PF00595	CLST058361
Q9Y6Q2	LIG_FHA_2	8	15	PF00498	CLST014522
Q96PS8	TRG_PTS1	297	301	PF00515	CLST657138
Q96PS8	TRG_PTS1	297	301	PF00515	CLST049049
Q96PS8	TRG_PTS1	297	301	PF00515	CLST567063
Q96PS8	TRG_PTS1	297	301	PF00515	CLST039489
P55040	LIG_FHA_2	46	53	PF00498	CLST014522
Q9BVN2	LIG_FHA_1	206	213	PF00498	CLST014522
Q8N6L7	LIG_FHA_2	126	133	PF00498	CLST014522
Q6Y2X3	LIG_FHA_2	92	99	PF00498	CLST014522
P46778	LIG_PDZ_Class_2	154	160	PF00595	CLST058361
Q9H3U7	LIG_FHA_1	195	202	PF00498	CLST014522
Q86UE4	LIG_FHA_2	357	364	PF00498	CLST014522
Q8N7J2	LIG_FHA_2	312	319	PF00498	CLST014522
Q9HCE9	LIG_FHA_2	8	15	PF00498	CLST014522
P20585	LIG_FHA_2	78	85	PF00498	CLST014522
Q8NC51	LIG_FHA_1	349	356	PF00498	CLST014522
Q9UL51	LIG_PDZ_Class_1	883	889	PF00595	CLST058361
Q6UX68	LIG_FHA_2	503	510	PF00498	CLST014522
Q6UWL6	LIG_PDZ_Class_1	702	708	PF00595	CLST058361
Q4V9L6	LIG_FHA_1	56	63	PF00498	CLST014522
Q9NUQ3	LIG_FHA_2	0	7	PF00498	CLST014522
Q8N428	LIG_FHA_1	52	59	PF00498	CLST014522
P58743	LIG_FHA_2	602	609	PF00498	CLST014522
Q6XPS3	LIG_FHA_2	10	17	PF00498	CLST014522
Q9BRK0	LIG_PDZ_Class_3	246	252	PF00595	CLST058361
P10070	LIG_FHA_2	5	12	PF00498	CLST014522
Q86YR6	LIG_PDZ_Class_1	578	584	PF00595	CLST058361
Q9Y2Y8	LIG_FHA_1	50	57	PF00498	CLST014522
Q7Z2K8	LIG_FHA_2	0	7	PF00498	CLST014522
Q6P1N0	LIG_FHA_1	335	342	PF00498	CLST014522
P21333	LIG_FHA_2	28	35	PF00498	CLST014522
Q5T7R7	LIG_PDZ_Class_3	193	199	PF00595	CLST058361
Q9ULK5	LIG_FHA_1	68	75	PF00498	CLST014522
Q86XK7	LIG_PDZ_Class_2	381	387	PF00595	CLST058361
Q5T4S7	LIG_FHA_2	18	25	PF00498	CLST014522
Q05469	LIG_FHA_1	185	192	PF00498	CLST014522
P13569	TRG_PTS1	1476	1480	PF00515	CLST657138
P13569	TRG_PTS1	1476	1480	PF00515	CLST049049
P13569	TRG_PTS1	1476	1480	PF00515	CLST567063
P13569	TRG_PTS1	1476	1480	PF00515	CLST039489
Q6UWB1	LIG_PDZ_Class_2	630	636	PF00595	CLST058361
Q9H3S1	LIG_PDZ_Class_3	755	761	PF00595	CLST058361
Q8NHH9	LIG_FHA_1	33	40	PF00498	CLST014522
Q00536	LIG_FHA_2	85	92	PF00498	CLST014522
Q969G5	LIG_PDZ_Class_1	255	261	PF00595	CLST058361
Q5DX21	LIG_PDZ_Class_1	425	431	PF00595	CLST058361
Q8IWY9	LIG_FHA_1	269	276	PF00498	CLST014522
P43489	TRG_PTS1	273	277	PF00515	CLST657138
P43489	TRG_PTS1	273	277	PF00515	CLST049049
P43489	TRG_PTS1	273	277	PF00515	CLST567063
P43489	TRG_PTS1	273	277	PF00515	CLST039489
Q9C0C4	LIG_PDZ_Class_1	827	833	PF00595	CLST058361
P18827	LIG_FHA_1	65	72	PF00498	CLST014522
P39060	LIG_FHA_1	58	65	PF00498	CLST014522
A6NM11	LIG_FHA_1	100	107	PF00498	CLST014522
Q12913	LIG_FHA_2	80	87	PF00498	CLST014522
P42081	LIG_PDZ_Class_1	323	329	PF00595	CLST058361
Q8IWB4	LIG_PDZ_Class_3	1341	1347	PF00595	CLST058361
Q9UQV4	LIG_FHA_2	41	48	PF00498	CLST014522
Q9UEW3	LIG_FHA_2	242	249	PF00498	CLST014522
Q92536	LIG_FHA_1	9	16	PF00498	CLST014522
P15311	LIG_PDZ_Class_3	580	586	PF00595	CLST058361
Q05397	LIG_FHA_2	21	28	PF00498	CLST014522
Q9Y6I3	LIG_PDZ_Class_2	570	576	PF00595	CLST058361
P35670	LIG_FHA_2	6	13	PF00498	CLST014522
Q8IW70	LIG_PDZ_Class_1	560	566	PF00595	CLST058361
Q02297	LIG_PDZ_Class_2	634	640	PF00595	CLST058361
Q8NC96	LIG_PDZ_Class_2	269	275	PF00595	CLST058361
Q9BR10	LIG_PDZ_Class_1	221	227	PF00595	CLST058361
Q8NBJ5	LIG_PDZ_Class_3	616	622	PF00595	CLST058361
P78352	LIG_FHA_2	54	61	PF00498	CLST014522
Q8N5H7	LIG_FHA_1	125	132	PF00498	CLST014522
Q9NXG6	LIG_FHA_2	109	116	PF00498	CLST014522
Q8N8R3	LIG_PDZ_Class_1	297	303	PF00595	CLST058361
Q8N1N2	LIG_FHA_2	180	187	PF00498	CLST014522
Q9HCK5	LIG_PDZ_Class_2	855	861	PF00595	CLST058361
P21554	LIG_FHA_2	60	67	PF00498	CLST014522
P49190	LIG_PDZ_Class_3	544	550	PF00595	CLST058361
Q9P0L9	LIG_FHA_1	31	38	PF00498	CLST014522
Q5VTJ3	LIG_FHA_2	108	115	PF00498	CLST014522
Q8TDI0	LIG_FHA_2	4	11	PF00498	CLST014522
Q9UG63	LIG_FHA_1	47	54	PF00498	CLST014522
Q8NCK7	LIG_PDZ_Class_1	465	471	PF00595	CLST058361
Q96NI6	LIG_PDZ_Class_3	713	719	PF00595	CLST058361
O43610	LIG_FHA_2	90	97	PF00498	CLST014522
A6NKB5	LIG_FHA_1	136	143	PF00498	CLST014522
Q96NY8	LIG_FHA_2	280	287	PF00498	CLST014522
P17342	LIG_PDZ_Class_1	535	541	PF00595	CLST058361
P50995	LIG_FHA_1	177	184	PF00498	CLST014522
Q8WYA6	LIG_PDZ_Class_3	557	563	PF00595	CLST058361
Q8WWG9	LIG_FHA_2	185	192	PF00498	CLST014522
Q9P1Z3	LIG_FHA_1	13	20	PF00498	CLST014522
Q99645	LIG_FHA_1	86	93	PF00498	CLST014522
O60711	LIG_FHA_2	12	19	PF00498	CLST014522
Q92963	LIG_FHA_1	2	9	PF00498	CLST014522
Q5VV63	LIG_PDZ_Class_1	1373	1379	PF00595	CLST058361
O95164	LIG_FHA_2	90	97	PF00498	CLST014522
P07237	LIG_PDZ_Class_3	502	508	PF00595	CLST058361
Q9Y5F9	LIG_FHA_1	222	229	PF00498	CLST014522
O75056	LIG_PDZ_Class_2	436	442	PF00595	CLST058361
P20810	LIG_FHA_1	3	10	PF00498	CLST014522
O00634	LIG_PDZ_Class_1	574	580	PF00595	CLST058361
Q9Y267	LIG_PDZ_Class_3	588	594	PF00595	CLST058361
Q9NWQ8	LIG_PDZ_Class_1	426	432	PF00595	CLST058361
Q8N3F8	LIG_FHA_2	130	137	PF00498	CLST014522
O95755	LIG_FHA_1	21	28	PF00498	CLST014522
Q8N5V2	LIG_FHA_1	100	107	PF00498	CLST014522
Q9NVN8	LIG_FHA_1	34	41	PF00498	CLST014522
P52732	LIG_FHA_2	123	130	PF00498	CLST014522
Q99218	LIG_FHA_2	197	204	PF00498	CLST014522
Q6NUQ4	LIG_FHA_1	2	9	PF00498	CLST014522
Q6UXK2	LIG_FHA_2	428	435	PF00498	CLST014522
O75783	LIG_FHA_1	7	14	PF00498	CLST014522
O00533	LIG_PDZ_Class_2	1202	1208	PF00595	CLST058361
Q9Y216	LIG_FHA_2	575	582	PF00498	CLST014522
Q9BS91	LIG_PDZ_Class_3	418	424	PF00595	CLST058361
O75069	LIG_FHA_2	98	105	PF00498	CLST014522
Q07812	LIG_FHA_1	19	26	PF00498	CLST014522
Q19T08	LIG_FHA_2	82	89	PF00498	CLST014522
P14317	LIG_FHA_1	46	53	PF00498	CLST014522
Q9HDC9	LIG_FHA_2	16	23	PF00498	CLST014522
Q8N6S5	LIG_FHA_2	29	36	PF00498	CLST014522
Q8WVV9	LIG_FHA_2	8	15	PF00498	CLST014522
P17302	LIG_PDZ_Class_2	376	382	PF00595	CLST058361
Q9NYZ3	LIG_PDZ_Class_2	714	720	PF00595	CLST058361
Q86SR1	LIG_FHA_2	96	103	PF00498	CLST014522
P08588	LIG_PDZ_Class_1	471	477	PF00595	CLST058361
Q3SXY8	LIG_FHA_1	240	247	PF00498	CLST014522
P10606	LIG_FHA_2	36	43	PF00498	CLST014522
Q8IY17	LIG_PDZ_Class_1	1369	1375	PF00595	CLST058361
Q96QT4	LIG_PDZ_Class_2	1859	1865	PF00595	CLST058361
Q9NZN5	LIG_FHA_2	4	11	PF00498	CLST014522
P35367	LIG_FHA_2	276	283	PF00498	CLST014522
O15530	LIG_FHA_2	28	35	PF00498	CLST014522
Q8WUU8	LIG_FHA_2	217	224	PF00498	CLST014522
Q9H1C0	LIG_PDZ_Class_1	366	372	PF00595	CLST058361
O95490	LIG_PDZ_Class_1	1453	1459	PF00595	CLST058361
Q13316	LIG_FHA_1	39	46	PF00498	CLST014522
Q9Y3M8	LIG_FHA_1	278	285	PF00498	CLST014522
O15255	LIG_PDZ_Class_2	203	209	PF00595	CLST058361
O95196	LIG_FHA_1	95	102	PF00498	CLST014522
O60883	LIG_FHA_1	76	83	PF00498	CLST014522
Q6ZQQ2	LIG_FHA_2	176	183	PF00498	CLST014522
Q8WTQ7	LIG_PDZ_Class_2	547	553	PF00595	CLST058361
P48065	TRG_PTS1	610	614	PF00515	CLST657138
P48065	TRG_PTS1	610	614	PF00515	CLST049049
P48065	TRG_PTS1	610	614	PF00515	CLST567063
P48065	TRG_PTS1	610	614	PF00515	CLST039489
Q14494	LIG_FHA_2	131	138	PF00498	CLST014522
Q96JA4	LIG_FHA_2	1	8	PF00498	CLST014522
Q7Z2G1	LIG_FHA_2	33	40	PF00498	CLST014522
Q7Z408	LIG_FHA_1	24	31	PF00498	CLST014522
Q13316	LIG_FHA_2	67	74	PF00498	CLST014522
Q93008	LIG_FHA_2	43	50	PF00498	CLST014522
O95907	LIG_FHA_2	486	493	PF00498	CLST014522
O60669	LIG_PDZ_Class_1	472	478	PF00595	CLST058361
Q6ZNR0	LIG_FHA_2	14	21	PF00498	CLST014522
Q9Y3U8	LIG_FHA_1	15	22	PF00498	CLST014522
Q9H1U4	LIG_FHA_1	99	106	PF00498	CLST014522
P07550	LIG_PDZ_Class_1	407	413	PF00595	CLST058361
Q86Y22	LIG_FHA_1	303	310	PF00498	CLST014522
Q9Y5E6	LIG_FHA_2	210	217	PF00498	CLST014522
Q01118	LIG_PDZ_Class_1	1676	1682	PF00595	CLST058361
Q8TCQ1	LIG_FHA_2	33	40	PF00498	CLST014522
O75521	TRG_PTS1	390	394	PF00515	CLST657138
O75521	TRG_PTS1	390	394	PF00515	CLST049049
O75521	TRG_PTS1	390	394	PF00515	CLST567063
O75521	TRG_PTS1	390	394	PF00515	CLST039489
Q5VZI3	LIG_FHA_1	9	16	PF00498	CLST014522
Q99487	LIG_PDZ_Class_1	386	392	PF00595	CLST058361
A5D8V6	LIG_FHA_2	0	7	PF00498	CLST014522
Q9UHV5	LIG_FHA_1	9	16	PF00498	CLST014522
Q86U06	LIG_FHA_2	51	58	PF00498	CLST014522
Q8N6Y1	LIG_PDZ_Class_1	945	951	PF00595	CLST058361
Q9ULL5	LIG_FHA_2	360	367	PF00498	CLST014522
O43164	LIG_FHA_1	243	250	PF00498	CLST014522
Q9NWQ8	TRG_PTS1	428	432	PF00515	CLST657138
Q9NWQ8	TRG_PTS1	428	432	PF00515	CLST049049
Q9NWQ8	TRG_PTS1	428	432	PF00515	CLST567063
Q9NWQ8	TRG_PTS1	428	432	PF00515	CLST039489
Q9Y6M5	LIG_PDZ_Class_1	501	507	PF00595	CLST058361
Q8NCM2	LIG_PDZ_Class_2	982	988	PF00595	CLST058361
P41181	LIG_PDZ_Class_1	265	271	PF00595	CLST058361
Q13671	LIG_FHA_1	19	26	PF00498	CLST014522
Q6ZNE5	LIG_FHA_2	430	437	PF00498	CLST014522
Q9BXW6	LIG_FHA_2	0	7	PF00498	CLST014522
Q9BRT3	LIG_PDZ_Class_2	109	115	PF00595	CLST058361
Q9NZA1	LIG_FHA_2	5	12	PF00498	CLST014522
Q9NS62	LIG_PDZ_Class_2	846	852	PF00595	CLST058361
Q9H2B4	TRG_PTS1	697	701	PF00515	CLST657138
Q9H2B4	TRG_PTS1	697	701	PF00515	CLST049049
Q9H2B4	TRG_PTS1	697	701	PF00515	CLST567063
Q9H2B4	TRG_PTS1	697	701	PF00515	CLST039489
Q9BYG5	LIG_PDZ_Class_2	366	372	PF00595	CLST058361
Q9H9E1	LIG_FHA_2	2	9	PF00498	CLST014522
Q14183	LIG_FHA_2	68	75	PF00498	CLST014522
Q9P291	LIG_FHA_1	44	51	PF00498	CLST014522
A0A1B0GX31	LIG_PDZ_Class_1	109	115	PF00595	CLST058361
Q5VTT2	LIG_PDZ_Class_2	223	229	PF00595	CLST058361
Q86UD5	LIG_FHA_2	6	13	PF00498	CLST014522
Q92870	LIG_FHA_2	182	189	PF00498	CLST014522
P53618	TRG_PTS1	949	953	PF00515	CLST657138
P53618	TRG_PTS1	949	953	PF00515	CLST049049
P53618	TRG_PTS1	949	953	PF00515	CLST567063
P53618	TRG_PTS1	949	953	PF00515	CLST039489
Q9BYF1	LIG_PDZ_Class_1	799	805	PF00595	CLST058361
C9JQI7	LIG_PDZ_Class_3	651	657	PF00595	CLST058361
Q8WYA6	LIG_FHA_2	44	51	PF00498	CLST014522
Q8IVL0	LIG_FHA_1	496	503	PF00498	CLST014522
P58401	LIG_PDZ_Class_2	660	666	PF00595	CLST058361
Q9H195	LIG_PDZ_Class_1	1231	1237	PF00595	CLST058361
P41240	LIG_PDZ_Class_2	444	450	PF00595	CLST058361
O60711	LIG_FHA_1	40	47	PF00498	CLST014522
P08069	LIG_PDZ_Class_1	1361	1367	PF00595	CLST058361
Q6ZMP0	LIG_FHA_1	118	125	PF00498	CLST014522
O75400	LIG_FHA_2	2	9	PF00498	CLST014522
Q8IYB5	LIG_FHA_1	212	219	PF00498	CLST014522
Q13224	LIG_PDZ_Class_1	1478	1484	PF00595	CLST058361
Q9NZN8	LIG_FHA_1	90	97	PF00498	CLST014522
Q8N684	LIG_FHA_1	22	29	PF00498	CLST014522
O94991	LIG_PDZ_Class_1	952	958	PF00595	CLST058361
Q03692	LIG_FHA_1	277	284	PF00498	CLST014522
A0A1B0GWB2	LIG_FHA_2	17	24	PF00498	CLST014522
Q9Y3Q4	LIG_FHA_2	86	93	PF00498	CLST014522
P10124	LIG_PDZ_Class_2	152	158	PF00595	CLST058361
Q9UBB9	LIG_FHA_2	24	31	PF00498	CLST014522
P62917	LIG_FHA_1	240	247	PF00498	CLST014522
Q7Z7G2	LIG_FHA_2	38	45	PF00498	CLST014522
Q9NYG8	LIG_PDZ_Class_2	387	393	PF00595	CLST058361
P10301	LIG_FHA_1	26	33	PF00498	CLST014522
Q6ZVD8	LIG_PDZ_Class_1	1317	1323	PF00595	CLST058361
Q9NSC7	LIG_FHA_2	93	100	PF00498	CLST014522
P36021	LIG_FHA_1	77	84	PF00498	CLST014522
Q8TBZ2	LIG_FHA_1	18	25	PF00498	CLST014522
Q7Z6J6	LIG_FHA_2	465	472	PF00498	CLST014522
Q9UPT5	LIG_PDZ_Class_1	729	735	PF00595	CLST058361
Q96DB9	LIG_FHA_1	72	79	PF00498	CLST014522
Q8TDD1	LIG_FHA_1	71	78	PF00498	CLST014522
Q16281	LIG_FHA_1	39	46	PF00498	CLST014522
P17661	LIG_PDZ_Class_3	464	470	PF00595	CLST058361
P54764	LIG_PDZ_Class_2	980	986	PF00595	CLST058361
Q02641	LIG_FHA_2	42	49	PF00498	CLST014522
P11801	LIG_FHA_1	2	9	PF00498	CLST014522
Q5TEU4	LIG_FHA_1	27	34	PF00498	CLST014522
P78334	LIG_FHA_2	54	61	PF00498	CLST014522
Q8N3F8	LIG_FHA_1	404	411	PF00498	CLST014522
P02461	LIG_FHA_2	1003	1010	PF00498	CLST014522
P30874	LIG_PDZ_Class_1	363	369	PF00595	CLST058361
O14967	LIG_FHA_2	334	341	PF00498	CLST014522
Q99217	LIG_TPR	187	191	PF00515	CLST657138
Q99217	LIG_TPR	187	191	PF00515	CLST049049
Q99217	LIG_TPR	187	191	PF00515	CLST567063
Q99217	LIG_TPR	187	191	PF00515	CLST039489
Q9Y4E1	LIG_FHA_2	2	9	PF00498	CLST014522
P47900	LIG_PDZ_Class_1	367	373	PF00595	CLST058361
Q8TCG5	LIG_PDZ_Class_1	797	803	PF00595	CLST058361
Q9HCU0	LIG_PDZ_Class_1	751	757	PF00595	CLST058361
Q9C004	LIG_FHA_2	102	109	PF00498	CLST014522
Q8WXI7	LIG_FHA_1	11	18	PF00498	CLST014522
O43559	LIG_FHA_1	163	170	PF00498	CLST014522
B8ZZ34	LIG_FHA_1	173	180	PF00498	CLST014522
P28340	LIG_FHA_1	88	95	PF00498	CLST014522
P61978	LIG_FHA_2	12	19	PF00498	CLST014522
O43424	LIG_PDZ_Class_1	1001	1007	PF00595	CLST058361
P43007	LIG_PDZ_Class_1	526	532	PF00595	CLST058361
Q5VU36	LIG_PDZ_Class_3	1341	1347	PF00595	CLST058361
Q7LBR1	LIG_PDZ_Class_3	193	199	PF00595	CLST058361
M0QZC1	LIG_FHA_2	264	271	PF00498	CLST014522
O43524	LIG_FHA_2	48	55	PF00498	CLST014522
Q13416	LIG_PDZ_Class_3	571	577	PF00595	CLST058361
Q9H1P3	LIG_FHA_1	28	35	PF00498	CLST014522
Q8WWZ7	LIG_PDZ_Class_2	1636	1642	PF00595	CLST058361
O75128	LIG_PDZ_Class_2	1255	1261	PF00595	CLST058361
P12644	LIG_FHA_2	99	106	PF00498	CLST014522
Q7Z6M1	LIG_FHA_2	124	131	PF00498	CLST014522
Q8IXJ6	LIG_FHA_2	380	387	PF00498	CLST014522
Q969F0	LIG_FHA_2	5	12	PF00498	CLST014522
Q9H0X9	LIG_FHA_1	26	33	PF00498	CLST014522
O43868	LIG_FHA_1	14	21	PF00498	CLST014522
Q9BSR8	LIG_FHA_2	10	17	PF00498	CLST014522
A4D2P6	LIG_FHA_1	96	103	PF00498	CLST014522
O95907	LIG_PDZ_Class_3	498	504	PF00595	CLST058361
A0A1W2PS18	LIG_FHA_2	21	28	PF00498	CLST014522
Q9Y597	LIG_PDZ_Class_2	809	815	PF00595	CLST058361
P43003	TRG_PTS1	538	542	PF00515	CLST657138
P43003	TRG_PTS1	538	542	PF00515	CLST049049
P43003	TRG_PTS1	538	542	PF00515	CLST567063
P43003	TRG_PTS1	538	542	PF00515	CLST039489
Q6UXY8	LIG_FHA_1	258	265	PF00498	CLST014522
Q9Y2U8	LIG_FHA_2	370	377	PF00498	CLST014522
Q96A54	LIG_FHA_1	21	28	PF00498	CLST014522
Q15154	LIG_FHA_2	416	423	PF00498	CLST014522
Q15084	LIG_PDZ_Class_3	434	440	PF00595	CLST058361
Q96J84	LIG_PDZ_Class_1	751	757	PF00595	CLST058361
Q96P47	LIG_PDZ_Class_1	869	875	PF00595	CLST058361
Q70SY1	LIG_FHA_1	124	131	PF00498	CLST014522
Q9Y6L6	LIG_PDZ_Class_1	685	691	PF00595	CLST058361
P46379	LIG_FHA_2	6	13	PF00498	CLST014522
Q9HBL6	LIG_PDZ_Class_1	339	345	PF00595	CLST058361
Q8N6C5	LIG_PDZ_Class_2	1330	1336	PF00595	CLST058361
O95990	LIG_FHA_2	135	142	PF00498	CLST014522
P13942	LIG_FHA_2	284	291	PF00498	CLST014522
P32927	LIG_PDZ_Class_3	891	897	PF00595	CLST058361
Q6V1P9	LIG_PDZ_Class_2	2910	2916	PF00595	CLST058361
O60242	LIG_PDZ_Class_1	1516	1522	PF00595	CLST058361
Q96FE7	LIG_FHA_1	110	117	PF00498	CLST014522
Q5VYP0	LIG_PDZ_Class_3	1341	1347	PF00595	CLST058361
O60664	LIG_FHA_2	12	19	PF00498	CLST014522
Q8NC01	LIG_FHA_1	16	23	PF00498	CLST014522
Q2I0M4	LIG_FHA_1	296	303	PF00498	CLST014522
Q902F8	LIG_FHA_2	29	36	PF00498	CLST014522
P50607	LIG_FHA_2	235	242	PF00498	CLST014522
Q3MJ16	LIG_FHA_2	21	28	PF00498	CLST014522
Q9BZV1	LIG_FHA_2	71	78	PF00498	CLST014522
P32745	LIG_PDZ_Class_1	412	418	PF00595	CLST058361
P30622	LIG_FHA_2	47	54	PF00498	CLST014522
Q9H3R2	LIG_FHA_2	26	33	PF00498	CLST014522
O75586	LIG_FHA_2	204	211	PF00498	CLST014522
Q16720	LIG_PDZ_Class_1	1214	1220	PF00595	CLST058361
Q9ULV1	LIG_PDZ_Class_1	531	537	PF00595	CLST058361
Q9ULK0	LIG_PDZ_Class_1	1003	1009	PF00595	CLST058361
Q86VY9	LIG_PDZ_Class_1	485	491	PF00595	CLST058361
Q5BJD5	LIG_FHA_1	14	21	PF00498	CLST014522
Q6UX15	LIG_FHA_2	211	218	PF00498	CLST014522
Q7KZF4	LIG_FHA_2	63	70	PF00498	CLST014522
Q9H4A9	LIG_FHA_1	66	73	PF00498	CLST014522
Q13685	LIG_FHA_1	10	17	PF00498	CLST014522
Q9NSB8	LIG_FHA_2	144	151	PF00498	CLST014522
O15294	LIG_PDZ_Class_3	1040	1046	PF00595	CLST058361
P06401	LIG_FHA_2	41	48	PF00498	CLST014522
Q9Y662	LIG_FHA_2	76	83	PF00498	CLST014522
O76082	LIG_PDZ_Class_1	551	557	PF00595	CLST058361
Q9Y4F3	LIG_PDZ_Class_1	1736	1742	PF00595	CLST058361
Q70SY1	LIG_FHA_2	96	103	PF00498	CLST014522
Q8NHG7	LIG_FHA_1	12	19	PF00498	CLST014522
O60784	LIG_PDZ_Class_2	486	492	PF00595	CLST058361
B4DS77	LIG_PDZ_Class_2	418	424	PF00595	CLST058361
Q96S15	LIG_FHA_2	495	502	PF00498	CLST014522
Q8IYI6	LIG_PDZ_Class_1	719	725	PF00595	CLST058361
P16234	LIG_PDZ_Class_1	1083	1089	PF00595	CLST058361
Q8IZN3	LIG_PDZ_Class_1	482	488	PF00595	CLST058361
P35611	LIG_FHA_2	470	477	PF00498	CLST014522
O95071	LIG_FHA_1	155	162	PF00498	CLST014522
P54707	LIG_FHA_1	2	9	PF00498	CLST014522
Q9UMF0	LIG_PDZ_Class_1	918	924	PF00595	CLST058361
P04626	LIG_PDZ_Class_2	1249	1255	PF00595	CLST058361
P35222	LIG_FHA_1	56	63	PF00498	CLST014522
Q96BA8	LIG_FHA_1	76	83	PF00498	CLST014522
Q5GH72	LIG_PDZ_Class_1	573	579	PF00595	CLST058361
P52732	LIG_PDZ_Class_2	1050	1056	PF00595	CLST058361
P10636	LIG_FHA_1	14	21	PF00498	CLST014522
Q86YS3	LIG_FHA_2	117	124	PF00498	CLST014522
O60684	LIG_PDZ_Class_2	530	536	PF00595	CLST058361
Q8N4S9	LIG_FHA_2	30	37	PF00498	CLST014522
Q6ZSZ5	LIG_FHA_2	52	59	PF00498	CLST014522
P48751	LIG_FHA_2	464	471	PF00498	CLST014522
Q16322	LIG_FHA_2	27	34	PF00498	CLST014522
O15374	LIG_FHA_2	233	240	PF00498	CLST014522
Q8IZU9	LIG_PDZ_Class_1	772	778	PF00595	CLST058361
P38159	LIG_FHA_2	239	246	PF00498	CLST014522
O75553	LIG_FHA_2	0	7	PF00498	CLST014522
O75575	LIG_PDZ_Class_3	142	148	PF00595	CLST058361
P14625	LIG_PDZ_Class_3	797	803	PF00595	CLST058361
Q9BZV3	LIG_FHA_1	187	194	PF00498	CLST014522
Q92841	LIG_FHA_2	52	59	PF00498	CLST014522
P02462	LIG_FHA_1	334	341	PF00498	CLST014522
Q8N6Y1	LIG_FHA_2	106	113	PF00498	CLST014522
P62269	LIG_FHA_1	142	149	PF00498	CLST014522
Q9BVT8	LIG_FHA_1	68	75	PF00498	CLST014522
P26599	TRG_PTS1	527	531	PF00515	CLST657138
P26599	TRG_PTS1	527	531	PF00515	CLST049049
P26599	TRG_PTS1	527	531	PF00515	CLST567063
P26599	TRG_PTS1	527	531	PF00515	CLST039489
Q9HCX4	LIG_FHA_2	13	20	PF00498	CLST014522
O60309	LIG_FHA_1	100	107	PF00498	CLST014522
Q4ZJI4	LIG_FHA_2	28	35	PF00498	CLST014522
P13569	LIG_PDZ_Class_1	1474	1480	PF00595	CLST058361
O60716	LIG_FHA_2	108	115	PF00498	CLST014522
Q8N3U4	LIG_PDZ_Class_1	1225	1231	PF00595	CLST058361
Q8WZ59	LIG_FHA_2	156	163	PF00498	CLST014522
P08575	LIG_FHA_2	108	115	PF00498	CLST014522
O60516	LIG_FHA_2	83	90	PF00498	CLST014522
Q6IPM2	LIG_PDZ_Class_2	689	695	PF00595	CLST058361
Q96P48	LIG_FHA_2	94	101	PF00498	CLST014522
Q04721	LIG_PDZ_Class_2	2465	2471	PF00595	CLST058361
P35222	LIG_FHA_2	0	7	PF00498	CLST014522
Q9NPJ6	LIG_FHA_1	192	199	PF00498	CLST014522
Q92968	LIG_FHA_1	11	18	PF00498	CLST014522
Q58DX5	LIG_FHA_1	76	83	PF00498	CLST014522
Q9H0A0	LIG_FHA_2	220	227	PF00498	CLST014522
P11142	LIG_TPR	642	646	PF00515	CLST657138
P11142	LIG_TPR	642	646	PF00515	CLST049049
P11142	LIG_TPR	642	646	PF00515	CLST567063
P11142	LIG_TPR	642	646	PF00515	CLST039489
Q9BY67	LIG_PDZ_Class_2	436	442	PF00595	CLST058361
Q6NZY7	LIG_PDZ_Class_2	142	148	PF00595	CLST058361
Q7Z5N4	LIG_PDZ_Class_1	2207	2213	PF00595	CLST058361
Q9P1A6	TRG_PTS1	1050	1054	PF00515	CLST657138
Q9P1A6	TRG_PTS1	1050	1054	PF00515	CLST049049
Q9P1A6	TRG_PTS1	1050	1054	PF00515	CLST567063
Q9P1A6	TRG_PTS1	1050	1054	PF00515	CLST039489
P25054	LIG_PDZ_Class_1	2837	2843	PF00595	CLST058361
P11169	LIG_PDZ_Class_1	490	496	PF00595	CLST058361
Q6ZUM4	LIG_FHA_1	384	391	PF00498	CLST014522
Q86VW2	LIG_FHA_1	122	129	PF00498	CLST014522
Q9H1P3	LIG_FHA_2	9	16	PF00498	CLST014522
P50479	LIG_FHA_1	74	81	PF00498	CLST014522
Q8WZ55	LIG_FHA_2	245	252	PF00498	CLST014522
Q8TF62	LIG_PDZ_Class_2	1186	1192	PF00595	CLST058361
Q8NEA5	LIG_PDZ_Class_3	209	215	PF00595	CLST058361
Q96PE1	LIG_FHA_2	1248	1255	PF00498	CLST014522
P46063	LIG_PDZ_Class_3	643	649	PF00595	CLST058361
Q6UVK1	LIG_PDZ_Class_2	2316	2322	PF00595	CLST058361
O75154	LIG_FHA_1	187	194	PF00498	CLST014522
P02730	LIG_FHA_2	39	46	PF00498	CLST014522
A6NGB7	LIG_PDZ_Class_1	285	291	PF00595	CLST058361
Q8TCQ1	LIG_FHA_1	18	25	PF00498	CLST014522
P37088	LIG_FHA_2	39	46	PF00498	CLST014522
O94910	LIG_PDZ_Class_1	1468	1474	PF00595	CLST058361
Q9NPE6	LIG_FHA_2	27	34	PF00498	CLST014522
P23471	LIG_PDZ_Class_1	2309	2315	PF00595	CLST058361
Q9Y5Y0	LIG_FHA_1	43	50	PF00498	CLST014522
Q9NXC5	LIG_FHA_2	1	8	PF00498	CLST014522
Q07666	LIG_FHA_1	81	88	PF00498	CLST014522
P60866	LIG_FHA_1	55	62	PF00498	CLST014522
Q9P0L2	LIG_FHA_2	6	13	PF00498	CLST014522
Q9BPW5	LIG_PDZ_Class_1	242	248	PF00595	CLST058361
Q99459	TRG_PTS1	798	802	PF00515	CLST657138
Q99459	TRG_PTS1	798	802	PF00515	CLST049049
Q99459	TRG_PTS1	798	802	PF00515	CLST567063
Q99459	TRG_PTS1	798	802	PF00515	CLST039489
Q8N3E9	LIG_FHA_2	34	41	PF00498	CLST014522
O94823	LIG_PDZ_Class_2	1455	1461	PF00595	CLST058361
Q8N3T6	LIG_PDZ_Class_3	1102	1108	PF00595	CLST058361
Q9C0E8	LIG_FHA_2	392	399	PF00498	CLST014522
Q6IEE7	LIG_PDZ_Class_3	1068	1074	PF00595	CLST058361
Q8TEF2	TRG_PTS1	129	133	PF00515	CLST657138
Q8TEF2	TRG_PTS1	129	133	PF00515	CLST049049
Q8TEF2	TRG_PTS1	129	133	PF00515	CLST567063
Q8TEF2	TRG_PTS1	129	133	PF00515	CLST039489
Q7Z6L0	LIG_FHA_2	159	166	PF00498	CLST014522
A8MWX3	LIG_FHA_2	54	61	PF00498	CLST014522
Q8IYJ0	LIG_PDZ_Class_2	276	282	PF00595	CLST058361
P98164	LIG_PDZ_Class_1	4649	4655	PF00595	CLST058361
Q9GZN6	LIG_FHA_2	28	35	PF00498	CLST014522
O15126	LIG_FHA_1	24	31	PF00498	CLST014522
O00294	LIG_FHA_1	102	109	PF00498	CLST014522
Q13601	LIG_FHA_2	32	39	PF00498	CLST014522
Q8IUK5	LIG_PDZ_Class_3	494	500	PF00595	CLST058361
O75716	LIG_PDZ_Class_1	299	305	PF00595	CLST058361
Q32M45	LIG_FHA_2	84	91	PF00498	CLST014522
Q96RD7	LIG_PDZ_Class_1	420	426	PF00595	CLST058361
Q8N109	LIG_FHA_1	354	361	PF00498	CLST014522
Q8NEU8	LIG_PDZ_Class_1	658	664	PF00595	CLST058361
Q9UM47	LIG_PDZ_Class_2	2315	2321	PF00595	CLST058361
Q9NVZ3	LIG_PDZ_Class_2	257	263	PF00595	CLST058361
Q7LDG7	LIG_PDZ_Class_2	603	609	PF00595	CLST058361
O15079	LIG_FHA_1	28	35	PF00498	CLST014522
Q99527	LIG_FHA_2	24	31	PF00498	CLST014522
P30040	LIG_PDZ_Class_3	255	261	PF00595	CLST058361
P42566	LIG_PDZ_Class_1	890	896	PF00595	CLST058361
Q8N0W4	LIG_PDZ_Class_1	810	816	PF00595	CLST058361
Q96IF1	LIG_FHA_1	93	100	PF00498	CLST014522
Q13895	LIG_FHA_1	83	90	PF00498	CLST014522
P30203	LIG_PDZ_Class_1	662	668	PF00595	CLST058361
P18564	LIG_PDZ_Class_1	782	788	PF00595	CLST058361
Q86XP3	LIG_FHA_1	166	173	PF00498	CLST014522
Q6AZY7	LIG_FHA_2	13	20	PF00498	CLST014522
Q9NPB0	LIG_FHA_2	27	34	PF00498	CLST014522
Q86YJ5	LIG_PDZ_Class_1	340	346	PF00595	CLST058361
Q9ULF5	LIG_FHA_2	41	48	PF00498	CLST014522
Q9UBN6	LIG_PDZ_Class_1	380	386	PF00595	CLST058361
Q96N16	LIG_FHA_1	13	20	PF00498	CLST014522
Q14028	LIG_FHA_2	45	52	PF00498	CLST014522
Q8WWV6	LIG_FHA_2	212	219	PF00498	CLST014522
Q5VWT5	LIG_FHA_1	43	50	PF00498	CLST014522
Q8TDB8	LIG_PDZ_Class_1	514	520	PF00595	CLST058361
Q63HN8	LIG_FHA_1	152	159	PF00498	CLST014522
Q6UXG3	LIG_PDZ_Class_2	326	332	PF00595	CLST058361
Q5SR56	LIG_PDZ_Class_1	500	506	PF00595	CLST058361
Q13614	LIG_PDZ_Class_1	637	643	PF00595	CLST058361
P50851	LIG_FHA_2	11	18	PF00498	CLST014522
Q14761	LIG_FHA_2	97	104	PF00498	CLST014522
P59044	LIG_PDZ_Class_1	886	892	PF00595	CLST058361
Q8TDT2	LIG_FHA_2	0	7	PF00498	CLST014522
Q9UBS9	LIG_FHA_1	110	117	PF00498	CLST014522
Q5U4P2	LIG_FHA_1	139	146	PF00498	CLST014522
Q8N6F7	LIG_PDZ_Class_1	172	178	PF00595	CLST058361
Q86XJ0	LIG_PDZ_Class_1	338	344	PF00595	CLST058361
Q6XR72	LIG_FHA_2	193	200	PF00498	CLST014522
Q6ZMT1	LIG_FHA_2	79	86	PF00498	CLST014522
Q9UPP2	LIG_PDZ_Class_1	1176	1182	PF00595	CLST058361
Q92620	LIG_FHA_2	1	8	PF00498	CLST014522
Q13255	LIG_PDZ_Class_1	1188	1194	PF00595	CLST058361
Q9NSD5	LIG_FHA_1	11	18	PF00498	CLST014522
P33241	LIG_FHA_2	147	154	PF00498	CLST014522
Q9NQW8	LIG_FHA_1	92	99	PF00498	CLST014522
O14494	LIG_FHA_2	264	271	PF00498	CLST014522
Q5VV42	LIG_FHA_2	5	12	PF00498	CLST014522
Q9NQ90	LIG_PDZ_Class_1	997	1003	PF00595	CLST058361
Q96Q06	LIG_FHA_2	59	66	PF00498	CLST014522
Q9UKS6	LIG_FHA_1	323	330	PF00498	CLST014522
A2VDJ0	LIG_FHA_2	61	68	PF00498	CLST014522
Q9NR34	LIG_FHA_2	156	163	PF00498	CLST014522
Q9Y3M8	LIG_FHA_2	178	185	PF00498	CLST014522
P78508	LIG_PDZ_Class_1	373	379	PF00595	CLST058361
O43823	LIG_FHA_2	566	573	PF00498	CLST014522
Q9BZL6	LIG_FHA_1	223	230	PF00498	CLST014522
Q13705	LIG_PDZ_Class_1	506	512	PF00595	CLST058361
Q9Y275	LIG_FHA_2	2	9	PF00498	CLST014522
Q13451	LIG_FHA_1	12	19	PF00498	CLST014522
Q16538	LIG_PDZ_Class_2	582	588	PF00595	CLST058361
P57735	LIG_PDZ_Class_2	207	213	PF00595	CLST058361
O75022	LIG_FHA_2	517	524	PF00498	CLST014522
Q9UBF9	LIG_FHA_1	221	228	PF00498	CLST014522
P10644	LIG_FHA_2	70	77	PF00498	CLST014522
Q6PFW1	LIG_FHA_2	2	9	PF00498	CLST014522
P48067	LIG_PDZ_Class_1	700	706	PF00595	CLST058361
P55081	LIG_FHA_2	186	193	PF00498	CLST014522
O15399	LIG_PDZ_Class_1	1330	1336	PF00595	CLST058361
Q92888	LIG_FHA_2	34	41	PF00498	CLST014522
Q01955	LIG_FHA_2	63	70	PF00498	CLST014522
Q03395	LIG_PDZ_Class_1	345	351	PF00595	CLST058361
O14939	LIG_FHA_2	8	15	PF00498	CLST014522
Q3KNS1	LIG_FHA_2	16	23	PF00498	CLST014522
O95049	LIG_PDZ_Class_1	913	919	PF00595	CLST058361
O75899	LIG_PDZ_Class_1	935	941	PF00595	CLST058361
Q9H444	LIG_FHA_2	18	25	PF00498	CLST014522
Q76KP1	LIG_FHA_1	322	329	PF00498	CLST014522
P10451	LIG_FHA_2	182	189	PF00498	CLST014522
P43307	LIG_FHA_1	59	66	PF00498	CLST014522
O15427	LIG_PDZ_Class_1	459	465	PF00595	CLST058361
O95049	LIG_FHA_2	2	9	PF00498	CLST014522
Q9P2P1	LIG_FHA_2	273	280	PF00498	CLST014522
A4D1S0	LIG_FHA_1	145	152	PF00498	CLST014522
Q86SR1	LIG_FHA_1	59	66	PF00498	CLST014522
Q86YR6	TRG_PTS1	580	584	PF00515	CLST657138
Q86YR6	TRG_PTS1	580	584	PF00515	CLST049049
Q86YR6	TRG_PTS1	580	584	PF00515	CLST567063
Q86YR6	TRG_PTS1	580	584	PF00515	CLST039489
Q9H6E4	LIG_PDZ_Class_1	223	229	PF00595	CLST058361
Q6UXH1	LIG_PDZ_Class_3	347	353	PF00595	CLST058361
Q14203	LIG_FHA_1	125	132	PF00498	CLST014522
Q96S55	LIG_FHA_2	84	91	PF00498	CLST014522
A6NKG5	LIG_FHA_1	68	75	PF00498	CLST014522
P35346	LIG_PDZ_Class_1	358	364	PF00595	CLST058361
Q6NXT6	LIG_FHA_1	44	51	PF00498	CLST014522
Q9BZV1	LIG_FHA_1	99	106	PF00498	CLST014522
Q13505	LIG_FHA_1	20	27	PF00498	CLST014522
Q8N2C7	LIG_FHA_2	300	307	PF00498	CLST014522
Q7Z698	LIG_FHA_2	2	9	PF00498	CLST014522
Q13561	LIG_FHA_1	19	26	PF00498	CLST014522
Q96AD5	LIG_PDZ_Class_2	498	504	PF00595	CLST058361
Q92805	LIG_FHA_2	209	216	PF00498	CLST014522
Q9Y5L2	LIG_FHA_1	49	56	PF00498	CLST014522
Q8NC24	LIG_FHA_1	98	105	PF00498	CLST014522
Q13698	TRG_PTS1	1869	1873	PF00515	CLST657138
Q13698	TRG_PTS1	1869	1873	PF00515	CLST049049
Q13698	TRG_PTS1	1869	1873	PF00515	CLST567063
Q13698	TRG_PTS1	1869	1873	PF00515	CLST039489
O15371	LIG_FHA_1	3	10	PF00498	CLST014522
Q15154	LIG_FHA_1	58	65	PF00498	CLST014522
Q96RN1	LIG_PDZ_Class_3	964	970	PF00595	CLST058361
Q8IVM8	LIG_PDZ_Class_1	547	553	PF00595	CLST058361
Q9H3R2	LIG_FHA_1	94	101	PF00498	CLST014522
P22794	LIG_FHA_1	58	65	PF00498	CLST014522
P35346	TRG_PTS1	360	364	PF00515	CLST657138
P35346	TRG_PTS1	360	364	PF00515	CLST049049
P35346	TRG_PTS1	360	364	PF00515	CLST567063
P35346	TRG_PTS1	360	364	PF00515	CLST039489
Q96FS4	LIG_FHA_1	17	24	PF00498	CLST014522
Q6UXH8	LIG_FHA_1	392	399	PF00498	CLST014522
P34972	LIG_PDZ_Class_1	354	360	PF00595	CLST058361
Q9H3Q1	LIG_PDZ_Class_2	350	356	PF00595	CLST058361
Q8IV04	LIG_PDZ_Class_1	440	446	PF00595	CLST058361
Q9NZ43	LIG_FHA_1	103	110	PF00498	CLST014522
P04004	LIG_FHA_1	96	103	PF00498	CLST014522
P28289	LIG_PDZ_Class_1	353	359	PF00595	CLST058361
P49761	LIG_FHA_1	70	77	PF00498	CLST014522
Q9UKV5	LIG_FHA_1	47	54	PF00498	CLST014522
O00592	TRG_PTS1	554	558	PF00515	CLST657138
O00592	TRG_PTS1	554	558	PF00515	CLST049049
O00592	TRG_PTS1	554	558	PF00515	CLST567063
O00592	TRG_PTS1	554	558	PF00515	CLST039489
Q96GS4	LIG_FHA_1	9	16	PF00498	CLST014522
P17861	LIG_FHA_2	83	90	PF00498	CLST014522
P18124	LIG_FHA_1	222	229	PF00498	CLST014522
Q9BXB4	LIG_FHA_1	6	13	PF00498	CLST014522
Q9HBX8	LIG_PDZ_Class_1	961	967	PF00595	CLST058361
Q9NP70	LIG_FHA_2	340	347	PF00498	CLST014522
Q6ZVL6	LIG_FHA_2	140	147	PF00498	CLST014522
Q9BVP2	LIG_FHA_2	91	98	PF00498	CLST014522
Q8WUA8	LIG_PDZ_Class_1	347	353	PF00595	CLST058361
P26599	LIG_PDZ_Class_1	525	531	PF00595	CLST058361
Q9NZJ0	LIG_PDZ_Class_1	724	730	PF00595	CLST058361
Q9Y226	LIG_PDZ_Class_1	545	551	PF00595	CLST058361
P41743	LIG_FHA_2	0	7	PF00498	CLST014522
Q07837	LIG_FHA_1	38	45	PF00498	CLST014522
O14511	LIG_FHA_2	712	719	PF00498	CLST014522
O43759	LIG_FHA_2	200	207	PF00498	CLST014522
Q15760	LIG_PDZ_Class_1	409	415	PF00595	CLST058361
Q14500	LIG_PDZ_Class_1	427	433	PF00595	CLST058361
Q5T1Q4	LIG_FHA_2	21	28	PF00498	CLST014522
Q96Q45	LIG_FHA_1	66	73	PF00498	CLST014522
Q8NHQ9	LIG_PDZ_Class_3	594	600	PF00595	CLST058361
Q96AP7	LIG_PDZ_Class_1	384	390	PF00595	CLST058361
P27987	LIG_FHA_1	394	401	PF00498	CLST014522
P68431	LIG_FHA_1	30	37	PF00498	CLST014522
Q8TDW7	LIG_PDZ_Class_1	4551	4557	PF00595	CLST058361
O00408	LIG_FHA_2	210	217	PF00498	CLST014522
P41597	LIG_PDZ_Class_3	368	374	PF00595	CLST058361
Q92954	LIG_FHA_2	231	238	PF00498	CLST014522
Q8N695	LIG_PDZ_Class_1	604	610	PF00595	CLST058361
Q9UHW9	LIG_FHA_1	64	71	PF00498	CLST014522
O75410	LIG_FHA_1	45	52	PF00498	CLST014522
Q5VZK9	LIG_PDZ_Class_2	1365	1371	PF00595	CLST058361
Q58EX2	LIG_PDZ_Class_1	2166	2172	PF00595	CLST058361
P48634	LIG_FHA_1	129	136	PF00498	CLST014522
Q8IUK5	LIG_FHA_2	73	80	PF00498	CLST014522
P50895	LIG_PDZ_Class_3	622	628	PF00595	CLST058361
Q69384	LIG_FHA_2	29	36	PF00498	CLST014522
Q8NCW0	LIG_PDZ_Class_1	456	462	PF00595	CLST058361
Q8WVZ7	LIG_FHA_2	333	340	PF00498	CLST014522
P27797	LIG_PDZ_Class_3	411	417	PF00595	CLST058361
Q9UHE8	LIG_FHA_2	5	12	PF00498	CLST014522
Q9BRQ6	LIG_FHA_1	49	56	PF00498	CLST014522
P14635	LIG_FHA_1	68	75	PF00498	CLST014522
O00206	LIG_PDZ_Class_1	833	839	PF00595	CLST058361
Q9Y4C8	LIG_PDZ_Class_2	954	960	PF00595	CLST058361
Q6NUK4	LIG_PDZ_Class_2	249	255	PF00595	CLST058361
P35813	LIG_FHA_2	373	380	PF00498	CLST014522
Q96Q42	LIG_FHA_2	6	13	PF00498	CLST014522
Q9UBU6	LIG_FHA_1	30	37	PF00498	CLST014522
Q5SZK8	LIG_FHA_1	3	10	PF00498	CLST014522
Q969T3	LIG_FHA_2	61	68	PF00498	CLST014522
Q6ZMB5	LIG_PDZ_Class_3	407	413	PF00595	CLST058361
P36383	LIG_FHA_2	127	134	PF00498	CLST014522
Q96JQ2	LIG_FHA_2	160	167	PF00498	CLST014522
O00294	LIG_FHA_2	4	11	PF00498	CLST014522
O75122	LIG_FHA_2	415	422	PF00498	CLST014522
O75298	LIG_FHA_1	201	208	PF00498	CLST014522
A4D256	LIG_FHA_2	2	9	PF00498	CLST014522
P17658	LIG_PDZ_Class_1	523	529	PF00595	CLST058361
Q8TEU7	LIG_PDZ_Class_1	1595	1601	PF00595	CLST058361
A6NK97	LIG_PDZ_Class_3	549	555	PF00595	CLST058361
Q6PJW8	LIG_FHA_2	49	56	PF00498	CLST014522
Q96PR1	LIG_PDZ_Class_1	632	638	PF00595	CLST058361
Q15311	LIG_PDZ_Class_1	649	655	PF00595	CLST058361
P51160	LIG_PDZ_Class_2	852	858	PF00595	CLST058361
O60840	LIG_FHA_2	7	14	PF00498	CLST014522
Q9Y6M7	LIG_PDZ_Class_1	1208	1214	PF00595	CLST058361
Q92619	LIG_FHA_1	9	16	PF00498	CLST014522
P10645	LIG_FHA_1	248	255	PF00498	CLST014522
Q9Y4D1	LIG_PDZ_Class_2	1072	1078	PF00595	CLST058361
P47871	LIG_PDZ_Class_1	471	477	PF00595	CLST058361
P0C2L3	LIG_PDZ_Class_1	160	166	PF00595	CLST058361
P28906	LIG_PDZ_Class_1	379	385	PF00595	CLST058361
P58400	LIG_PDZ_Class_2	466	472	PF00595	CLST058361
Q8IVE3	LIG_PDZ_Class_1	1487	1493	PF00595	CLST058361
Q6UXD5	LIG_FHA_2	115	122	PF00498	CLST014522
P18433	LIG_FHA_2	127	134	PF00498	CLST014522
Q6P1N0	LIG_FHA_2	89	96	PF00498	CLST014522
P49757	LIG_PDZ_Class_2	645	651	PF00595	CLST058361
Q9NZN5	LIG_FHA_1	186	193	PF00498	CLST014522
Q9NRM1	LIG_FHA_2	244	251	PF00498	CLST014522
Q05397	LIG_FHA_1	383	390	PF00498	CLST014522
Q6PKG0	LIG_FHA_2	0	7	PF00498	CLST014522
O95436	LIG_FHA_2	24	31	PF00498	CLST014522
Q8N441	LIG_PDZ_Class_2	498	504	PF00595	CLST058361
O95206	LIG_PDZ_Class_3	1064	1070	PF00595	CLST058361
Q96AE7	LIG_FHA_2	98	105	PF00498	CLST014522
P35222	LIG_PDZ_Class_1	775	781	PF00595	CLST058361
Q969Z4	LIG_PDZ_Class_2	424	430	PF00595	CLST058361
Q9BTU6	LIG_FHA_1	1	8	PF00498	CLST014522
O75916	LIG_PDZ_Class_3	668	674	PF00595	CLST058361
Q99835	LIG_PDZ_Class_1	781	787	PF00595	CLST058361
Q08AE8	LIG_FHA_1	12	19	PF00498	CLST014522
Q9H4A3	LIG_FHA_1	127	134	PF00498	CLST014522
Q96HA4	LIG_PDZ_Class_1	374	380	PF00595	CLST058361
P12074	LIG_FHA_2	101	108	PF00498	CLST014522
Q8TDS4	LIG_FHA_2	324	331	PF00498	CLST014522
P80723	LIG_FHA_1	219	226	PF00498	CLST014522
Q9NZ53	TRG_PTS1	601	605	PF00515	CLST657138
Q9NZ53	TRG_PTS1	601	605	PF00515	CLST049049
Q9NZ53	TRG_PTS1	601	605	PF00515	CLST567063
Q9NZ53	TRG_PTS1	601	605	PF00515	CLST039489
Q96JQ0	LIG_PDZ_Class_2	3292	3298	PF00595	CLST058361
A5PKW4	LIG_FHA_1	40	47	PF00498	CLST014522
Q9Y4G8	LIG_PDZ_Class_1	1493	1499	PF00595	CLST058361
P11717	LIG_PDZ_Class_2	2485	2491	PF00595	CLST058361
Q6NUS6	LIG_FHA_2	31	38	PF00498	CLST014522
P80303	TRG_PTS1	416	420	PF00515	CLST657138
P80303	TRG_PTS1	416	420	PF00515	CLST049049
P80303	TRG_PTS1	416	420	PF00515	CLST567063
P80303	TRG_PTS1	416	420	PF00515	CLST039489
Q6PJG9	LIG_PDZ_Class_1	629	635	PF00595	CLST058361
Q8IWV2	TRG_PTS1	1022	1026	PF00515	CLST657138
Q8IWV2	TRG_PTS1	1022	1026	PF00515	CLST049049
Q8IWV2	TRG_PTS1	1022	1026	PF00515	CLST567063
Q8IWV2	TRG_PTS1	1022	1026	PF00515	CLST039489
Q96CX2	LIG_FHA_1	4	11	PF00498	CLST014522
Q92934	LIG_FHA_2	77	84	PF00498	CLST014522
Q2KHT4	LIG_PDZ_Class_3	343	349	PF00595	CLST058361
Q9Y698	LIG_PDZ_Class_1	317	323	PF00595	CLST058361
P55017	LIG_FHA_2	6	13	PF00498	CLST014522
Q53RY4	LIG_PDZ_Class_1	234	240	PF00595	CLST058361
P08575	LIG_FHA_1	70	77	PF00498	CLST014522
P17677	LIG_FHA_2	83	90	PF00498	CLST014522
Q9ULH4	LIG_PDZ_Class_1	783	789	PF00595	CLST058361
Q9P1A6	LIG_PDZ_Class_1	1048	1054	PF00595	CLST058361
Q8WWV6	LIG_FHA_1	205	212	PF00498	CLST014522
P14679	LIG_FHA_1	306	313	PF00498	CLST014522
Q96QB1	LIG_FHA_2	578	585	PF00498	CLST014522
B4DYI2	LIG_FHA_2	540	547	PF00498	CLST014522
P22460	LIG_FHA_1	36	43	PF00498	CLST014522
P07948	LIG_FHA_1	18	25	PF00498	CLST014522
Q5BJH7	LIG_FHA_1	10	17	PF00498	CLST014522
O75056	LIG_FHA_2	121	128	PF00498	CLST014522
P16070	LIG_FHA_2	160	167	PF00498	CLST014522
P22897	LIG_PDZ_Class_1	1450	1456	PF00595	CLST058361
Q9Y2U8	LIG_FHA_1	32	39	PF00498	CLST014522
Q9NYX4	LIG_FHA_2	47	54	PF00498	CLST014522
Q8IYK8	LIG_FHA_1	12	19	PF00498	CLST014522
P53985	LIG_PDZ_Class_1	494	500	PF00595	CLST058361
Q12852	LIG_FHA_1	42	49	PF00498	CLST014522
O95071	LIG_FHA_2	160	167	PF00498	CLST014522
Q8NAU1	LIG_FHA_2	121	128	PF00498	CLST014522
Q9H4B8	LIG_FHA_2	1	8	PF00498	CLST014522
Q8IWC1	LIG_FHA_2	213	220	PF00498	CLST014522
Q9H4L5	LIG_FHA_1	285	292	PF00498	CLST014522
Q969V1	TRG_PTS1	336	340	PF00515	CLST657138
Q969V1	TRG_PTS1	336	340	PF00515	CLST049049
Q969V1	TRG_PTS1	336	340	PF00515	CLST567063
Q969V1	TRG_PTS1	336	340	PF00515	CLST039489
P57773	LIG_PDZ_Class_2	509	515	PF00595	CLST058361
Q15848	LIG_FHA_2	58	65	PF00498	CLST014522
Q9NYQ8	LIG_PDZ_Class_2	4343	4349	PF00595	CLST058361
P50552	LIG_FHA_2	281	288	PF00498	CLST014522
P10124	LIG_FHA_2	111	118	PF00498	CLST014522
Q9UBS9	LIG_FHA_2	166	173	PF00498	CLST014522
Q9C0E4	LIG_FHA_2	6	13	PF00498	CLST014522
Q8WXH0	LIG_FHA_2	6	13	PF00498	CLST014522
Q6ZWB6	LIG_PDZ_Class_2	467	473	PF00595	CLST058361
P52824	LIG_FHA_1	296	303	PF00498	CLST014522
P42701	TRG_PTS1	658	662	PF00515	CLST657138
P42701	TRG_PTS1	658	662	PF00515	CLST049049
P42701	TRG_PTS1	658	662	PF00515	CLST567063
P42701	TRG_PTS1	658	662	PF00515	CLST039489
Q502W6	LIG_FHA_2	6	13	PF00498	CLST014522
Q8NFT8	LIG_FHA_1	169	176	PF00498	CLST014522
Q9C0D5	LIG_FHA_1	25	32	PF00498	CLST014522
Q7Z698	LIG_FHA_1	160	167	PF00498	CLST014522
Q15884	LIG_PDZ_Class_1	444	450	PF00595	CLST058361
Q8IWU2	LIG_FHA_1	93	100	PF00498	CLST014522
Q8N743	LIG_PDZ_Class_1	404	410	PF00595	CLST058361
P29966	LIG_FHA_2	117	124	PF00498	CLST014522
P49407	LIG_FHA_2	367	374	PF00498	CLST014522
Q8IZC6	LIG_FHA_2	1037	1044	PF00498	CLST014522
P42701	LIG_FHA_2	254	261	PF00498	CLST014522
Q01974	LIG_PDZ_Class_2	937	943	PF00595	CLST058361
A6NL88	LIG_FHA_2	22	29	PF00498	CLST014522
Q9Y5G4	LIG_FHA_2	210	217	PF00498	CLST014522
Q14953	LIG_PDZ_Class_1	298	304	PF00595	CLST058361
Q6UWD8	LIG_PDZ_Class_2	218	224	PF00595	CLST058361
P07307	LIG_FHA_1	25	32	PF00498	CLST014522
Q99700	LIG_FHA_1	157	164	PF00498	CLST014522
Q92806	LIG_PDZ_Class_1	387	393	PF00595	CLST058361
Q8NHJ6	LIG_FHA_2	333	340	PF00498	CLST014522
Q96NA2	LIG_FHA_2	305	312	PF00498	CLST014522
P61570	LIG_FHA_2	29	36	PF00498	CLST014522
Q8N292	LIG_FHA_2	104	111	PF00498	CLST014522
P14679	LIG_PDZ_Class_1	523	529	PF00595	CLST058361
Q9H221	LIG_FHA_2	13	20	PF00498	CLST014522
Q96IU2	LIG_PDZ_Class_2	228	234	PF00595	CLST058361
Q8WXG9	TRG_PTS1	6302	6306	PF00515	CLST657138
Q8WXG9	TRG_PTS1	6302	6306	PF00515	CLST049049
Q8WXG9	TRG_PTS1	6302	6306	PF00515	CLST567063
Q8WXG9	TRG_PTS1	6302	6306	PF00515	CLST039489
Q12913	LIG_FHA_1	73	80	PF00498	CLST014522
Q9UQF2	LIG_FHA_2	228	235	PF00498	CLST014522
O75688	LIG_PDZ_Class_3	473	479	PF00595	CLST058361
P09601	LIG_FHA_1	18	25	PF00498	CLST014522
P22223	LIG_FHA_2	65	72	PF00498	CLST014522
Q8N1N2	LIG_PDZ_Class_3	204	210	PF00595	CLST058361
B2RTY4	LIG_PDZ_Class_2	2542	2548	PF00595	CLST058361
Q8IVI9	LIG_PDZ_Class_1	500	506	PF00595	CLST058361
Q9UKV8	LIG_PDZ_Class_2	853	859	PF00595	CLST058361
Q14940	TRG_PTS1	892	896	PF00515	CLST657138
Q14940	TRG_PTS1	892	896	PF00515	CLST049049
Q14940	TRG_PTS1	892	896	PF00515	CLST567063
Q14940	TRG_PTS1	892	896	PF00515	CLST039489
O14807	LIG_PDZ_Class_2	202	208	PF00595	CLST058361
P18827	LIG_FHA_2	61	68	PF00498	CLST014522
P98082	LIG_FHA_2	218	225	PF00498	CLST014522
O75445	LIG_PDZ_Class_1	5196	5202	PF00595	CLST058361
Q9Y2R4	LIG_FHA_1	91	98	PF00498	CLST014522
Q9UN19	LIG_FHA_2	150	157	PF00498	CLST014522
Q8TAA9	LIG_FHA_1	61	68	PF00498	CLST014522
P11021	LIG_PDZ_Class_3	648	654	PF00595	CLST058361
Q99726	LIG_FHA_1	9	16	PF00498	CLST014522
Q8N2Q7	LIG_PDZ_Class_1	857	863	PF00595	CLST058361
Q9P244	LIG_PDZ_Class_1	765	771	PF00595	CLST058361
Q96S59	LIG_FHA_1	117	124	PF00498	CLST014522
Q5T442	LIG_PDZ_Class_2	433	439	PF00595	CLST058361
Q01814	LIG_PDZ_Class_1	1237	1243	PF00595	CLST058361
Q9Y6F6	LIG_FHA_2	85	92	PF00498	CLST014522
Q12846	LIG_FHA_1	2	9	PF00498	CLST014522
Q53TN4	TRG_PTS1	282	286	PF00515	CLST657138
Q53TN4	TRG_PTS1	282	286	PF00515	CLST049049
Q53TN4	TRG_PTS1	282	286	PF00515	CLST567063
Q53TN4	TRG_PTS1	282	286	PF00515	CLST039489
Q8N967	LIG_PDZ_Class_1	364	370	PF00595	CLST058361
Q9BYH1	LIG_FHA_1	260	267	PF00498	CLST014522
Q96P69	LIG_FHA_2	350	357	PF00498	CLST014522
Q8WV99	LIG_FHA_1	155	162	PF00498	CLST014522
Q8WXG9	LIG_PDZ_Class_1	6300	6306	PF00595	CLST058361
Q16473	LIG_FHA_1	126	133	PF00498	CLST014522
O75747	LIG_FHA_2	117	124	PF00498	CLST014522
Q13823	LIG_FHA_2	16	23	PF00498	CLST014522
Q6UWI4	LIG_FHA_2	280	287	PF00498	CLST014522
Q8NFZ3	LIG_PDZ_Class_1	810	816	PF00595	CLST058361
Q9UPA5	LIG_FHA_1	125	132	PF00498	CLST014522
Q9NP85	LIG_FHA_1	75	82	PF00498	CLST014522
Q13496	LIG_PDZ_Class_1	597	603	PF00595	CLST058361
A8TX70	LIG_PDZ_Class_1	2609	2615	PF00595	CLST058361
O14514	LIG_PDZ_Class_1	1578	1584	PF00595	CLST058361
P22459	LIG_FHA_2	69	76	PF00498	CLST014522
Q8ND76	LIG_FHA_1	64	71	PF00498	CLST014522
Q9NP85	LIG_FHA_2	50	57	PF00498	CLST014522
P37288	LIG_FHA_2	25	32	PF00498	CLST014522
Q14050	LIG_FHA_1	287	294	PF00498	CLST014522
P37088	LIG_FHA_1	14	21	PF00498	CLST014522
O60741	LIG_PDZ_Class_1	884	890	PF00595	CLST058361
Q8NBS3	LIG_FHA_1	9	16	PF00498	CLST014522
P23975	LIG_FHA_2	16	23	PF00498	CLST014522
Q9BYE9	LIG_PDZ_Class_1	1304	1310	PF00595	CLST058361
Q9P2E8	LIG_PDZ_Class_1	404	410	PF00595	CLST058361
Q9H1C0	LIG_FHA_2	339	346	PF00498	CLST014522
P49815	LIG_PDZ_Class_3	1801	1807	PF00595	CLST058361
P81408	LIG_PDZ_Class_1	662	668	PF00595	CLST058361
A6NMD0	LIG_FHA_1	110	117	PF00498	CLST014522
Q86SU0	LIG_PDZ_Class_2	540	546	PF00595	CLST058361
A6NMN3	LIG_FHA_2	20	27	PF00498	CLST014522
Q676U5	LIG_FHA_2	73	80	PF00498	CLST014522
Q8IYK8	LIG_FHA_2	0	7	PF00498	CLST014522
P35498	LIG_FHA_1	1	8	PF00498	CLST014522
Q96CP6	LIG_FHA_1	57	64	PF00498	CLST014522
P48165	LIG_PDZ_Class_2	427	433	PF00595	CLST058361
Q969M3	LIG_FHA_1	60	67	PF00498	CLST014522
A1A5B4	LIG_PDZ_Class_1	776	782	PF00595	CLST058361
Q9BXN1	LIG_FHA_2	34	41	PF00498	CLST014522
P36382	LIG_PDZ_Class_2	352	358	PF00595	CLST058361
P62191	LIG_PDZ_Class_2	434	440	PF00595	CLST058361
O00592	LIG_PDZ_Class_1	552	558	PF00595	CLST058361
Q9UHI7	LIG_FHA_2	8	15	PF00498	CLST014522
Q5KSL6	LIG_PDZ_Class_1	1265	1271	PF00595	CLST058361
O60292	LIG_FHA_1	190	197	PF00498	CLST014522
Q9NUL3	LIG_PDZ_Class_1	564	570	PF00595	CLST058361
Q9ULF5	LIG_FHA_1	156	163	PF00498	CLST014522
P78423	LIG_FHA_2	150	157	PF00498	CLST014522
Q5T9A4	LIG_FHA_2	50	57	PF00498	CLST014522
Q8N5S1	LIG_FHA_1	21	28	PF00498	CLST014522
P80723	LIG_FHA_2	28	35	PF00498	CLST014522
O75882	LIG_PDZ_Class_1	1423	1429	PF00595	CLST058361
Q9UPU3	LIG_PDZ_Class_1	1216	1222	PF00595	CLST058361
Q15067	LIG_FHA_1	17	24	PF00498	CLST014522
Q9NXW2	LIG_FHA_2	53	60	PF00498	CLST014522
P62424	LIG_FHA_2	103	110	PF00498	CLST014522
P48634	LIG_FHA_2	203	210	PF00498	CLST014522
Q5D1E8	LIG_FHA_2	87	94	PF00498	CLST014522
P10721	LIG_PDZ_Class_3	970	976	PF00595	CLST058361
P02462	LIG_FHA_2	125	132	PF00498	CLST014522
Q9HB21	LIG_PDZ_Class_1	398	404	PF00595	CLST058361
Q14C87	LIG_PDZ_Class_3	1093	1099	PF00595	CLST058361
Q9UPX0	LIG_PDZ_Class_1	1343	1349	PF00595	CLST058361
Q92911	LIG_PDZ_Class_1	637	643	PF00595	CLST058361
Q8NFZ4	LIG_PDZ_Class_1	829	835	PF00595	CLST058361
Q8N944	TRG_PTS1	857	861	PF00515	CLST657138
Q8N944	TRG_PTS1	857	861	PF00515	CLST049049
Q8N944	TRG_PTS1	857	861	PF00515	CLST567063
Q8N944	TRG_PTS1	857	861	PF00515	CLST039489
Q8IWK6	LIG_PDZ_Class_1	1315	1321	PF00595	CLST058361
O00476	LIG_FHA_2	0	7	PF00498	CLST014522
Q6UXV4	LIG_FHA_2	230	237	PF00498	CLST014522
Q2M3G0	LIG_FHA_2	16	23	PF00498	CLST014522
P20700	LIG_FHA_1	16	23	PF00498	CLST014522
Q86YV0	LIG_FHA_1	14	21	PF00498	CLST014522
Q7Z2H8	LIG_FHA_1	0	7	PF00498	CLST014522
O95793	LIG_FHA_1	36	43	PF00498	CLST014522
Q04637	LIG_FHA_2	738	745	PF00498	CLST014522
Q9UKB5	LIG_FHA_2	173	180	PF00498	CLST014522
Q00013	LIG_FHA_2	39	46	PF00498	CLST014522
Q8IY50	LIG_FHA_2	19	26	PF00498	CLST014522
Q6PKG0	LIG_FHA_1	194	201	PF00498	CLST014522
Q9ULB1	LIG_PDZ_Class_2	1471	1477	PF00595	CLST058361
Q12802	LIG_FHA_2	300	307	PF00498	CLST014522
Q9ULT6	LIG_FHA_2	382	389	PF00498	CLST014522
Q9P265	LIG_FHA_2	137	144	PF00498	CLST014522
Q12797	LIG_FHA_2	125	132	PF00498	CLST014522
O94933	LIG_PDZ_Class_2	971	977	PF00595	CLST058361
Q96MG2	LIG_FHA_1	35	42	PF00498	CLST014522
Q8NHK3	LIG_FHA_1	354	361	PF00498	CLST014522
O14994	LIG_FHA_2	553	560	PF00498	CLST014522
Q9NZU7	LIG_FHA_1	66	73	PF00498	CLST014522
P08631	LIG_FHA_1	53	60	PF00498	CLST014522
Q8N684	LIG_FHA_2	200	207	PF00498	CLST014522
Q9NUL3	LIG_FHA_1	92	99	PF00498	CLST014522
Q86VW2	LIG_PDZ_Class_3	574	580	PF00595	CLST058361
Q96PH1	LIG_FHA_2	0	7	PF00498	CLST014522
Q6NZI2	LIG_FHA_1	2	9	PF00498	CLST014522
Q5VV43	LIG_FHA_2	206	213	PF00498	CLST014522
P05997	LIG_FHA_1	839	846	PF00498	CLST014522
Q9BZQ6	LIG_PDZ_Class_3	926	932	PF00595	CLST058361
P30518	LIG_FHA_1	4	11	PF00498	CLST014522
Q15233	LIG_FHA_1	3	10	PF00498	CLST014522
Q8NHP6	LIG_FHA_1	285	292	PF00498	CLST014522
Q96BY6	LIG_FHA_1	7	14	PF00498	CLST014522
Q8WWN8	LIG_FHA_2	61	68	PF00498	CLST014522
O43283	LIG_FHA_1	51	58	PF00498	CLST014522
O60551	LIG_FHA_1	18	25	PF00498	CLST014522
P22607	LIG_FHA_1	69	76	PF00498	CLST014522
Q99661	LIG_FHA_2	113	120	PF00498	CLST014522
Q8IXS8	LIG_PDZ_Class_1	524	530	PF00595	CLST058361
Q14940	LIG_PDZ_Class_1	890	896	PF00595	CLST058361
Q8N144	LIG_PDZ_Class_2	288	294	PF00595	CLST058361
P08174	LIG_FHA_1	286	293	PF00498	CLST014522
Q4ZIN3	LIG_FHA_1	26	33	PF00498	CLST014522
O60840	LIG_FHA_1	56	63	PF00498	CLST014522
Q9BVP2	LIG_PDZ_Class_3	543	549	PF00595	CLST058361
Q9NVI7	LIG_FHA_2	50	57	PF00498	CLST014522
P43155	TRG_PTS1	622	626	PF00515	CLST657138
P43155	TRG_PTS1	622	626	PF00515	CLST049049
P43155	TRG_PTS1	622	626	PF00515	CLST567063
P43155	TRG_PTS1	622	626	PF00515	CLST039489
O94817	LIG_FHA_2	27	34	PF00498	CLST014522
O14490	LIG_PDZ_Class_1	971	977	PF00595	CLST058361
O95164	LIG_PDZ_Class_2	111	117	PF00595	CLST058361
Q9NS69	LIG_FHA_2	40	47	PF00498	CLST014522
Q8TDY8	LIG_PDZ_Class_1	1244	1250	PF00595	CLST058361
Q7Z403	LIG_FHA_2	11	18	PF00498	CLST014522
Q8WVF1	LIG_PDZ_Class_3	383	389	PF00595	CLST058361
Q9ULH0	LIG_PDZ_Class_1	1765	1771	PF00595	CLST058361
Q8TDM6	LIG_FHA_1	101	108	PF00498	CLST014522
Q6PXP3	LIG_PDZ_Class_1	506	512	PF00595	CLST058361
Q8NCT1	LIG_PDZ_Class_2	412	418	PF00595	CLST058361
Q9BQI7	LIG_FHA_2	50	57	PF00498	CLST014522
Q8N441	LIG_FHA_2	189	196	PF00498	CLST014522
P25100	LIG_PDZ_Class_1	566	572	PF00595	CLST058361
Q5K4E3	LIG_FHA_2	26	33	PF00498	CLST014522
Q99075	LIG_FHA_1	44	51	PF00498	CLST014522
Q15773	LIG_FHA_2	137	144	PF00498	CLST014522
Q8TEW0	LIG_FHA_2	240	247	PF00498	CLST014522
P48051	LIG_PDZ_Class_1	417	423	PF00595	CLST058361
Q9C0D5	LIG_PDZ_Class_1	1855	1861	PF00595	CLST058361
Q9UBN4	TRG_PTS1	973	977	PF00515	CLST657138
Q9UBN4	TRG_PTS1	973	977	PF00515	CLST049049
Q9UBN4	TRG_PTS1	973	977	PF00515	CLST567063
Q9UBN4	TRG_PTS1	973	977	PF00515	CLST039489
Q8TD20	LIG_FHA_2	15	22	PF00498	CLST014522
Q8NDB6	LIG_FHA_1	162	169	PF00498	CLST014522
Q8NC67	LIG_PDZ_Class_2	519	525	PF00595	CLST058361
Q9UKZ4	LIG_FHA_1	174	181	PF00498	CLST014522
Q96FT7	LIG_PDZ_Class_2	641	647	PF00595	CLST058361
Q9H3T2	LIG_PDZ_Class_2	924	930	PF00595	CLST058361
Q15738	LIG_FHA_1	19	26	PF00498	CLST014522
Q9BW19	LIG_FHA_1	50	57	PF00498	CLST014522
Q9Y2D4	LIG_FHA_2	11	18	PF00498	CLST014522
Q12791	LIG_PDZ_Class_3	1230	1236	PF00595	CLST058361
Q8N6F7	TRG_PTS1	174	178	PF00515	CLST657138
Q8N6F7	TRG_PTS1	174	178	PF00515	CLST049049
Q8N6F7	TRG_PTS1	174	178	PF00515	CLST567063
Q8N6F7	TRG_PTS1	174	178	PF00515	CLST039489
Q8NER1	LIG_FHA_2	17	24	PF00498	CLST014522
Q6DN90	LIG_FHA_2	31	38	PF00498	CLST014522
P98153	LIG_PDZ_Class_1	544	550	PF00595	CLST058361
O75908	LIG_FHA_1	10	17	PF00498	CLST014522
O95067	LIG_FHA_1	62	69	PF00498	CLST014522
Q99569	LIG_PDZ_Class_1	1186	1192	PF00595	CLST058361
Q6ZUB0	LIG_FHA_2	72	79	PF00498	CLST014522
P56856	LIG_PDZ_Class_3	255	261	PF00595	CLST058361
Q502W6	LIG_PDZ_Class_3	1288	1294	PF00595	CLST058361
Q9ULZ9	LIG_FHA_1	66	73	PF00498	CLST014522
P29400	LIG_FHA_1	100	107	PF00498	CLST014522
Q9NYZ2	LIG_FHA_2	28	35	PF00498	CLST014522
O60716	LIG_FHA_1	6	13	PF00498	CLST014522
Q9NV58	LIG_PDZ_Class_1	832	838	PF00595	CLST058361
Q6UX34	LIG_FHA_2	73	80	PF00498	CLST014522
Q70E73	LIG_FHA_2	192	199	PF00498	CLST014522
P26196	LIG_FHA_1	45	52	PF00498	CLST014522
O43572	LIG_FHA_1	35	42	PF00498	CLST014522
Q9Y3S1	LIG_FHA_2	10	17	PF00498	CLST014522
Q01955	LIG_FHA_1	240	247	PF00498	CLST014522
Q9BZL6	LIG_PDZ_Class_1	872	878	PF00595	CLST058361
P27361	LIG_FHA_1	14	21	PF00498	CLST014522
P22830	LIG_FHA_1	66	73	PF00498	CLST014522
P35221	LIG_PDZ_Class_3	900	906	PF00595	CLST058361
A6NGB7	LIG_FHA_2	219	226	PF00498	CLST014522
Q9H400	LIG_FHA_1	212	219	PF00498	CLST014522
Q6WKZ4	LIG_FHA_2	508	515	PF00498	CLST014522
Q99946	LIG_FHA_1	50	57	PF00498	CLST014522
Q13002	LIG_PDZ_Class_1	902	908	PF00595	CLST058361
Q92823	LIG_PDZ_Class_1	1298	1304	PF00595	CLST058361
P55808	LIG_PDZ_Class_3	174	180	PF00595	CLST058361
O43566	LIG_PDZ_Class_1	560	566	PF00595	CLST058361
Q9NPB6	LIG_PDZ_Class_2	340	346	PF00595	CLST058361
P16070	LIG_PDZ_Class_2	736	742	PF00595	CLST058361
O94906	LIG_FHA_1	224	231	PF00498	CLST014522
Q9BWQ8	LIG_FHA_2	39	46	PF00498	CLST014522
P56817	LIG_FHA_2	44	51	PF00498	CLST014522
Q8IUX7	LIG_FHA_1	60	67	PF00498	CLST014522
A8MYU2	LIG_PDZ_Class_3	1143	1149	PF00595	CLST058361
A6PVL3	LIG_PDZ_Class_3	118	124	PF00595	CLST058361
Q4ZIN3	LIG_FHA_2	488	495	PF00498	CLST014522
Q6ZSY5	LIG_FHA_1	1	8	PF00498	CLST014522
Q93052	LIG_FHA_2	106	113	PF00498	CLST014522
Q969R2	LIG_FHA_2	83	90	PF00498	CLST014522
Q86YD5	LIG_PDZ_Class_3	339	345	PF00595	CLST058361
Q13596	LIG_FHA_2	38	45	PF00498	CLST014522
Q14CZ8	LIG_PDZ_Class_2	410	416	PF00595	CLST058361
Q9NZV8	LIG_PDZ_Class_1	624	630	PF00595	CLST058361
Q6NZI2	LIG_FHA_2	289	296	PF00498	CLST014522
Q8N6K0	LIG_FHA_1	137	144	PF00498	CLST014522
A6NM11	LIG_FHA_2	226	233	PF00498	CLST014522
P55268	LIG_FHA_2	1	8	PF00498	CLST014522
O75044	LIG_FHA_1	207	214	PF00498	CLST014522
Q9UKI2	LIG_FHA_2	206	213	PF00498	CLST014522
Q8N2C7	LIG_PDZ_Class_1	3252	3258	PF00595	CLST058361
P04920	LIG_FHA_1	38	45	PF00498	CLST014522
Q9ULW2	LIG_PDZ_Class_1	575	581	PF00595	CLST058361
O75154	LIG_FHA_2	165	172	PF00498	CLST014522
Q7Z6L1	LIG_PDZ_Class_2	1159	1165	PF00595	CLST058361
Q6ZSJ9	LIG_PDZ_Class_2	494	500	PF00595	CLST058361
Q9Y2K9	LIG_FHA_1	39	46	PF00498	CLST014522
Q7Z591	LIG_FHA_1	202	209	PF00498	CLST014522
Q9Y2H0	TRG_PTS1	988	992	PF00515	CLST657138
Q9Y2H0	TRG_PTS1	988	992	PF00515	CLST049049
Q9Y2H0	TRG_PTS1	988	992	PF00515	CLST567063
Q9Y2H0	TRG_PTS1	988	992	PF00515	CLST039489
Q8NDX1	LIG_FHA_2	97	104	PF00498	CLST014522
Q07812	LIG_FHA_2	11	18	PF00498	CLST014522
O60641	LIG_PDZ_Class_3	901	907	PF00595	CLST058361
Q7L311	LIG_FHA_2	343	350	PF00498	CLST014522
Q9Y4F3	LIG_FHA_1	123	130	PF00498	CLST014522
Q9HAR2	LIG_PDZ_Class_1	1441	1447	PF00595	CLST058361
Q92838	LIG_FHA_1	100	107	PF00498	CLST014522
O14745	LIG_PDZ_Class_1	352	358	PF00595	CLST058361
Q14517	LIG_PDZ_Class_1	4582	4588	PF00595	CLST058361
Q07820	LIG_FHA_2	35	42	PF00498	CLST014522
P46783	LIG_FHA_2	115	122	PF00498	CLST014522
Q96FN4	LIG_PDZ_Class_3	542	548	PF00595	CLST058361
O00238	LIG_FHA_2	10	17	PF00498	CLST014522
P48067	TRG_PTS1	702	706	PF00515	CLST657138
P48067	TRG_PTS1	702	706	PF00515	CLST049049
P48067	TRG_PTS1	702	706	PF00515	CLST567063
P48067	TRG_PTS1	702	706	PF00515	CLST039489
Q14435	LIG_FHA_1	127	134	PF00498	CLST014522
Q9NPY3	LIG_PDZ_Class_1	646	652	PF00595	CLST058361
Q9HCJ1	LIG_FHA_2	462	469	PF00498	CLST014522
Q96A49	LIG_FHA_2	30	37	PF00498	CLST014522
Q13635	LIG_FHA_1	33	40	PF00498	CLST014522
P09958	LIG_PDZ_Class_1	788	794	PF00595	CLST058361
P62847	LIG_FHA_1	1	8	PF00498	CLST014522
Q7Z5M5	LIG_PDZ_Class_1	1094	1100	PF00595	CLST058361
P47901	LIG_PDZ_Class_2	418	424	PF00595	CLST058361
Q9Y3E7	LIG_FHA_1	182	189	PF00498	CLST014522
Q15056	LIG_FHA_2	3	10	PF00498	CLST014522
O95169	LIG_FHA_2	41	48	PF00498	CLST014522
Q9NZ53	LIG_PDZ_Class_1	599	605	PF00595	CLST058361
Q8TC71	TRG_PTS1	534	538	PF00515	CLST657138
Q8TC71	TRG_PTS1	534	538	PF00515	CLST049049
Q8TC71	TRG_PTS1	534	538	PF00515	CLST567063
Q8TC71	TRG_PTS1	534	538	PF00515	CLST039489
O95373	LIG_FHA_2	2	9	PF00498	CLST014522
Q07444	LIG_FHA_2	4	11	PF00498	CLST014522
P23634	LIG_PDZ_Class_1	1235	1241	PF00595	CLST058361
Q96MP8	LIG_FHA_2	2	9	PF00498	CLST014522
P56693	LIG_FHA_1	197	204	PF00498	CLST014522
O14492	LIG_FHA_2	399	406	PF00498	CLST014522
P19525	LIG_FHA_1	39	46	PF00498	CLST014522
Q8N5H7	LIG_FHA_2	50	57	PF00498	CLST014522
Q9HCJ2	LIG_PDZ_Class_1	634	640	PF00595	CLST058361
Q96EP9	LIG_FHA_1	67	74	PF00498	CLST014522
P17612	LIG_PDZ_Class_1	345	351	PF00595	CLST058361
Q9H156	LIG_PDZ_Class_1	839	845	PF00595	CLST058361
Q96B49	LIG_FHA_1	2	9	PF00498	CLST014522
P43250	LIG_PDZ_Class_1	570	576	PF00595	CLST058361
Q96QE4	LIG_FHA_2	123	130	PF00498	CLST014522
Q68CJ9	LIG_PDZ_Class_3	455	461	PF00595	CLST058361
Q08289	LIG_FHA_2	56	63	PF00498	CLST014522
O15027	LIG_FHA_2	378	385	PF00498	CLST014522
Q15311	LIG_FHA_2	152	159	PF00498	CLST014522
Q9UN37	LIG_FHA_1	0	7	PF00498	CLST014522
Q6A1A2	LIG_FHA_2	1	8	PF00498	CLST014522
Q9H6H4	LIG_FHA_2	193	200	PF00498	CLST014522
Q06136	LIG_FHA_1	227	234	PF00498	CLST014522
Q9Y2E8	LIG_PDZ_Class_3	575	581	PF00595	CLST058361
Q01668	LIG_PDZ_Class_1	2155	2161	PF00595	CLST058361
Q495M9	LIG_PDZ_Class_1	455	461	PF00595	CLST058361
Q49A17	LIG_FHA_2	91	98	PF00498	CLST014522
Q15849	LIG_FHA_2	30	37	PF00498	CLST014522
P21815	LIG_FHA_2	81	88	PF00498	CLST014522
Q6PEX7	LIG_FHA_2	87	94	PF00498	CLST014522
Q8NBW4	LIG_FHA_1	10	17	PF00498	CLST014522
Q8WZ59	LIG_FHA_1	138	145	PF00498	CLST014522
Q9Y4L1	LIG_PDZ_Class_3	993	999	PF00595	CLST058361
Q92619	LIG_PDZ_Class_3	1130	1136	PF00595	CLST058361
Q9UBI6	LIG_PDZ_Class_2	66	72	PF00595	CLST058361
Q14954	LIG_PDZ_Class_1	298	304	PF00595	CLST058361
Q13520	LIG_PDZ_Class_3	276	282	PF00595	CLST058361
Q9NPE2	LIG_PDZ_Class_2	285	291	PF00595	CLST058361
Q9NQA3	LIG_FHA_2	12	19	PF00498	CLST014522
P05997	LIG_FHA_2	748	755	PF00498	CLST014522
Q16280	LIG_FHA_1	2	9	PF00498	CLST014522
[truncated: 99 more rows]
